# Supplementary material for: Associations of systemic inflammatory regulators with CKD and kidney function: evidence from the bidirectional mendelian randomization study
Source: BMC Nephrol. 2024 May 10;25:161. doi: 10.1186/s12882-024-03590-2 (PMC11088104; doi:10.1186/s12882-024-03590-2)
Supplement: Supplementary file 1 — Supplementary Material 1 [file 12882_2024_3590_MOESM1_ESM.xlsx]

## Sheet: Sheet1
Supplementary Table S1. The sample size for each cytokines analysized in this study acquired from the GWAS on circulating cytokines
Supplementary Table S2. The instrumental variables used in the Mendelian randomization analysis for the MR effects of the systemic inflammatory regulators on CKD and kidney function when taking a cut-off of 5×10-8
Supplementary Table S3. The instrumental variables used in the Mendelian randomization analysis for the MR effects of the systemic inflammatory regulators on CKD and kidney function when taking a cut-off of 5×10-6
Supplementary Table S4. The instrumental variables used in the Mendelian randomization analysis for the MR effects of CKD and kidney function on the systemic inflammatory regulators
Supplementary Table S5. The MR effects of the systemic inflammatory regulators on CKD and kidney function (SNPs reaching P<5×10-8)
Supplementary Table S6. The MR effects of the systemic inflammatory regulators on CKD and kidney function (SNPs reaching P<5×10-6)
Supplementary Table S7. The MR effects of CKD and kidney function on the systemic inflammatory regulators

## Sheet: Table S1
Supplementary Table S1. The sample size for each cytokines analysized in this study acquired from the GWAS on circulating cytokines
Cytokines	Abbreviation	Sample size
Chemokines
Macrophage inflammatory protein-1β (CCL4)	MIP1b	8243.01
Eotaxin (CCL11)	Eotaxin	8153.01
Monocyte chemotactic protein-1 (CCL2)	MCP1	8293.01
Monokine induced by interferon-gamma (CXCL9)	MIG	3685.01
Interferon gamma-induced protein 10 (CXCL10)	IP10	3685.01
Cutaneous T-cell attracting (CCL27)	CTACK	3631
Regulated on Activation, Normal T Cell Expressed and Secreted (CCL5)	RANTES	3421
Macrophage inflammatory protein-1α (CCL3)	MIP1a	3522.01
Growth regulated oncogene-α (CXCL1)	GROa	3505
Stromal cell-derived factor-1 alpha (CXCL12)	SDF1a	5998
Monocyte specific chemokine 3 (CCL7)	MCP3	843
Growth factors
Stem cell growth factor beta	SCGFb	3682.01
Platelet derived growth factor BB	PDGFbb	8293.01
Stem cell factor	SCF	8290.01
Granulocyte colony-stimulating factor	GCSF	7904.01
Vascular endothelial growth factor	VEGF	7118.01
Hepatocyte growth factor	HGF	8292.01
Macrophage colony-stimulating factor	MCSF	839.98
Beta nerve growth factor	bNGF	3531
Basic fibroblast growth factor	FGFBasic	7565.01
Interleukins
Interleukin-10	IL-10	7681.01
Interleukin-12p70	IL-12p70	8270.01
Interleukin-13	IL-13	3557.01
Interleukin-16	IL-16	3483.01
Interleukin-17	IL-17	7760
Interleukin-18	IL-18	3636
Interleukin-1-beta	IL-1b	3309.01
Interleukin-1 receptor antagonist	IL1ra	3638.01
Interleukin-2	IL-2	3475.01
Interleukin-2 receptor, alpha subunit	IL2ra	3677.01
Interleukin-4	IL-4	8124.01
Interleukin-5	IL-5	3364.01
Interleukin-6	IL-6	8189.01
Interleukin-7	IL-7	3409.01
Interleukin-8 (CXCL8)	IL-8	3526.01
Interleukin-9	IL-9	3634.01
Others
TNF-related apoptosis inducing ligand	TRAIL	8186.01
Interferon-gamma	IFNg	7701.01
Macrophage migration inhibitory factor (glycosylation-inhibiting factor)	MIF	3494.01
Tumor necrosis factor-alpha	TNFa	3454
Tumor necrosis factor-beta	TNFb	1559

## Sheet: Table S2
Supplementary Table S2. The instrumental variables used in the Mendelian randomization analysis for the MR effects of the systemic inflammatory regulators on the CKD and kideny function when taking a cut-off of 5×10-8
Outcome	Exposure	SNP	Chromosome	Effect allele	Reference allele	Exposure				Outcome			F statistics
						Beta	SE	P		Beta	SE	P
CKD	CTACK	rs2070074	9	G	A	-0.4467	0.0374	1.79e-32		0.0246	0.0159	0.1212	142.656
CKD	CTACK	rs55764737	15	C	T	-0.5313	0.0972	4.62e-08		-0.0277	0.026	0.2853	29.8777
CKD	CTACK	rs58704839	9	G	A	-0.1785	0.0284	3.29e-10		0.003	0.0128	0.8177	40.8586
CKD	Eotaxin	rs12075	1	G	A	-0.1671	0.0156	1.33e-26		0.0074	0.0098	0.4504	114.737
CKD	Eotaxin	rs2228467	3	C	T	0.4163	0.0292	2.27e-46		0.0235	0.0188	0.21	203.258
CKD	Eotaxin	rs4388383	7	G	A	-0.1723	0.0302	1.1614e-08		-0.0341	0.0151	0.02429	32.5425
CKD	Eotaxin	rs112347425	3	C	T	-0.158	0.0277	8.65e-09		0.0231	0.0165	0.1611	31.834
CKD	IL16	rs1801020	5	G	A	-0.1733	0.0272	4.53e-10		-0.0367	0.011	0.000866	40.5938
CKD	IL16	rs4253283	4	C	T	-0.146	0.0262	1.75e-08		0	0.0102	0.9968	31.053
CKD	IL16	rs4778636	15	G	A	0.7272	0.0633	1.11e-30		-0.0238	0.0126	0.1566	131.978
CKD	IL18	rs115267715	5	C	T	-0.4508	0.08	1.723e-08		-0.0175	0.0806	0.8282	31.7532
CKD	IL18	rs17229943	5	C	A	0.312	0.0463	1.617e-11		-0.0152	0.0261	0.5615	45.4096
CKD	IL18	rs385076	2	C	T	0.2432	0.0248	1.659e-22		0.0096	0.0103	0.3519	96.1665
CKD	IL18	rs71478720	11	C	T	0.2669	0.0276	3.708e-22		-0.0164	0.0104	0.1154	93.5145
CKD	MCP1	rs12075	1	G	A	-0.2185	0.0155	1.44e-44		0.0074	0.0098	0.4504	198.719
CKD	MCP1	rs2036297	3	G	A	-0.119	0.016	1.09e-13		-0.0001	0.0099	0.9904	55.3164
CKD	MCP1	rs2288370	3	C	T	0.1031	0.0163	2.25e-10		0.0044	0.0093	0.6374	40.0076
CKD	MCP1	rs7632755	3	G	A	-0.2938	0.0316	1.18e-20		-0.0224	0.0175	0.1991	86.4429
CKD	MIP1b	rs113010081	3	C	T	0.5954	0.0236	3.85e-140		-0.0068	0.0154	0.6572	636.493
CKD	MIP1b	rs113877493	17	C	T	0.6124	0.0218	1.62e-173		-0.0303	0.0196	0.1216	789.146
CKD	MIP1b	rs117453826	17	G	A	0.5774	0.0593	5.065e-22		0.0756	0.0387	0.0508	94.8078
CKD	MIP1b	rs141102180	17	G	T	-0.3225	0.0393	1.079e-16		-0.0738	0.0396	0.06228	67.3402
CKD	MIP1b	rs1564708	17	C	T	0.1744	0.0188	2.868e-20		0.0219	0.0157	0.1629	86.0552
CKD	MIP1b	rs3760440	17	G	A	-0.1236	0.0162	2.751e-14		0.0054	0.0096	0.5742	58.2112
CKD	PDGFbb	rs13412535	2	G	A	-0.3352	0.0214	2.461e-55		0.0029	0.0128	0.8202	245.347
CKD	PDGFbb	rs2324229	6	C	T	-0.0894	0.0161	3.484e-08		-0.0041	0.0094	0.665	30.8335
CKD	PDGFbb	rs4965869	15	C	T	-0.184	0.0181	5.663e-24		-0.0057	0.0105	0.588	103.342
CKD	PDGFbb	rs55680718	2	C	T	0.1383	0.0246	1.858e-08		0.0011	0.0151	0.9398	31.6063
CKD	TRAIL	rs138987090	18	G	A	0.7497	0.0752	4.502e-23		-0.0195	0.0993	0.8441	99.3892
CKD	TRAIL	rs193112415	18	C	T	1.0421	0.0623	2.146e-62		0.094	0.036	0.009059	279.797
CKD	TRAIL	rs57396456	18	C	T	0.5626	0.0518	1.252e-27		-0.0169	0.0297	0.569	117.961
CKD	TRAIL	rs62093514	18	C	T	-1.0618	0.0552	6.859e-82		0.0021	0.0328	0.9485	370.005
CKD	TRAIL	rs74778900	18	C	T	-0.5906	0.0532	2.586e-28		-0.0521	0.0425	0.2205	123.243
CKD	TRAIL	rs79287178	3	G	A	0.4317	0.0421	9.117e-25		0.0462	0.0294	0.1163	105.148
CKD	VEGF	rs13209117	6	G	A	-0.1302	0.0201	5.282e-11		0.0006	0.0114	0.9594	41.9595
CKD	VEGF	rs6921438	6	G	A	0.49	0.0175	2.09e-171		-0.0053	0.0098	0.5853	784
CKD	VEGF	rs9472183	6	G	A	0.1282	0.017	5.186e-14		-0.0147	0.0092	0.1089	56.8693
BUN	CTACK	rs135564	22	G	A	0.1893	0.0268	2.43e-12		0.0008	0.0006	0.2031	49.8921
BUN	CTACK	rs2070074	9	G	A	-0.4467	0.0374	1.79e-32		0.0005	0.0009	0.5564	142.656
BUN	CTACK	rs55764737	15	C	T	-0.5313	0.0972	4.62e-08		-0.0023	0.0015	0.1192	29.8777
BUN	Eotaxin	rs112347425	3	C	T	-0.158	0.0277	8.65e-09		-0.001	0.0009	0.2991	31.834
BUN	Eotaxin	rs12075	1	G	A	-0.1671	0.0156	1.33e-26		0.0008	0.0005	0.1116	114.737
BUN	Eotaxin	rs2228467	3	C	T	0.4163	0.0292	2.27e-46		-0.0007	0.0011	0.5065	203.258
BUN	Eotaxin	rs4388383	7	G	A	-0.1723	0.0302	1.1614e-08		0.0008	0.0009	0.3339	32.5425
BUN	IL16	rs1801020	5	G	A	-0.1733	0.0272	4.53e-10		-0.0027	0.0006	1.391e-06	40.5938
BUN	IL16	rs4253283	4	C	T	-0.146	0.0262	1.75e-08		0.0009	0.0005	0.1108	31.053
BUN	IL16	rs4778636	15	G	A	0.7272	0.0633	1.11e-30		0.002	0.0008	0.01403	131.978
BUN	IL18	rs116656892	5	C	T	-0.5298	0.0925	1.05e-08		-0.0028	0.0017	0.1084	32.797
BUN	IL18	rs385076	2	C	T	0.2432	0.0248	1.659e-22		0.0003	0.0005	0.5254	96.1665
BUN	IL18	rs71478720	11	C	T	0.2669	0.0276	3.708e-22		0.001	0.0006	0.09337	93.5145
BUN	MCP1	rs12075	1	G	A	-0.2185	0.0155	1.44e-44		0.0008	0.0005	0.1116	198.719
BUN	MCP1	rs2036297	3	G	A	-0.119	0.016	1.09e-13		-0.0013	0.0006	0.01514	55.3164
BUN	MCP1	rs2228467	3	C	T	0.2637	0.0291	9.19e-20		-0.0007	0.0011	0.5065	82.853
BUN	MCP1	rs7632755	3	G	A	-0.2938	0.0316	1.18e-20		-0.0003	0.0009	0.7211	86.4429
BUN	MIP1b	rs113877493	17	C	T	0.6124	0.0218	1.62e-173		0.0001	0.001	0.9287	789.146
BUN	MIP1b	rs141102180	17	G	T	-0.3225	0.0393	1.079e-16		0.0006	0.0021	0.795	67.3402
BUN	MIP1b	rs1564708	17	C	T	0.1744	0.0188	2.868e-20		0.001	0.0007	0.1356	86.0552
BUN	MIP1b	rs3760440	17	G	A	-0.1236	0.0162	2.751e-14		-0.0001	0.0005	0.8666	58.2112
BUN	PDGFbb	rs13412535	2	G	A	-0.3352	0.0214	2.461e-55		0.0004	0.0006	0.5275	245.347
BUN	PDGFbb	rs2324229	6	C	T	-0.0894	0.0161	3.484e-08		0.0001	0.0005	0.878	30.8335
BUN	PDGFbb	rs4965869	15	C	T	-0.184	0.0181	5.663e-24		-0.0007	0.0006	0.2195	103.342
BUN	PDGFbb	rs55680718	2	C	T	0.1383	0.0246	1.858e-08		-0.0001	0.0008	0.941	31.6063
BUN	TRAIL	rs193112415	18	C	T	1.0421	0.0623	2.146e-62		0.0044	0.0019	0.02324	279.797
BUN	TRAIL	rs28521641	18	T	A	0.7019	0.0447	1.3e-56		0.0003	0.0013	0.8398	246.508
BUN	TRAIL	rs57396456	18	C	T	0.5626	0.0518	1.252e-27		0.001	0.0013	0.4082	117.961
BUN	TRAIL	rs62093514	18	C	T	-1.0618	0.0552	6.859e-82		0.0031	0.0017	0.07406	370.005
BUN	TRAIL	rs74778900	18	C	T	-0.5906	0.0532	2.586e-28		-0.0007	0.0022	0.7418	123.243
BUN	TRAIL	rs79287178	3	G	A	0.4317	0.0421	9.117e-25		0.0031	0.0016	0.05791	105.148
BUN	VEGF	rs13209117	6	G	A	-0.1302	0.0201	5.282e-11		-0.0003	0.0006	0.6095	41.9595
BUN	VEGF	rs6921438	6	G	A	0.49	0.0175	2.09e-171		0	0.0005	0.9557	784
BUN	VEGF	rs9472183	6	G	A	0.1282	0.017	5.186e-14		0.0005	0.0005	0.3711	56.8693
eGFRcrea	CTACK	rs135564	22	G	A	0.1893	0.0268	2.43e-12		-0.0007	0.0003	0.03468	49.8921
eGFRcrea	CTACK	rs2070074	9	G	A	-0.4467	0.0374	1.79e-32		-0.0006	0.0005	0.2061	142.656
eGFRcrea	CTACK	rs55764737	15	C	T	-0.5313	0.0972	4.62e-08		0.0005	0.0008	0.5068	29.8777
eGFRcrea	Eotaxin	rs112347425	3	C	T	-0.158	0.0277	8.65e-09		0.0001	0.0005	0.7677	31.834
eGFRcrea	Eotaxin	rs12075	1	G	A	-0.1671	0.0156	1.33e-26		-0.0002	0.0003	0.4503	114.737
eGFRcrea	Eotaxin	rs2228467	3	C	T	0.4163	0.0292	2.27e-46		0.0009	0.0006	0.103	203.258
eGFRcrea	Eotaxin	rs4388383	7	G	A	-0.1723	0.0302	1.1614e-08		0.0006	0.0005	0.2175	32.5425
eGFRcrea	IL16	rs1801020	5	G	A	-0.1733	0.0272	4.53e-10		0.0014	0.0003	1.26e-07	40.5938
eGFRcrea	IL16	rs4253283	4	C	T	-0.146	0.0262	1.75e-08		-0.0003	0.0003	0.1885	31.053
eGFRcrea	IL16	rs4778636	15	G	A	0.7272	0.0633	1.11e-30		-0.0003	0.0004	0.5349	131.978
eGFRcrea	IL18	rs116656892	5	C	T	-0.5298	0.0925	1.05e-08		0.003	0.0009	0.0008308	32.797
eGFRcrea	IL18	rs385076	2	C	T	0.2432	0.0248	1.659e-22		-0.0004	0.0003	0.08962	96.1665
eGFRcrea	IL18	rs71478720	11	C	T	0.2669	0.0276	3.708e-22		0.0001	0.0003	0.8068	93.5145
eGFRcrea	MCP1	rs12075	1	G	A	-0.2185	0.0155	1.44e-44		-0.0002	0.0003	0.4503	198.719
eGFRcrea	MCP1	rs2036297	3	G	A	-0.119	0.016	1.09e-13		-0.0002	0.0003	0.441	55.3164
eGFRcrea	MCP1	rs2228467	3	C	T	0.2637	0.0291	9.19e-20		0.0009	0.0006	0.103	82.853
eGFRcrea	MCP1	rs7632755	3	G	A	-0.2938	0.0316	1.18e-20		-0.0009	0.0005	0.05306	86.4429
eGFRcrea	MIP1b	rs113010081	3	C	T	0.5954	0.0236	3.85e-140		0.0013	0.0005	0.004557	636.339
eGFRcrea	MIP1b	rs113877493	17	C	T	0.6124	0.0218	1.62e-173		0	0.0005	0.9365	789.146
eGFRcrea	MIP1b	rs117453826	17	G	A	0.5774	0.0593	5.07e-22		-0.0013	0.0011	0.2272	94.785
eGFRcrea	MIP1b	rs141102180	17	G	T	-0.3225	0.0393	1.079e-16		0.001	0.0011	0.333	67.3402
eGFRcrea	MIP2b	rs1564708	17	C	T	0.1744	0.0188	2.868e-20		-0.0006	0.0004	0.09695	86.0552
eGFRcrea	MIP3b	rs3760440	17	G	A	-0.1236	0.0162	2.751e-14		0.0002	0.0003	0.4223	58.2112
eGFRcrea	PDGFbb	rs13412535	2	G	A	-0.3352	0.0214	2.461e-55		0.0003	0.0003	0.3729	245.347
eGFRcrea	PDGFbb	rs2324229	6	C	T	-0.0894	0.0161	3.484e-08		-0.0001	0.0003	0.7668	30.8335
eGFRcrea	PDGFbb	rs4965869	15	C	T	-0.184	0.0181	5.663e-24		0.0001	0.0003	0.6719	103.342
eGFRcrea	PDGFbb	rs55680718	2	C	T	0.1383	0.0246	1.858e-08		-0.0003	0.0004	0.448	31.6063
eGFRcrea	TRAIL	rs193112415	18	C	T	1.0421	0.0623	2.146e-62		-0.0025	0.001	0.01551	279.797
eGFRcrea	TRAIL	rs28521641	18	T	A	0.7019	0.0447	1.3e-56		0.0002	0.0007	0.7574	246.508
eGFRcrea	TRAIL	rs57396456	18	C	T	0.5626	0.0518	1.252e-27		0	0.0007	0.9684	117.961
eGFRcrea	TRAIL	rs62093514	18	C	T	-1.0618	0.0552	6.859e-82		-0.0002	0.0009	0.7827	370.005
eGFRcrea	TRAIL	rs74778900	18	C	T	-0.5906	0.0532	2.586e-28		0.0007	0.0012	0.5556	123.243
eGFRcrea	TRAIL	rs79287178	3	G	A	0.4317	0.0421	9.117e-25		0.0004	0.0009	0.6467	105.148
eGFRcrea	VEGF	rs13209117	6	G	A	-0.1302	0.0201	5.282e-11		-0.0003	0.0003	0.3773	41.9595
eGFRcrea	VEGF	rs6921438	6	G	A	0.49	0.0175	2.09e-171		-0.0004	0.0003	0.1378	784
eGFRcrea	VEGF	rs9472183	6	G	A	0.1282	0.017	5.186e-14		0	0.0003	0.8584	56.8693
eGFRcys	CTACK	rs135564	22	G	A	0.1893	0.0268	2.43e-12		-0.0009	0.0005	0.0677	49.8921
eGFRcys	CTACK	rs2070074	9	G	A	-0.4467	0.0374	1.79e-32		-0.0012	0.0008	0.1368	142.656
eGFRcys	CTACK	rs55764737	15	C	T	-0.5313	0.0972	4.62e-08		-0.0007	0.0012	0.5651	29.8777
eGFRcys	Eotaxin	rs112347425	3	C	T	-0.158	0.0277	8.65e-09		0.0018	0.0008	0.02051	31.834
eGFRcys	Eotaxin	rs12075	1	G	A	-0.1671	0.0156	1.33e-26		0	0.0005	0.9973	114.737
eGFRcys	Eotaxin	rs2228467	3	C	T	0.4163	0.0292	2.27e-46		0.0022	0.001	0.01904	203.258
eGFRcys	Eotaxin	rs4388383	7	G	A	-0.1723	0.0302	1.1614e-08		-0.0001	0.0008	0.8811	32.5425
eGFRcys	IL16	rs1801020	5	G	A	-0.1733	0.0272	4.53e-10		0.0032	0.0005	2.962e-09	40.5938
eGFRcys	IL16	rs4253283	4	C	T	-0.146	0.0262	1.75e-08		-0.0006	0.0005	0.2556	31.053
eGFRcys	IL16	rs4778636	15	G	A	0.7272	0.0633	1.11e-30		-0.0007	0.0008	0.3781	131.978
eGFRcys	IL18	rs116656892	5	C	T	-0.5298	0.0925	1.05e-08		0.0027	0.0014	0.06469	32.797
eGFRcys	IL18	rs385076	2	C	T	0.2432	0.0248	1.659e-22		-0.0011	0.0005	0.02648	96.1665
eGFRcys	IL18	rs71478720	11	C	T	0.2669	0.0276	3.708e-22		-0.0001	0.0005	0.8565	93.5145
eGFRcys	MCP1	rs12075	1	G	A	-0.2185	0.0155	1.44e-44		0	0.0005	0.9973	198.719
eGFRcys	MCP1	rs2036297	3	G	A	-0.119	0.016	1.09e-13		0	0.0005	0.9235	55.3164
eGFRcys	MCP1	rs2228467	3	C	T	0.2637	0.0291	9.19e-20		0.0022	0.001	0.01904	82.853
eGFRcys	MCP1	rs7632755	3	G	A	-0.2938	0.0316	1.18e-20		0.0006	0.0009	0.4894	86.4429
eGFRcys	MIP1b	rs113010081	3	C	T	0.5954	0.0236	3.85e-140		0.0012	0.0007	0.1109	636.339
eGFRcys	MIP1b	rs113877493	17	C	T	0.6124	0.0218	1.62e-173		-0.0011	0.0009	0.1936	789.146
eGFRcys	MIP1b	rs117453826	17	G	A	0.5774	0.0593	5.07e-22		-0.0012	0.0018	0.5149	94.785
eGFRcys	MIP1b	rs141102180	17	G	T	-0.3225	0.0393	1.079e-16		-0.0006	0.0018	0.7299	67.3402
eGFRcys	MIP2b	rs1564708	17	C	T	0.1744	0.0188	2.868e-20		-0.0001	0.0006	0.8225	86.0552
eGFRcys	MIP3b	rs3760440	17	G	A	-0.1236	0.0162	2.751e-14		0.0005	0.0005	0.2934	58.2112
eGFRcys	PDGFbb	rs13412535	2	G	A	-0.3352	0.0214	2.461e-55		-0.0005	0.0005	0.3508	245.347
eGFRcys	PDGFbb	rs2324229	6	C	T	-0.0894	0.0161	3.484e-08		0.0001	0.0005	0.7976	30.8335
eGFRcys	PDGFbb	rs4965869	15	C	T	-0.184	0.0181	5.663e-24		-0.001	0.0005	0.06018	103.342
eGFRcys	PDGFbb	rs55680718	2	C	T	0.1383	0.0246	1.858e-08		-0.0003	0.0007	0.6757	31.6063
eGFRcys	TRAIL	rs193112415	18	C	T	1.0421	0.0623	2.146e-62		0.0006	0.0017	0.7362	279.797
eGFRcys	TRAIL	rs28521641	18	T	A	0.7019	0.0447	1.3e-56		-0.0006	0.0013	0.6502	246.508
eGFRcys	TRAIL	rs57396456	18	C	T	0.5626	0.0518	1.252e-27		0.001	0.0013	0.4671	117.961
eGFRcys	TRAIL	rs62093514	18	C	T	-1.0618	0.0552	6.859e-82		-0.0009	0.0014	0.5511	370.005
eGFRcys	TRAIL	rs74778900	18	C	T	-0.5906	0.0532	2.586e-28		0.0015	0.0019	0.4427	123.243
eGFRcys	TRAIL	rs79287178	3	G	A	0.4317	0.0421	9.117e-25		-0.0004	0.0014	0.762	105.148
eGFRcys	VEGF	rs13209117	6	G	A	-0.1302	0.0201	5.282e-11		0.0001	0.0005	0.8254	41.9595
eGFRcys	VEGF	rs6921438	6	G	A	0.49	0.0175	2.09e-171		0	0.0005	0.9497	784
eGFRcys	VEGF	rs9472183	6	G	A	0.1282	0.017	5.186e-14		-0.0006	0.0005	0.2066	56.8693
Abbreviations: BUN, blood urea nitrogen; CKD, chronic kidney disease; eGFRcrea, glomerular filtration rate calculated using the Chronic Kidney Disease Epidemiology Collaboration creatinine equation; eGFRcys, glomerular filtration rate calculated using the Chronic Kidney Disease Epidemiology Collaboration cystatin C equation; SE, standard error; CTACK, cutaneous T-cell attracting chemokine; IL, in…

## Sheet: Table S3
Supplementary Table S3. The instrumental variables used in the Mendelian randomization analysis for the MR effects of the systemic inflammatory regulators on the CKD and kideny function when taking a cut-off of 5×10-6
Outcome	Exposure	SNP	Chromosome	Effect allele	Reference allele	Exposure				Outcome			F statistics
						Beta	SE	P		Beta	SE	P
CKD	bNGF	rs28637706	19	G	T	0.1589	0.0263	1.42e-09		-0.0054	0.0101	0.5937	36.5037
CKD	bNGF	rs67476890	15	C	T	-0.1769	0.0379	3.13e-06		0.029	0.0141	0.03963	21.786
CKD	bNGF	rs71641308	1	C	T	-0.2043	0.0432	2.3e-06		0.0176	0.0196	0.3704	22.365
CKD	bNGF	rs72780728	10	G	A	-0.1883	0.0403	2.99e-06		0.0059	0.0166	0.725	21.8319
CKD	bNGF	rs73472576	18	C	T	0.1181	0.0252	2.69e-06		0.0117	0.0104	0.2586	21.9634
CKD	bNGF	rs7970581	12	G	T	-0.138	0.0282	9.27e-07		0.0232	0.0112	0.03791	23.9475
CKD	bNGF	rs9436119	1	G	A	0.1121	0.0246	3.91e-06		-0.013	0.01	0.1911	20.7654
CKD	CTACK	rs116303454	3	G	A	-0.383	0.0816	3.27e-06		-0.0624	0.0388	0.108	22.0301
CKD	CTACK	rs2070074	9	G	A	-0.4467	0.0374	1.79e-32		0.0246	0.0159	0.1212	142.656
CKD	CTACK	rs2731674	5	G	T	0.1333	0.0267	5.64e-07		-0.0375	0.0116	0.00119	24.9251
CKD	CTACK	rs3766110	1	C	A	0.1287	0.0278	3.86e-06		-0.0309	0.0106	0.003651	21.4322
CKD	CTACK	rs55764737	15	C	T	-0.5313	0.0972	4.62e-08		-0.0277	0.026	0.2853	29.8777
CKD	CTACK	rs57338032	15	G	A	-0.1583	0.0317	6.23e-07		-0.004	0.0131	0.7624	24.9369
CKD	CTACK	rs7333764	22	C	T	-0.2773	0.0593	2.85e-06		-0.0126	0.0292	0.6666	21.8671
CKD	CTACK	rs76395525	15	G	A	-0.5277	0.1083	9.55e-07		0.0519	0.0408	0.2041	23.742
CKD	Eotaxin	rs112347425	3	C	T	-0.158	0.0277	8.65e-09		0.0231	0.0165	0.1611	32.5353
CKD	Eotaxin	rs12075	1	G	A	-0.1671	0.0156	1.33e-26		0.0074	0.0098	0.4504	114.737
CKD	Eotaxin	rs1476670	1	C	A	0.1007	0.0217	3.51e-06		0.0115	0.0111	0.2988	21.5347
CKD	Eotaxin	rs2024050	7	G	A	-0.1728	0.0303	1.1e-08		-0.0339	0.0151	0.02518	32.5239
CKD	Eotaxin	rs2210755	9	C	T	0.1104	0.0242	4.85e-06		0.0155	0.0169	0.3578	20.8117
CKD	Eotaxin	rs2211994	21	C	T	-0.0885	0.0177	6.08e-07		-0.0057	0.0106	0.5917	25
CKD	Eotaxin	rs2228467	3	C	T	0.4163	0.0292	2.27e-46		0.0235	0.0188	0.21	203.258
CKD	Eotaxin	rs2419841	10	C	T	0.1277	0.0279	4.98e-06		-0.0179	0.0149	0.2308	20.9495
CKD	Eotaxin	rs5746492	22	G	A	-0.0954	0.0207	3.96e-06		0.0192	0.0121	0.1128	21.2401
CKD	Eotaxin	rs5754733	22	C	A	0.1042	0.0214	1.06e-06		0.014	0.0108	0.1949	23.7087
CKD	Eotaxin	rs75426604	14	C	A	0.1366	0.0291	2.53e-06		-0.0006	0.0148	0.9686	22.0351
CKD	Eotaxin	rs79722574	17	C	T	0.1113	0.0228	1.06e-06		-0.0176	0.013	0.1755	23.8298
CKD	Eotaxin	rs9317045	13	C	A	-0.1182	0.0237	5.82e-07		0.0098	0.0131	0.4533	24.8736
CKD	FGFBasic	rs13412535	2	G	A	0.1112	0.0225	7.345e-07		0.0029	0.0128	0.8202	24.4256
CKD	FGFBasic	rs145577605	6	G	A	-0.2081	0.0428	9.639e-07		-0.0666	0.0592	0.2604	23.6405
CKD	FGFBasic	rs747334	10	G	A	-0.0751	0.0164	4.528e-06		-0.0008	0.0091	0.9299	20.9697
CKD	FGFBasic	rs75168112	18	C	T	0.1001	0.0214	2.999e-06		-0.0064	0.0142	0.6526	21.8797
CKD	FGFBasic	rs9907295	17	C	T	0.1319	0.0269	7.948e-07		-0.0001	0.0152	0.9968	24.0428
CKD	GCSF	rs116745220	5	G	A	0.6821	0.136	6.73e-07		-0.0191	0.041	0.6419	25.141
CKD	GCSF	rs11903143	2	G	A	-0.087	0.0176	6.352e-07		-0.0341019	0.033	0.3004	24.435
CKD	GCSF	rs147128865	9	C	T	-0.27	0.0587	4.923e-06		-0.213497	0.1364	0.1176	21.1569
CKD	GCSF	rs1817411	8	C	T	-0.089	0.0191	3.099e-06		0.0322959	0.0338	0.3402	21.7127
CKD	GCSF	rs2671444	12	G	A	0.0784	0.0166	2.484e-06		0.00780034	0.0306	0.7983	22.3057
CKD	GCSF	rs74148555	10	C	T	0.3715	0.0755	1.551e-06		-0.074003	0.0953	0.4374	24.2116
CKD	GCSF	rs76287671	19	C	T	-0.0938	0.0189	6.921e-07		-0.0217028	0.0384	0.5719	24.631
CKD	GCSF	rs77318030	19	C	T	0.2045	0.0428	2.211e-06		-0.025697	0.0723	0.7226	22.8296
CKD	GROa	rs1113500	1	G	T	-0.1174	0.0244	1.571e-06		0.0062	0.0099	0.5325	23.1503
CKD	GROa	rs118158560	7	G	A	-0.2703	0.0594	3.42e-06		-0.0128	0.0223	0.5659	20.7071
CKD	GROa	rs12075	1	G	A	-0.3751	0.0237	1.244e-55		0.0074	0.0098	0.4504	250.494
CKD	GROa	rs140734053	10	G	A	-0.7257	0.1561	3.578e-06		0.053	0.0377	0.1593	21.6127
CKD	GROa	rs185768063	6	G	A	-0.3998	0.076	1.456e-07		0.0435	0.0549	0.4282	27.6731
CKD	GROa	rs188345231	8	C	T	-0.623	0.1323	4.342e-06		-0.002	0.0342	0.954	22.1746
CKD	GROa	rs2422841	20	G	A	0.1657	0.0361	4.656e-06		-0.0285	0.0174	0.1016	21.0684
CKD	GROa	rs508977	4	G	T	0.3802	0.028	7.558e-42		-0.0175	0.0113	0.1211	184.378
CKD	GROa	rs62024303	15	G	A	0.3053	0.0666	4.408e-06		-0.0184	0.0273	0.5002	21.0138
CKD	GROa	rs78653452	20	G	T	0.7362	0.1558	1.208e-06		-0.0088	0.0517	0.8651	22.3284
CKD	HGF	rs11060254	12	G	A	0.08	0.0167	1.584e-06		0.0122	0.0103	0.2346	22.9481
CKD	HGF	rs150322232	7	G	A	-0.2104	0.0463	4.89e-06		-0.0767	0.0337	0.02274	20.6504
CKD	HGF	rs1698249	14	C	A	0.1698	0.0372	4.088e-06		-0.0117	0.0158	0.4588	20.8348
CKD	HGF	rs2003620	7	C	T	-0.2279	0.0489	2.831e-06		-0.0049	0.0204	0.81	21.7206
CKD	HGF	rs3748034	4	G	T	-0.1495	0.0234	1.81e-10		0.0333	0.0143	0.01958	40.8179
CKD	HGF	rs5745687	7	C	T	0.3072	0.0406	2.751e-14		-0.0125	0.0188	0.5056	57.252
CKD	HGF	rs62481625	7	C	T	-0.1091	0.0225	1.18e-06		-0.0016	0.0115	0.8915	23.5117
CKD	IFNg	rs10487554	7	G	A	0.0895	0.0183	1.087e-06		0.0069	0.0103	0.5028	23.919
CKD	IFNg	rs115729819	4	G	A	-0.2484	0.0515	1.382e-06		-0.0201	0.0433	0.643	23.2642
CKD	IFNg	rs11843756	13	G	T	-0.184	0.0393	3.089e-06		-0.0394	0.0275	0.1511	21.9205
CKD	IFNg	rs12420286	11	C	T	-0.2376	0.0501	2.083e-06		0.016	0.0232	0.4906	22.4914
CKD	IFNg	rs1867282	9	C	T	-0.0774	0.0166	3.152e-06		0.0099	0.0099	0.3183	21.7403
CKD	IFNg	rs2073438	17	G	A	-0.0898	0.0188	1.676e-06		-0.0049	0.0103	0.6322	22.8159
CKD	IFNg	rs74148555	10	C	T	0.3732	0.0774	2.635e-06		0.0558	0.0309	0.0709	23.2488
CKD	IFNg	rs78296352	1	G	T	-0.343	0.0652	1.383e-07		0.0012	0.0296	0.9688	27.6753
CKD	IL1b	rs143319329	7	C	T	-0.2801	0.0715	2e-06		0.0629	0.0345	0.06835	15.3467
CKD	IL1b	rs1942793	18	G	T	-0.0717	0.0187	4.98e-06		0.0056	0.0092	0.5388	14.7013
CKD	IL1b	rs61335305	15	C	A	-0.2966	0.0724	1.9e-06		-0.0039	0.038	0.9193	16.7828
CKD	IL1b	rs62015704	16	G	A	-0.1082	0.0283	2.09e-06		-0.0094	0.015	0.5297	14.6178
CKD	IL1ra	rs1054402	9	C	T	-0.1311	0.027	1.13e-06		0.0129	0.0105	0.2215	23.5764
CKD	IL1ra	rs11627423	14	C	A	-0.1171	0.0247	2.12e-06		0.0056	0.0099	0.5696	22.476
CKD	IL1ra	rs12121840	1	C	T	-0.2692	0.0571	2.43e-06		0.0244	0.0216	0.259	22.2268
CKD	IL1ra	rs2809154	13	C	T	0.1786	0.0388	3.74e-06		-0.0024	0.013	0.8553	21.1885
CKD	IL1ra	rs61335305	15	C	A	-0.4453	0.0908	1e-06		-0.0039	0.038	0.9193	24.051
CKD	IL1ra	rs9623661	22	C	T	0.1966	0.0426	3.86e-06		0.0332	0.0179	0.06303	21.2984
CKD	IL2	rs12051139	16	C	T	0.1131	0.0247	4.762e-06		0.0112	0.0094	0.2365	20.9668
CKD	IL2	rs13412535	2	G	A	-0.1764	0.0332	1.181e-07		0.0029	0.0128	0.8202	28.2307
CKD	IL2	rs170117	4	C	T	0.1617	0.0349	3.867e-06		-0.0112	0.0144	0.4361	21.4669
CKD	IL2	rs2807544	1	G	A	-0.1175	0.0253	3.412e-06		-0.005	0.0098	0.6059	21.5692
CKD	IL2	rs4634519	7	G	A	0.1261	0.0269	2.769e-06		0.0099	0.0102	0.3287	21.9748
CKD	IL2	rs61335305	15	C	A	-0.4514	0.0918	7.319e-07		-0.0039	0.038	0.9193	24.179
CKD	IL2	rs62124990	2	G	T	0.6961	0.1495	3.219e-06		0.0147	0.0321	0.6459	21.6801
CKD	IL2	rs7615304	3	G	A	0.1172	0.0242	1.21e-06		0.0071	0.0094	0.4503	23.4544
CKD	IL2	rs80336398	3	C	T	-0.4001	0.0858	2.817e-06		0.008	0.0383	0.8351	21.7452
CKD	IL2ra	rs11241559	5	G	T	0.1264	0.0266	2.002e-06		0.0055	0.0113	0.6241	22.5804
CKD	IL2ra	rs115360066	5	G	A	-0.1867	0.0379	8.056e-07		-0.0005	0.0172	0.9774	24.2667
CKD	IL2ra	rs117244812	17	G	A	0.7064	0.1488	2.102e-06		0.0743	0.0481	0.1224	22.537
CKD	IL2ra	rs12722497	10	C	A	-0.6279	0.0485	1.572e-38		0.0066	0.0174	0.7038	167.609
CKD	IL2ra	rs185231391	3	C	T	-0.8503	0.1809	1.47e-06		-0.0156	0.048	0.7455	22.0936
CKD	IL2ra	rs4733117	8	C	A	-0.1369	0.0292	2.627e-06		0.0192	0.0136	0.1567	21.9807
CKD	IL2ra	rs61705228	4	C	T	-0.3303	0.0716	3.988e-06		0.024	0.0226	0.2875	21.281
CKD	IL4	rs10512267	9	C	T	0.0824	0.0161	2.937e-07		-0.0108	0.0098	0.2715	26.1941
CKD	IL4	rs116705532	1	G	T	0.4678	0.0978	1.755e-06		-0.025	0.0366	0.495	22.8793
CKD	IL4	rs17713451	7	G	A	-0.1274	0.0253	4.97e-07		-0.0202	0.0131	0.1226	25.357
CKD	IL4	rs73023729	6	G	A	0.1796	0.0366	9.033e-07		0.0512	0.0389	0.1888	24.0797
CKD	IL4	rs7613691	3	G	A	-0.1775	0.0384	4.048e-06		-0.0243	0.0195	0.2141	21.3665
CKD	IL4	rs79597994	1	C	T	0.5831	0.127	4.317e-06		0.0569	0.0344	0.09782	21.0804
CKD	IL4	rs9508291	13	C	T	0.1676	0.0359	3.032e-06		0.0107	0.0217	0.6227	21.7951
CKD	IL4	rs9941733	20	G	A	-0.114	0.0229	6.881e-07		-0.0159	0.0146	0.277	24.7821
CKD	IL5	rs11680908	2	G	A	-0.2634	0.0554	2.03e-06		0.015	0.0185	0.4152	22.6054
CKD	IL5	rs6737109	2	C	T	-0.116	0.0247	2.399e-06		-0.0057	0.0094	0.5418	22.0558
CKD	IL5	rs72831687	6	G	A	0.5239	0.1109	1.691e-06		-0.0122	0.0514	0.8121	22.3169
CKD	IL5	rs73040130	19	C	T	-0.2638	0.0529	6.004e-07		-0.0097	0.0223	0.6647	24.8678
CKD	IL5	rs7767396	6	G	A	-0.1515	0.0246	7.69e-10		0.0123	0.0093	0.1872	37.9276
CKD	IL-6	rs1333040	9	C	T	-0.0738	0.0158	3.168e-06		0.0094	0.0098	0.3342	21.8172
CKD	IL-6	rs13412535	2	G	A	0.1164	0.0215	7.343e-08		0.0029	0.0128	0.8202	29.3109
CKD	IL-6	rs73273528	20	C	T	-0.2672	0.0553	9.581e-07		0.0102	0.0249	0.6812	23.3465
CKD	IL-6	rs76856708	16	C	T	-0.3289	0.07	2.612e-06		-0.0226	0.026	0.384	22.0766
CKD	IL-7	rs117509142	8	C	T	0.327	0.0688	1.991e-06		-0.0457	0.0266	0.08551	22.5901
CKD	IL-7	rs141425475	5	C	T	0.4781	0.1016	2.531e-06		-0.0542	0.0394	0.169	22.1437
CKD	IL-7	rs144701438	18	G	A	0.4819	0.0989	9.753e-07		-0.0411	0.0328	0.2103	23.7422
CKD	IL-7	rs17091524	14	C	T	-0.4924	0.1013	1.914e-06		-0.0023	0.0339	0.9451	23.6275
CKD	IL-7	rs28793375	8	C	T	-0.1638	0.0361	4.464e-06		0.014	0.0132	0.2875	20.588
CKD	IL-7	rs4320361	6	G	T	0.3245	0.0249	6.868e-39		-0.0095	0.0098	0.3332	169.836
CKD	IL-7	rs62006410	14	C	T	0.1557	0.0303	3.387e-07		-0.0138	0.0126	0.2745	26.4054
CKD	IL-7	rs75904417	2	C	A	0.1698	0.0349	1.162e-06		0.0061	0.014	0.6611	23.6714
CKD	IL-7	rs77981494	16	C	T	0.5178	0.1064	1.067e-06		0.0044	0.0362	0.9031	23.6832
CKD	IL-8	rs11634944	15	C	T	0.1214	0.0252	1.29e-06		-0.0017	0.0102	0.868	23.2079
CKD	IL-8	rs12075	1	G	A	-0.12	0.0236	3.88e-07		0.0074	0.0098	0.4504	25.8546
CKD	IL-8	rs141926526	7	C	A	0.6149	0.1308	2.57e-06		-0.0153	0.0245	0.5339	22.1001
CKD	IL-8	rs2673604	8	C	A	0.1266	0.0255	7.02e-07		0.0001	0.0106	0.9926	24.6483
CKD	IL-9	rs41294750	1	C	T	-0.3514	0.0748	2.365e-06		0.0260976	0.1008	0.7955	22.0699
CKD	IL-9	rs61867538	11	C	T	-0.3566	0.0774	3.93e-06		-0.146599	0.0887	0.0981793	21.2266
CKD	IL-9	rs7232268	18	G	A	-0.2759	0.0587	2.525e-06		0.0482978	0.0773	0.5317	22.0916
CKD	IL-9	rs7242404	18	G	A	0.1228	0.0264	3.273e-06		-0.001998	0.0328	0.9512	21.6366
CKD	IL-9	rs76963786	12	C	T	0.2865	0.0557	4.496e-07		-0.0071047	0.052	0.8914	26.4569
CKD	IL-10	rs10457128	6	G	A	0.0865	0.0172	5.237e-07		0.0168	0.0095	0.07798	25.2915
CKD	IL-10	rs10493718	1	C	A	0.11	0.0222	7.16e-07		-0.0009	0.0107	0.9333	24.5516
CKD	IL-10	rs11206302	1	C	T	0.1189	0.0251	2.202e-06		0.0211	0.0171	0.2164	22.4397
CKD	IL-10	rs2086656	4	C	T	0.0789	0.0171	3.783e-06		-0.0118	0.01	0.2403	21.2893
CKD	IL-10	rs282258	2	C	T	-0.0992	0.0162	1.001e-09		-0.0158	0.0093	0.09023	37.4967
CKD	IL-10	rs3025021	6	C	T	-0.0947	0.0195	1.462e-06		0.0059	0.0113	0.6034	23.5847
CKD	IL-10	rs41282660	6	G	A	0.1194	0.0255	3.723e-06		-0.0213	0.0159	0.179	21.9244
CKD	IL-10	rs4349809	6	G	T	-0.2853	0.0165	5.771e-67		0.0108	0.0098	0.2684	298.976
CKD	IL-10	rs465757	20	G	A	-0.084	0.0174	1.173e-06		-0.0241	0.0099	0.0152	23.3056
CKD	IL-10	rs7088799	10	G	T	0.0852	0.0167	3.226e-07		0.012	0.0096	0.2136	26.0283
CKD	IL12p70	rs13209117	6	G	A	-0.1002	0.0186	5.567e-08		0.0006	0.0114	0.9594	29.0208
CKD	IL12p70	rs17229494	21	G	A	0.1172	0.0257	4.931e-06		-0.0106	0.0176	0.5485	20.7964
CKD	IL12p70	rs282258	2	C	T	-0.073	0.0156	3.209e-06		-0.0158	0.0093	0.09023	21.8976
CKD	IL12p70	rs41282644	6	G	A	-0.1473	0.0304	1.045e-06		-0.0087	0.0295	0.7689	23.4779
CKD	IL12p70	rs4349809	6	G	T	-0.3777	0.0159	2.56e-124		0.0108	0.0098	0.2684	564.287
CKD	IL12p70	rs71361173	18	G	T	-0.111	0.0239	3.06e-06		-0.0211	0.0142	0.1374	21.57
CKD	IL12p70	rs782107	12	G	A	-0.075	0.0156	1.602e-06		0.0036	0.0092	0.6935	23.1139
CKD	IL12p70	rs79121401	11	C	T	-0.5548	0.1206	4.242e-06		0.0267	0.0393	0.497	21.1631
CKD	IL12p70	rs9472183	6	G	A	0.1019	0.0157	8.611e-11		-0.0147	0.0092	0.1089	42.1259
CKD	IL-13	rs117795020	9	G	A	0.3522	0.0716	9.862e-07		-0.129202	0.1244	0.2991	24.1965
CKD	IL-13	rs12623722	2	G	A	0.1185	0.0258	4.192e-06		0.00709511	0.0326	0.8268	21.0959
CKD	IL-13	rs139083458	5	C	T	-0.9902	0.2107	2.81e-06		-0.142202	0.1186	0.2308	22.086
CKD	IL-13	rs142167313	6	C	T	0.313	0.0617	3.98e-07		0.0536962	0.1397	0.7008	25.7347
CKD	IL-13	rs27949	5	C	T	0.1168	0.0252	3.428e-06		0.023801	0.0307	0.4369	21.4825
CKD	IL-13	rs7073807	10	C	T	-0.1682	0.0356	2.374e-06		-0.00299551	0.0466	0.9484	22.323
CKD	IL-13	rs73192842	3	G	A	-0.1459	0.0301	1.253e-06		0.0159	0.0117	0.1754	23.679
CKD	IL-13	rs75995699	6	G	A	-0.3319	0.0698	2.642e-06		0.0586042	0.0994	0.5555	22.6102
CKD	IL-13	rs9472168	6	G	A	-0.4244	0.0248	1.081e-65		0.0231049	0.0297	0.4366	292.851
CKD	IL-16	rs117217798	17	C	T	0.2036	0.0444	4.153e-06		0.0075	0.0193	0.6987	21.0276
CKD	IL-16	rs117916513	11	G	A	0.502	0.0986	3.785e-07		0.0796	0.0386	0.03913	25.9211
CKD	IL-16	rs1255143	10	C	T	-0.1306	0.0242	7.096e-08		-0.0087	0.0097	0.37	29.1243
CKD	IL-16	rs12765671	10	G	A	0.6023	0.1318	4.838e-06		-0.0291	0.0314	0.3541	20.8831
CKD	IL-16	rs144691581	15	G	A	-0.4882	0.0967	4.2e-07		0.0018	0.011	0.8674	25.4884
CKD	IL-16	rs4253283	4	C	T	-0.146	0.0262	1.746e-08		0	0.0102	0.9968	31.053
CKD	IL-16	rs4513633	4	C	A	0.2239	0.0453	7.442e-07		-0.0197	0.0128	0.1232	24.4293
CKD	IL-16	rs4778636	15	G	A	0.7272	0.0633	1.108e-30		-0.0238	0.0168	0.1566	131.978
CKD	IL-16	rs9706053	12	C	T	-0.4582	0.0932	7.012e-07		-0.056	0.0502	0.265	24.1701
CKD	IL-17	rs117029961	10	G	A	-0.4585	0.1015	4.936e-06		0.0258	0.0518	0.6186	20.4055
CKD	IL-17	rs117556572	13	C	T	0.5102	0.1099	3.28e-06		0.005	0.0478	0.9162	21.5519
CKD	IL-17	rs1530455	3	C	T	-0.108	0.0173	4.874e-10		-0.0026	0.01	0.7981	38.9722
CKD	IL-17	rs17106604	14	C	T	-0.1129	0.0225	6.374e-07		-0.0064	0.0141	0.6465	25.1781
CKD	IL-17	rs17282552	2	C	T	0.2001	0.0405	8.213e-07		-0.0296	0.0287	0.3026	24.4109
CKD	IL-17	rs184080173	12	C	T	-0.2384	0.0471	4.194e-07		0.0118	0.0202	0.5577	25.6195
CKD	IL-17	rs187475560	4	C	T	0.2434	0.052	3.287e-06		-0.032	0.0343	0.3504	21.9096
CKD	IL-17	rs62191444	20	G	T	0.1136	0.0247	4.215e-06		0.0159	0.0156	0.3077	21.1526
CKD	IL-17	rs78296352	1	G	T	-0.3027	0.0646	4.266e-06		0.0012	0.0296	0.9688	21.9563
CKD	IL-17	rs78612928	4	C	T	-0.1037	0.0222	2.619e-06		-0.0239	0.0129	0.06399	21.8198
CKD	IL-18	rs10414578	19	C	T	0.1771	0.035	4.159e-07		0.0165	0.0161	0.3035	25.6036
CKD	IL-18	rs115267715	5	C	T	-0.4508	0.08	1.723e-08		-0.0175	0.0806	0.8282	31.7532
CKD	IL-18	rs116383510	5	C	A	0.5426	0.1056	2.995e-07		0.0268	0.046	0.5596	26.4017
CKD	IL-18	rs11700536	21	C	T	-0.1156	0.025	4.209e-06		0.0055	0.0114	0.6316	21.3814
CKD	IL-18	rs117266781	7	C	T	-0.6841	0.1468	3.15e-06		0.022	0.0517	0.6702	21.7164
CKD	IL-18	rs144841621	10	C	T	-0.518	0.1141	3.811e-06		0.0294	0.0695	0.6724	20.6105
CKD	IL-18	rs17229943	5	C	A	0.312	0.0463	1.617e-11		-0.0152	0.0261	0.5615	45.4096
CKD	IL-18	rs1852105	7	C	T	-0.3036	0.0661	4.32e-06		0.0307	0.0203	0.1295	21.096
CKD	IL-18	rs1979967	15	C	T	-0.1402	0.0286	9.453e-07		0.0171	0.0108	0.1129	24.0306
CKD	IL-18	rs2729385	11	G	A	-0.1231	0.0262	3.785e-06		-0.0127	0.01	0.2069	22.0757
CKD	IL-18	rs385076	2	C	T	0.2432	0.0248	1.659e-22		0.0096	0.0103	0.3519	96.1665
CKD	IL-18	rs4482818	4	G	A	-0.1286	0.0244	1.453e-07		-0.0223	0.01	0.0262	27.7781
CKD	IL-18	rs658805	6	G	A	-0.1226	0.0244	4.942e-07		-0.0044	0.0097	0.6454	25.2465
CKD	IL-18	rs71478720	11	C	T	0.2669	0.0276	3.708e-22		-0.0164	0.0104	0.1154	93.5145
CKD	IL-18	rs78623212	7	C	T	-0.8705	0.1778	6.711e-07		-0.004	0.0334	0.9055	23.9703
CKD	IL-18	rs78716465	20	G	A	-0.3265	0.0682	1.631e-06		0.0012	0.0262	0.9629	22.9191
CKD	IP10	rs10809307	9	C	T	-0.1305	0.0282	3.644e-06		0.0029	0.0098	0.7646	21.4152
CKD	IP10	rs113831257	4	G	A	-0.3592	0.0644	2.533e-08		-0.0118	0.0255	0.6424	31.1101
CKD	IP10	rs11626201	14	C	A	-0.1162	0.0245	1.927e-06		-0.0077	0.0099	0.4382	22.4947
CKD	IP10	rs143799975	4	G	A	0.7984	0.1637	1.002e-06		-0.124	0.0419	0.003091	23.7872
CKD	IP10	rs34383175	8	C	T	0.3153	0.0657	1.51e-06		-0.0202	0.0291	0.4879	23.0312
CKD	IP10	rs397816	22	C	T	-0.1237	0.0249	7.904e-07		0.0102	0.0127	0.422	24.6797
CKD	IP10	rs75970138	9	G	A	0.485	0.104	1.529e-06		-0.038	0.0619	0.5396	21.7479
CKD	IP10	rs7645625	3	G	T	0.1086	0.0237	4.407e-06		0.0003	0.0098	0.9772	20.9973
CKD	IP10	rs79848609	15	C	A	-0.2603	0.0537	8.752e-07		-0.046	0.0246	0.0619	23.4963
CKD	IP10	rs8112909	19	G	A	0.1426	0.0299	1.941e-06		-0.0091	0.0123	0.4582	22.7456
CKD	IP10	rs9450351	6	C	T	0.2768	0.0489	1.478e-08		0.0116	0.0192	0.5469	32.0416
CKD	MCP1	rs10145849	14	G	A	0.0755	0.0162	3.409e-06		0.0014	0.0098	0.8884	21.7202
CKD	MCP1	rs10744620	12	C	T	-0.0788	0.0161	9.912e-07		-0.0056	0.0094	0.5529	23.9552
CKD	MCP1	rs111995966	2	G	T	-0.1452	0.031	2.527e-06		-0.0067	0.0372	0.856	21.9386
CKD	MCP1	rs12073356	1	G	A	0.1426	0.0311	4.165e-06		0.0066	0.0187	0.724	21.0241
CKD	MCP1	rs12075	1	G	A	-0.2185	0.0155	1.435e-44		0.0074	0.0098	0.4504	198.719
CKD	MCP1	rs146522229	19	C	T	0.5976	0.1177	3.561e-07		0.1387	0.0454	0.002276	25.7791
CKD	MCP1	rs2036297	3	G	A	-0.119	0.016	1.09e-13		-0.0001	0.0099	0.9904	55.3164
CKD	MCP1	rs2288370	3	C	T	0.1031	0.0163	2.254e-10		0.0044	0.0093	0.6374	40.0076
CKD	MCP1	rs2712431	3	C	A	0.0787	0.0172	4.755e-06		0.0098	0.0098	0.3165	20.9359
CKD	MCP1	rs56212190	1	C	T	-0.181	0.0373	9.847e-07		-0.0026	0.0222	0.9069	23.5472
CKD	MCP1	rs7197349	16	G	A	-0.0968	0.0206	2.622e-06		-0.0143	0.0145	0.3226	22.0809
CKD	MCP1	rs7632755	3	G	A	-0.2938	0.0316	1.178e-20		-0.0224	0.0175	0.1991	86.4429
CKD	MCP1	rs9317045	13	C	A	-0.1134	0.0236	1.517e-06		0.0098	0.0131	0.4533	23.0888
CKD	MCP3	rs10892381	11	C	T	-0.2412	0.0476	3.558e-07		-0.0188021	0.0339	0.5797	25.6768
CKD	MCP3	rs62492260	8	G	T	0.2788	0.058	1.535e-06		-0.00229736	0.0437	0.9576	23.1063
CKD	MCP3	rs73669117	8	G	A	0.6238	0.131	2.561e-06		0.165901	0.1226	0.1761	22.675
CKD	MCSF	rs116274860	3	G	T	-0.819	0.1741	2.74e-06		0.0091	0.0484	0.8513	22.1294
CKD	MCSF	rs117867915	18	C	T	-0.5272	0.1098	1.614e-06		-0.1358	0.0483	0.004947	23.054
CKD	MCSF	rs12962919	18	C	T	-0.3052	0.0662	4.65e-06		-0.0249	0.0155	0.1082	21.2546
CKD	MCSF	rs145778765	20	C	T	0.7993	0.1689	2.203e-06		-0.0055	0.043	0.8978	22.3955
CKD	MCSF	rs56367447	8	C	T	0.4967	0.0883	1.721e-08		0.0026	0.0271	0.9234	31.6422
CKD	MCSF	rs62294910	3	G	A	-0.3431	0.0691	6.82e-07		-0.0121	0.0223	0.5864	24.6539
CKD	MCSF	rs78296352	1	G	T	-0.527	0.1112	1.047e-06		0.0012	0.0296	0.9688	22.4601
CKD	MCSF	rs9387100	6	C	T	0.1352	0.0292	4.073e-06		-0.0124	0.0097	0.2012	21.4382
CKD	MIF	rs113218956	22	G	A	0.8948	0.1879	2.262e-06		0.0847	0.0648	0.1913	22.6777
CKD	MIF	rs118055855	11	C	T	-0.6907	0.15	4.126e-06		0.018	0.0452	0.6905	21.203
CKD	MIF	rs12594190	15	G	A	-0.1355	0.0267	3.702e-07		-0.0035	0.0113	0.756	25.7547
CKD	MIF	rs13142904	4	C	T	0.223	0.0425	2.556e-07		0.0168	0.0193	0.3845	27.5316
CKD	MIF	rs141009259	2	C	T	0.6178	0.1322	2.472e-06		-0.0142	0.0532	0.7896	21.839
CKD	MIF	rs78098071	5	C	T	0.4867	0.0918	1.779e-07		-0.0144	0.0412	0.726	28.1085
CKD	MIG	rs111607343	19	G	A	0.521	0.1119	2.832e-06		-0.0057	0.0302	0.8505	21.6778
CKD	MIG	rs11177248	12	G	A	-0.3073	0.067	4.451e-06		-0.0191	0.0202	0.344	21.0366
CKD	MIG	rs112337562	14	G	T	0.37	0.0796	2.978e-06		0.0398	0.0469	0.3965	21.6061
CKD	MIG	rs117831247	10	C	T	0.8334	0.1754	2.159e-06		-0.0231	0.0475	0.6262	22.576
CKD	MIG	rs139010077	3	C	T	-0.4322	0.095	3.545e-06		0.0214	0.0453	0.637	20.6977
CKD	MIG	rs1796086	7	C	T	0.2096	0.0403	2.229e-07		-0.0014	0.0165	0.9331	27.0503
CKD	MIG	rs41272086	6	G	A	0.2226	0.0415	7.426e-08		0.0256	0.0164	0.1177	28.7709
CKD	MIG	rs55876513	4	G	T	-0.166	0.0255	8.231e-11		-0.0068	0.012	0.5701	42.3775
CKD	MIG	rs5752128	22	C	T	0.1685	0.0369	4.343e-06		0.0124	0.0174	0.477	20.852
CKD	MIG	rs62562991	9	G	A	-0.6236	0.126	8.396e-07		-0.0083	0.0325	0.7994	24.4946
CKD	MIG	rs6679677	1	C	A	-0.162	0.0329	8.862e-07		0.0162	0.0146	0.2676	24.2459
CKD	MIG	rs77086208	14	C	T	-0.3226	0.0698	3.831e-06		-0.0284	0.0402	0.4789	21.3608
CKD	MIG	rs816960	13	C	T	0.1224	0.0244	5.008e-07		0.0135	0.0107	0.2058	25.1642
CKD	MIP1a	rs10835056	11	G	T	-0.1194	0.0254	2.604e-06		-0.0187	0.0104	0.07106	22.0974
CKD	MIP1a	rs12690897	7	G	A	-0.1248	0.0262	2.107e-06		-0.0119	0.0107	0.2686	22.6896
CKD	MIP1a	rs184154340	11	G	A	-0.331	0.0693	1.864e-06		-0.0405	0.0274	0.1388	22.8134
CKD	MIP1a	rs34771762	2	G	A	-0.249	0.0523	2.133e-06		0.0023	0.0203	0.9101	22.6671
CKD	MIP1a	rs57786342	14	G	A	-0.1314	0.0285	4.055e-06		0.0046	0.0119	0.6962	21.257
CKD	MIP1a	rs60198979	22	G	A	0.2146	0.0458	2.615e-06		-0.0043	0.0172	0.8015	21.9547
CKD	MIP1a	rs6900267	6	C	A	0.2429	0.0519	2.885e-06		-0.0432	0.0216	0.04552	21.9038
CKD	MIP1a	rs7232268	18	G	A	-0.2821	0.0599	2.553e-06		0.0131	0.0238	0.5812	22.1795
CKD	MIP1b	rs11130043	3	G	A	0.0731	0.0157	3.216e-06		0.0153	0.0093	0.09832	21.6788
CKD	MIP1b	rs113010081	3	C	T	0.5954	0.0236	3.85e-140		-0.0068	0.0154	0.6572	636.493
CKD	MIP1b	rs113877493	17	C	T	0.6124	0.0218	1.62e-173		-0.0303	0.0196	0.1216	789.146
CKD	MIP1b	rs116237296	1	G	A	-0.5437	0.1115	7.232e-07		0.0241	0.048	0.6153	23.7777
CKD	MIP1b	rs117453826	17	G	A	0.5774	0.0593	5.065e-22		0.0756	0.0387	0.0508	94.8078
CKD	MIP1b	rs141102180	17	G	T	-0.3225	0.0393	1.079e-16		-0.0738	0.0396	0.06228	67.3402
CKD	MIP1b	rs1437220	17	C	T	-0.1478	0.0315	3.534e-06		0.0006	0.0264	0.9816	22.0155
CKD	MIP1b	rs1564708	17	C	T	0.1744	0.0188	2.868e-20		0.0219	0.0157	0.1629	86.0552
CKD	MIP1b	rs17138331	7	G	A	0.1391	0.0295	2.26e-06		-0.0282	0.0156	0.07151	22.2336
CKD	MIP1b	rs2411161	17	C	T	-0.1714	0.0367	3.138e-06		0.0139	0.0233	0.5498	21.8117
CKD	MIP1b	rs281749	8	C	T	-0.0799	0.0171	3.174e-06		-0.015	0.0098	0.1267	21.8324
CKD	MIP1b	rs3760440	17	G	A	-0.1236	0.0162	2.751e-14		0.0054	0.0096	0.5742	58.2112
CKD	MIP1b	rs72791296	5	C	T	-0.2369	0.0466	3.783e-07		0.0166	0.0241	0.4899	25.8439
CKD	MIP1b	rs72799710	5	C	T	0.1014	0.0218	3.205e-06		0.0104	0.0122	0.3929	21.6353
CKD	MIP1b	rs74810984	10	C	T	-0.2206	0.0474	1.959e-06		0.0147	0.0372	0.6932	21.6598
CKD	MIP1b	rs76582507	9	G	A	-0.3175	0.0677	3.26e-06		-0.0442	0.0464	0.3408	21.9943
CKD	MIP1b	rs76583883	21	G	T	0.2317	0.0511	4.99e-06		0.045	0.0245	0.06607	20.5594
CKD	MIP1b	rs76776296	7	G	A	-0.2997	0.0598	5.547e-07		0.0313	0.0271	0.2478	25.1172
CKD	PDGFbb	rs116445074	5	G	T	-0.2931	0.0587	3.111e-07		0.0191	0.0347	0.5816	24.9319
CKD	PDGFbb	rs11766649	7	G	A	-0.0908	0.0196	3.531e-06		0.0042	0.0107	0.6933	21.4615
CKD	PDGFbb	rs11916118	3	G	A	-0.0889	0.0194	4.932e-06		0.007	0.0156	0.6517	20.9991
CKD	PDGFbb	rs12289510	11	G	A	0.078	0.0158	7.694e-07		0.0036	0.0091	0.6935	24.3711
CKD	PDGFbb	rs13412535	2	G	A	-0.3352	0.0214	2.461e-55		0.0029	0.0128	0.8202	245.347
CKD	PDGFbb	rs2324229	6	C	T	-0.0894	0.0161	3.484e-08		-0.0041	0.0094	0.665	30.8335
CKD	PDGFbb	rs35859699	4	G	A	0.3952	0.0842	2.066e-06		-0.0134	0.0365	0.7143	22.0298
CKD	PDGFbb	rs4965869	15	C	T	-0.184	0.0181	5.663e-24		-0.0057	0.0105	0.588	103.342
CKD	PDGFbb	rs55680718	2	C	T	0.1383	0.0246	1.858e-08		0.0011	0.0151	0.9398	31.6063
CKD	PDGFbb	rs72777070	2	G	T	0.1069	0.02	8.984e-08		-0.0019	0.0124	0.8779	28.569
CKD	PDGFbb	rs73162807	3	C	A	0.2391	0.0499	1.735e-06		-0.0381	0.0342	0.2654	22.9593
CKD	PDGFbb	rs9936075	16	G	A	0.0782	0.0164	1.762e-06		0.0069	0.0097	0.4737	22.7366
CKD	PDGFbb	rs9941733	20	G	A	-0.1161	0.0228	3.306e-07		-0.0159	0.0146	0.277	25.9295
CKD	RANTES	rs112072646	2	G	A	-0.4286	0.0862	6.484e-07		-0.031	0.0292	0.2881	24.7224
CKD	RANTES	rs147509526	19	C	T	0.358	0.0717	6.929e-07		0.0437	0.0397	0.2709	24.9303
CKD	RANTES	rs2251660	17	C	A	-0.1829	0.0359	3.826e-07		0.0047	0.0125	0.705	25.956
CKD	RANTES	rs4940620	18	G	A	0.2494	0.054	3.537e-06		0.0013	0.0195	0.9447	21.3307
CKD	RANTES	rs62438851	6	G	A	0.1957	0.0414	2.328e-06		-0.0216	0.0148	0.1432	22.345
CKD	RANTES	rs7000423	8	C	T	0.1318	0.0253	1.823e-07		0.0087	0.0096	0.3676	27.1387
CKD	RANTES	rs72793342	16	G	A	0.1487	0.0308	1.482e-06		-0.0102	0.0128	0.4239	23.3088
CKD	RANTES	rs74472919	13	C	T	-0.3313	0.0605	3.969e-08		-0.0424	0.0267	0.1124	29.9869
CKD	RANTES	rs75613039	11	C	T	-0.37	0.081	4.81e-06		-0.0379	0.0309	0.2207	20.8657
CKD	RANTES	rs818452	6	C	T	-0.2381	0.0505	2.362e-06		0.0123	0.0168	0.4628	22.2298
CKD	SCF	rs113127926	14	C	A	-0.1982	0.042	2.27e-06		0.0354	0.0204	0.08336	22.2694
CKD	SCF	rs13412535	2	G	A	0.1067	0.0213	6.039e-07		0.0029	0.0128	0.8202	25.094
CKD	SCF	rs1557570	1	G	T	-0.1186	0.017	2.739e-12		0.0183	0.0096	0.05655	48.6711
CKD	SCF	rs1568119	8	C	T	0.5906	0.1129	1.24e-07		-0.0052	0.0446	0.907	27.3652
CKD	SCF	rs1942355	18	C	T	0.0716	0.0157	4.696e-06		0.0022	0.01	0.8262	20.7982
CKD	SCF	rs4841899	9	C	T	0.1004	0.0178	1.778e-08		0.0047	0.0097	0.6291	31.8147
CKD	SCF	rs635634	9	C	T	0.1032	0.0191	6.743e-08		-0.0223	0.0121	0.06543	29.1939
CKD	SCF	rs78666213	4	G	T	0.2744	0.0576	2.593e-06		0.0023	0.0312	0.9417	22.6946
CKD	SCF	rs80271436	9	G	A	0.237	0.0485	9.953e-07		-0.0107	0.0232	0.6463	23.8788
CKD	SCGFb	rs112346514	19	C	T	0.3314	0.0711	2.373e-06		0.0272	0.0303	0.3691	21.7253
CKD	SCGFb	rs116924815	19	C	T	-0.6079	0.0738	1.744e-16		0.0094	0.0341	0.7819	67.8503
CKD	SCGFb	rs117716477	12	C	A	-0.8384	0.0841	1.342e-23		0.1328	0.0473	0.005023	99.3826
CKD	SCGFb	rs12480722	20	C	T	-0.1624	0.0355	4.722e-06		0.0014	0.0145	0.9253	20.9274
CKD	SCGFb	rs139413256	7	G	A	0.5377	0.1084	7.043e-07		-0.0366	0.0307	0.2336	24.6049
CKD	SCGFb	rs143829871	3	C	T	0.1902	0.04	1.897e-06		-0.0194	0.0201	0.335	22.61
CKD	SCGFb	rs151194174	7	G	A	-0.4635	0.0942	1.129e-06		0.0026	0.0348	0.9401	24.2102
CKD	SCGFb	rs17876031	5	G	A	0.1514	0.0255	2.25e-09		-0.0257	0.0106	0.0151	35.251
CKD	SCGFb	rs264162	18	G	A	-0.1097	0.0234	2.685e-06		0.0081	0.0098	0.4065	21.9777
CKD	SCGFb	rs34911860	1	G	A	0.3675	0.0789	3.237e-06		0.0609	0.0681	0.3712	21.6951
CKD	SCGFb	rs4656185	1	G	A	-0.205	0.0256	1.16e-15		0.0191	0.0096	0.0475	64.1251
CKD	SCGFb	rs4737732	8	G	A	0.1147	0.0252	4.676e-06		0.0095	0.0108	0.3798	20.7169
CKD	SCGFb	rs7762066	6	C	T	-0.1389	0.0299	3.495e-06		-0.0102	0.011	0.353	21.5805
CKD	SCGFb	rs78217154	8	C	T	-0.3997	0.0864	3.773e-06		-0.005	0.0386	0.8978	21.4013
CKD	SDF1a	rs12407262	1	G	A	-0.1179	0.0266	3.988e-06		0.00369682	0.0406	0.9265	19.6456
CKD	SDF1a	rs13400104	2	G	A	0.0647	0.0189	4.526e-06		-0.0423025	0.04	0.2899	11.7188
CKD	SDF1a	rs139840550	9	G	A	-0.1834	0.0549	3.788e-06		0.0272993	0.0991	0.782699	11.1597
CKD	SDF1a	rs149893336	4	G	A	0.5034	0.1081	4.524e-06		0.0553964	0.1111	0.617999	21.6858
CKD	SDF1a	rs4581824	19	G	T	0.0701	0.0173	3.05e-06		0.0139975	0.032	0.6614	16.4189
CKD	SDF1a	rs482700	4	G	A	0.0893	0.0203	1.569e-06		-0.012699	0.0325	0.6967	19.3513
CKD	SDF1a	rs67689854	16	C	A	0.0681	0.0195	3.072e-06		0.0299027	0.0487	0.5389	12.1962
CKD	TNFa	rs10834996	11	G	A	-0.1247	0.0258	1.331e-06		0.0048	0.0097	0.6234	23.3611
CKD	TNFa	rs111332265	5	G	A	0.3766	0.0754	6.63e-07		-0.0064	0.0207	0.7572	24.947
CKD	TNFa	rs115669577	4	G	A	-0.9889	0.1995	8.284e-07		0.0111	0.0414	0.7887	24.5708
CKD	TNFa	rs79105320	8	G	A	-0.5605	0.1179	3.592e-06		0.061	0.0388	0.1155	22.6008
CKD	TNFa	rs8121916	20	C	A	-0.1306	0.0278	2.723e-06		-0.0166	0.0106	0.1184	22.0697
CKD	TNFb	rs10925040	1	C	T	-0.1755	0.0373	2.67e-06		0.0017	0.0101	0.8687	22.1379
CKD	TNFb	rs753274	19	C	T	0.1736	0.0371	2.77e-06		0.0035	0.0098	0.7229	21.8953
CKD	TNFb	rs7629875	3	G	A	-0.3766	0.0774	1.37e-06		0.0214	0.0216	0.3221	23.6744
CKD	TNFb	rs78296352	1	G	T	-1.2215	0.1366	4.76e-21		0.0012	0.0296	0.9688	79.9623
CKD	TRAIL	rs11618126	13	G	A	-0.8908	0.1914	1.46e-06		-0.0439	0.0464	0.3445	21.6609
CKD	TRAIL	rs11657269	17	G	A	-0.1188	0.026	4.781e-06		0.0119	0.0129	0.3562	20.8779
CKD	TRAIL	rs11699445	20	G	T	-0.0746	0.0161	3.268e-06		-0.004	0.0099	0.6851	21.4697
CKD	TRAIL	rs13185784	5	G	A	-0.0846	0.0183	3.898e-06		0.0127	0.0108	0.2423	21.3717
CKD	TRAIL	rs13278062	8	G	T	-0.0801	0.0157	3.57e-07		-0.0138	0.0098	0.1566	26.0295
CKD	TRAIL	rs146783010	11	G	A	0.6016	0.135	4.832e-06		0.0251	0.0473	0.5953	19.8586
CKD	TRAIL	rs148051545	19	C	T	0.3921	0.0848	3.858e-06		0.0455	0.0345	0.187	21.3797
CKD	TRAIL	rs193112415	18	C	T	1.0421	0.0623	2.146e-62		0.094	0.036	0.009059	279.797
CKD	TRAIL	rs57396456	18	C	T	0.5626	0.0518	1.252e-27		-0.0169	0.0297	0.569	117.961
CKD	TRAIL	rs62093514	18	C	T	-1.0618	0.0552	6.859e-82		0.0021	0.0328	0.9485	370.005
CKD	TRAIL	rs73039026	3	C	A	0.2999	0.0635	2.024e-06		-0.0518	0.0496	0.2958	22.3052
CKD	TRAIL	rs747324	14	C	T	0.0855	0.0178	1.607e-06		0.0116	0.01	0.2452	23.0724
CKD	TRAIL	rs74778900	18	C	T	-0.5906	0.0532	2.586e-28		-0.0521	0.0425	0.2205	123.243
CKD	TRAIL	rs75928541	4	G	A	-0.275	0.0593	4.24e-06		0.0907	0.0362	0.01226	21.5058
CKD	TRAIL	rs79287178	3	G	A	0.4317	0.0421	9.117e-25		0.0462	0.0294	0.1163	105.148
CKD	VEGF	rs10153304	17	G	A	-0.1547	0.0325	1.943e-06		-0.0282	0.0149	0.05753	22.6576
CKD	VEGF	rs10934631	3	C	T	0.1151	0.0245	2.469e-06		-0.0047	0.0126	0.7082	22.0708
CKD	VEGF	rs10967186	9	C	T	-0.0898	0.017	1.232e-07		-0.0091	0.0092	0.319	27.9033
CKD	VEGF	rs13209117	6	G	A	-0.1302	0.0201	5.282e-11		0.0006	0.0114	0.9594	41.9595
CKD	VEGF	rs143479231	3	G	A	0.2598	0.0491	1.895e-07		0	0.033	0.9993	27.9972
CKD	VEGF	rs4082730	15	G	A	-0.2522	0.0534	2.638e-06		-0.0082	0.031	0.7922	22.3053
CKD	VEGF	rs6921438	6	G	A	0.49	0.0175	2.09e-171		-0.0053	0.0098	0.5853	784
CKD	VEGF	rs73418461	10	G	A	0.2492	0.0521	1.675e-06		0.0106	0.0198	0.5932	22.8781
CKD	VEGF	rs8045833	16	G	A	-0.108	0.0211	2.828e-07		0.0204	0.0117	0.08012	26.1989
CKD	VEGF	rs9472183	6	G	A	0.1282	0.017	5.186e-14		-0.0147	0.0092	0.1089	56.8693
BUN	bNGF	rs28637706	19	G	T	0.1589	0.0263	1.42e-09		-0.0054	0.0101	0.5937	36.5037
BUN	bNGF	rs67476890	15	C	T	-0.1769	0.0379	3.13e-06		0.029	0.0141	0.03963	21.786
BUN	bNGF	rs71641308	1	C	T	-0.2043	0.0432	2.3e-06		0.0176	0.0196	0.3704	22.365
BUN	bNGF	rs72780728	10	G	A	-0.1883	0.0403	2.99e-06		0.0059	0.0166	0.725	21.8319
BUN	bNGF	rs73472576	18	C	T	0.1181	0.0252	2.69e-06		0.0117	0.0104	0.2586	21.9634
BUN	bNGF	rs7970581	12	G	T	-0.138	0.0282	9.27e-07		0.0232	0.0112	0.03791	23.9475
BUN	bNGF	rs9436119	1	G	A	0.1121	0.0246	3.91e-06		-0.013	0.01	0.1911	20.7654
BUN	CTACK	rs116303454	3	G	A	-0.383	0.0816	3.272e-06		-0.0013	0.0019	0.5048	22.0301
BUN	CTACK	rs135564	22	G	A	0.1893	0.0268	2.432e-12		0.0008	0.0006	0.2031	49.8921
BUN	CTACK	rs145902143	12	G	A	0.2838	0.0581	1.028e-06		-0.0002	0.0012	0.8846	23.8601
BUN	CTACK	rs2070074	9	G	A	-0.4467	0.0374	1.785e-32		0.0005	0.0009	0.5564	142.656
BUN	CTACK	rs3766110	1	C	A	0.1287	0.0278	3.855e-06		-0.0001	0.0006	0.8797	21.4322
BUN	CTACK	rs55764737	15	C	T	-0.5313	0.0972	4.618e-08		-0.0023	0.0015	0.1192	29.8777
BUN	CTACK	rs7333764	13	C	T	-0.2773	0.0593	2.854e-06		-0.0028	0.0018	0.1262	21.8671
BUN	CTACK	rs76395525	15	G	A	-0.5277	0.1083	9.549e-07		-0.0023	0.0023	0.3107	23.742
BUN	Eotaxin	rs112347425	3	C	T	-0.158	0.0277	8.647e-09		-0.001	0.0009	0.2991	32.5353
BUN	Eotaxin	rs12075	1	G	A	-0.1671	0.0156	1.332e-26		0.0008	0.0005	0.1116	114.737
BUN	Eotaxin	rs1476670	1	C	A	0.1007	0.0217	3.514e-06		0.0011	0.0006	0.09959	21.5347
BUN	Eotaxin	rs2024050	7	G	A	-0.1728	0.0303	1.104e-08		0.0008	0.0009	0.3418	32.5239
BUN	Eotaxin	rs2210755	9	C	T	0.1104	0.0242	4.854e-06		0.0003	0.001	0.7796	20.8117
BUN	Eotaxin	rs2211994	21	C	T	-0.0885	0.0177	6.079e-07		-0.0006	0.0006	0.2979	25
BUN	Eotaxin	rs2228467	3	C	T	0.4163	0.0292	2.271e-46		-0.0007	0.0011	0.5065	203.258
BUN	Eotaxin	rs2419841	10	C	T	0.1277	0.0279	4.978e-06		-0.0006	0.0008	0.4934	20.9495
BUN	Eotaxin	rs5746492	22	G	A	-0.0954	0.0207	3.959e-06		0.0004	0.0006	0.4952	21.2401
BUN	Eotaxin	rs5754733	22	C	A	0.1042	0.0214	1.063e-06		-0.0004	0.0006	0.4329	23.7087
BUN	Eotaxin	rs59808887	5	C	T	0.1673	0.0358	2.911e-06		-0.0006	0.0008	0.4472	21.8387
BUN	Eotaxin	rs75426604	14	C	A	0.1366	0.0291	2.528e-06		-0.0016	0.0008	0.04077	22.0351
BUN	Eotaxin	rs79722574	17	C	T	0.1113	0.0228	1.061e-06		-0.0003	0.0007	0.6897	23.8298
BUN	Eotaxin	rs80341932	18	G	A	-0.1016	0.0205	6.689e-07		-0.0006	0.0006	0.3068	24.5629
BUN	Eotaxin	rs9317045	13	C	A	-0.1182	0.0237	5.822e-07		-0.0003	0.0006	0.6864	24.8736
BUN	FGFBasic	rs13412535	2	G	A	0.1112	0.0225	7.345e-07		0.0029	0.0128	0.8202	24.4256
BUN	FGFBasic	rs145577605	6	G	A	-0.2081	0.0428	9.639e-07		-0.0666	0.0592	0.2604	23.6405
BUN	FGFBasic	rs747334	10	G	A	-0.0751	0.0164	4.528e-06		-0.0008	0.0091	0.9299	20.9697
BUN	FGFBasic	rs75168112	18	C	T	0.1001	0.0214	2.999e-06		-0.0064	0.0142	0.6526	21.8797
BUN	FGFBasic	rs9907295	17	C	T	0.1319	0.0269	7.948e-07		-0.0001	0.0152	0.9968	24.0428
BUN	GCSF	rs116745220	5	G	A	0.6821	0.136	6.73e-07		-0.0191	0.041	0.6419	25.141
BUN	GCSF	rs11903143	2	G	A	-0.087	0.0176	6.352e-07		-0.0341019	0.033	0.3004	24.435
BUN	GCSF	rs1817411	8	C	T	-0.089	0.0191	3.099e-06		0.0322959	0.0338	0.3402	21.7127
BUN	GCSF	rs2671444	12	G	A	0.0784	0.0166	2.484e-06		0.00780034	0.0306	0.7983	22.3057
BUN	GCSF	rs74148555	10	C	T	0.3715	0.0755	1.551e-06		-0.074003	0.0953	0.4374	24.2116
BUN	GCSF	rs76287671	19	C	T	-0.0938	0.0189	6.921e-07		-0.0217028	0.0384	0.5719	24.631
BUN	GCSF	rs77318030	19	C	T	0.2045	0.0428	2.211e-06		-0.025697	0.0723	0.7226	22.8296
BUN	GROa	rs1113500	1	G	T	-0.1174	0.0244	1.571e-06		0.0004	0.0005	0.4673	23.1503
BUN	GROa	rs118158560	7	G	A	-0.2703	0.0594	3.42e-06		-0.0005	0.0012	0.6652	20.7071
BUN	GROa	rs12075	1	G	A	-0.3751	0.0237	1.244e-55		0.0008	0.0005	0.1116	250.494
BUN	GROa	rs140734053	10	G	A	-0.7257	0.1561	3.578e-06		0.002	0.002	0.3274	21.6127
BUN	GROa	rs185768063	6	G	A	-0.3998	0.076	1.456e-07		0.0002	0.003	0.9576	27.6731
BUN	GROa	rs188345231	8	C	T	-0.623	0.1323	4.342e-06		0.0034	0.002	0.0933	22.1746
BUN	GROa	rs2422841	20	G	A	0.1657	0.0361	4.656e-06		-0.0008	0.0009	0.3645	21.0684
BUN	GROa	rs508977	4	G	T	0.3802	0.028	7.558e-42		0.0007	0.0006	0.2334	184.378
BUN	GROa	rs62024303	15	G	A	0.3053	0.0666	4.408e-06		0.0014	0.0014	0.327	21.0138
BUN	GROa	rs78653452	20	G	T	0.7362	0.1558	1.208e-06		-0.0005	0.0016	0.7708	22.3284
BUN	HGF	rs11060254	12	G	A	0.08	0.0167	1.584e-06		0	0.0005	0.9304	22.9481
BUN	HGF	rs150322232	7	G	A	-0.2104	0.0463	4.89e-06		-0.0005	0.0018	0.7902	20.6504
BUN	HGF	rs1698249	14	C	A	0.1698	0.0372	4.088e-06		-0.0007	0.0009	0.435	20.8348
BUN	HGF	rs2003620	7	C	T	-0.2279	0.0489	2.831e-06		0.0008	0.0011	0.4699	21.7206
BUN	HGF	rs3748034	4	G	T	-0.1495	0.0234	1.81e-10		0.0012	0.0007	0.0703	40.8179
BUN	HGF	rs5745687	7	C	T	0.3072	0.0406	2.751e-14		0.0001	0.0011	0.9462	57.252
BUN	HGF	rs62481625	7	C	T	-0.1091	0.0225	1.18e-06		-0.0001	0.0006	0.8664	23.5117
BUN	IFNg	rs10487554	7	G	A	0.0895	0.0183	1.087e-06		0.0069	0.0103	0.5028	23.919
BUN	IFNg	rs115729819	4	G	A	-0.2484	0.0515	1.382e-06		-0.0201	0.0433	0.643	23.2642
BUN	IFNg	rs11843756	13	G	T	-0.184	0.0393	3.089e-06		-0.0394	0.0275	0.1511	21.9205
BUN	IFNg	rs12420286	11	C	T	-0.2376	0.0501	2.083e-06		0.016	0.0232	0.4906	22.4914
BUN	IFNg	rs1867282	9	C	T	-0.0774	0.0166	3.152e-06		0.0099	0.0099	0.3183	21.7403
BUN	IFNg	rs2073438	17	G	A	-0.0898	0.0188	1.676e-06		-0.0049	0.0103	0.6322	22.8159
BUN	IFNg	rs74148555	10	C	T	0.3732	0.0774	2.635e-06		0.0558	0.0309	0.0709	23.2488
BUN	IFNg	rs78296352	1	G	T	-0.343	0.0652	1.383e-07		0.0012	0.0296	0.9688	27.6753
BUN	IL1b	rs143319329	7	C	T	-0.2801	0.0715	2e-06		0.0007	0.0012	0.5584	15.3467
BUN	IL1b	rs1942793	18	G	T	-0.0717	0.0187	4.98e-06		0.0001	0.0005	0.8444	14.7013
BUN	IL1b	rs61335305	15	C	A	-0.2966	0.0724	1.9e-06		0.002	0.0019	0.2944	16.7828
BUN	IL1b	rs62015704	16	G	A	-0.1082	0.0283	2.09e-06		0.0005	0.0007	0.503	14.6178
BUN	IL1ra	rs1054402	9	C	T	-0.1311	0.027	1.132e-06		0.0004	0.0006	0.4414	23.5764
BUN	IL1ra	rs11627423	14	C	A	-0.1171	0.0247	2.115e-06		-0.0007	0.0005	0.17	22.476
BUN	IL1ra	rs12121840	1	C	T	-0.2692	0.0571	2.434e-06		0.0027	0.0011	0.01591	22.2268
BUN	IL1ra	rs2809154	13	C	T	0.1786	0.0388	3.74e-06		-0.0004	0.0006	0.544	21.1885
BUN	IL1ra	rs56134659	3	G	A	0.1117	0.0237	2.442e-06		-0.0007	0.0006	0.2585	22.2131
BUN	IL1ra	rs61335305	15	C	A	-0.4453	0.0908	1e-06		0.002	0.0019	0.2944	24.051
BUN	IL1ra	rs9623661	22	C	T	0.1966	0.0426	3.86e-06		0.0012	0.001	0.202	21.2984
BUN	IL-2	rs12051139	16	C	T	0.1131	0.0247	4.762e-06		0.0001	0.0005	0.873	20.9668
BUN	IL-2	rs13412535	2	G	A	-0.1764	0.0332	1.181e-07		0.0004	0.0006	0.5275	28.2307
BUN	IL-2	rs170117	4	C	T	0.1617	0.0349	3.867e-06		-0.0003	0.0007	0.6141	21.4669
BUN	IL-2	rs2807544	1	G	A	-0.1175	0.0253	3.412e-06		0.0003	0.0005	0.5201	21.5692
BUN	IL-2	rs4634519	7	G	A	0.1261	0.0269	2.769e-06		-0.0011	0.0005	0.03659	21.9748
BUN	IL-2	rs61335305	15	C	A	-0.4514	0.0918	7.319e-07		0.002	0.0019	0.2944	24.179
BUN	IL-2	rs62124990	2	G	T	0.6961	0.1495	3.219e-06		-0.001	0.0017	0.5335	21.6801
BUN	IL-2	rs7615304	3	G	A	0.1172	0.0242	1.21e-06		-0.0001	0.0005	0.9068	23.4544
BUN	IL-2	rs80336398	3	C	T	-0.4001	0.0858	2.817e-06		-0.0023	0.0023	0.3213	21.7452
BUN	IL2ra	rs11241559	5	G	T	0.1264	0.0266	2.002e-06		0.0001	0.0006	0.9312	22.5804
BUN	IL2ra	rs117244812	17	G	A	0.7064	0.1488	2.102e-06		0.0026	0.0026	0.3144	22.537
BUN	IL2ra	rs12722497	10	C	A	-0.6279	0.0485	1.572e-38		0.0002	0.0009	0.8427	167.609
BUN	IL2ra	rs185231391	3	C	T	-0.8503	0.1809	1.47e-06		-0.0017	0.0026	0.5162	22.0936
BUN	IL2ra	rs4733117	8	C	A	-0.1369	0.0292	2.627e-06		-0.0005	0.0007	0.4569	21.9807
BUN	IL2ra	rs61705228	4	C	T	-0.3303	0.0716	3.988e-06		0.0001	0.0012	0.9115	21.281
BUN	IL-4	rs10512267	9	C	T	0.0824	0.0161	2.937e-07		0.0002	0.0005	0.667	26.1941
BUN	IL-4	rs116705532	1	G	T	0.4678	0.0978	1.755e-06		-0.0002	0.0022	0.9333	22.8793
BUN	IL-4	rs17713451	7	G	A	-0.1274	0.0253	4.97e-07		0.0006	0.0008	0.4191	25.357
BUN	IL-4	rs7613691	3	G	A	-0.1775	0.0384	4.048e-06		-0.0028	0.001	0.005089	21.3665
BUN	IL-4	rs79597994	1	C	T	0.5831	0.127	4.317e-06		-0.0011	0.0018	0.5148	21.0804
BUN	IL-4	rs9508291	13	C	T	0.1676	0.0359	3.032e-06		0.0001	0.0009	0.9461	21.7951
BUN	IL-4	rs9941733	20	G	A	-0.114	0.0229	6.881e-07		-0.0007	0.0007	0.3338	24.7821
BUN	IL-5	rs11680908	2	G	A	-0.2634	0.0554	2.03e-06		-0.001	0.001	0.3251	22.6054
BUN	IL-5	rs6737109	2	C	T	-0.116	0.0247	2.399e-06		0.0003	0.0005	0.5082	22.0558
BUN	IL-5	rs72831687	6	G	A	0.5239	0.1109	1.691e-06		-0.0031	0.003	0.2893	22.3169
BUN	IL-5	rs73040130	19	C	T	-0.2638	0.0529	6.004e-07		-0.002	0.0012	0.09208	24.8678
BUN	IL-5	rs7767396	6	G	A	-0.1515	0.0246	7.69e-10		0.0002	0.0005	0.739	37.9276
BUN	IL-6	rs1333040	9	C	T	-0.0738	0.0158	3.168e-06		-0.0002	0.0005	0.6386	21.8172
BUN	IL-6	rs13412535	2	G	A	0.1164	0.0215	7.343e-08		0.0004	0.0006	0.5275	29.3109
BUN	IL-6	rs73273528	20	C	T	-0.2672	0.0553	9.581e-07		0.0014	0.0013	0.2721	23.3465
BUN	IL-6	rs76856708	16	C	T	-0.3289	0.07	2.612e-06		-0.0001	0.0014	0.9228	22.0766
BUN	IL-7	rs117509142	8	C	T	0.327	0.0688	1.991e-06		-0.0019	0.0015	0.2093	22.5901
BUN	IL-7	rs141425475	5	C	T	0.4781	0.1016	2.531e-06		0.0013	0.0018	0.4635	22.1437
BUN	IL-7	rs144701438	18	G	A	0.4819	0.0989	9.753e-07		0.0022	0.0016	0.1779	23.7422
BUN	IL-7	rs17091524	14	C	T	-0.4924	0.1013	1.914e-06		-0.0024	0.0016	0.1353	23.6275
BUN	IL-7	rs28793375	8	C	T	-0.1638	0.0361	4.464e-06		0.0003	0.0007	0.6273	20.588
BUN	IL-7	rs4320361	6	G	T	0.3245	0.0249	6.868e-39		0	0.0005	0.9545	169.836
BUN	IL-7	rs62006410	14	C	T	0.1557	0.0303	3.387e-07		0.0005	0.0007	0.4527	26.4054
BUN	IL-7	rs75904417	2	C	A	0.1698	0.0349	1.162e-06		-0.0008	0.0008	0.3156	23.6714
BUN	IL-7	rs77981494	16	C	T	0.5178	0.1064	1.067e-06		-0.0007	0.0017	0.6699	23.6832
BUN	IL-8	rs11634944	15	C	T	0.1214	0.0252	1.29e-06		-0.0001	0.0005	0.8713	23.2079
BUN	IL-8	rs12075	1	G	A	-0.12	0.0236	3.88e-07		0.0008	0.0005	0.1116	25.8546
BUN	IL-8	rs141926526	7	C	A	0.6149	0.1308	2.57e-06		0.0016	0.0014	0.2511	22.1001
BUN	IL-8	rs2673604	8	C	A	0.1266	0.0255	7.02e-07		0	0.0005	0.9575	24.6483
BUN	IL-9	rs41294750	1	C	T	-0.3514	0.0748	2.365e-06		-0.0002	0.0017	0.8955	22.0699
BUN	IL-9	rs7232268	18	G	A	-0.2759	0.0587	2.525e-06		-0.0019	0.0014	0.1736	22.0916
BUN	IL-9	rs7242404	18	G	A	0.1228	0.0264	3.273e-06		0.0008	0.0005	0.1529	21.6366
BUN	IL-9	rs76963786	12	C	T	0.2865	0.0557	4.496e-07		0.0005	0.0009	0.5944	26.4569
BUN	IL-10	rs10457128	6	G	A	0.0865	0.0172	5.237e-07		0	0.0005	0.9672	25.2915
BUN	IL-10	rs10493718	1	C	A	0.11	0.0222	7.16e-07		0.0016	0.0006	0.004884	24.5516
BUN	IL-10	rs11206302	1	C	T	0.1189	0.0251	2.202e-06		0.0017	0.0009	0.04654	22.4397
BUN	IL-10	rs2086656	4	C	T	0.0789	0.0171	3.783e-06		0.0003	0.0005	0.5987	21.2893
BUN	IL-10	rs282258	2	C	T	-0.0992	0.0162	1.001e-09		-0.0003	0.0005	0.517	37.4967
BUN	IL-10	rs3025021	6	C	T	-0.0947	0.0195	1.462e-06		-0.0011	0.0006	0.07076	23.5847
BUN	IL-10	rs41282660	6	G	A	0.1194	0.0255	3.723e-06		-0.0021	0.0008	0.01386	21.9244
BUN	IL-10	rs4349809	6	G	T	-0.2853	0.0165	5.771e-67		0	0.0005	0.9514	298.976
BUN	IL-10	rs465757	20	G	A	-0.084	0.0174	1.173e-06		0.0007	0.0005	0.2036	23.3056
BUN	IL-10	rs7088799	10	G	T	0.0852	0.0167	3.226e-07		-0.0018	0.0005	0.000218	26.0283
BUN	IL12p70	rs13209117	6	G	A	-0.1002	0.0186	5.567e-08		-0.0003	0.0006	0.6095	29.0208
BUN	IL12p70	rs17229494	21	G	A	0.1172	0.0257	4.931e-06		-0.001	0.001	0.2977	20.7964
BUN	IL12p70	rs282258	2	C	T	-0.073	0.0156	3.209e-06		-0.0003	0.0005	0.517	21.8976
BUN	IL12p70	rs4349809	6	G	T	-0.3777	0.0159	2.56e-124		0	0.0005	0.9514	564.287
BUN	IL12p70	rs71361173	18	G	T	-0.111	0.0239	3.06e-06		-0.0006	0.0008	0.4638	21.57
BUN	IL12p70	rs782107	12	G	A	-0.075	0.0156	1.602e-06		-0.0009	0.0005	0.08063	23.1139
BUN	IL12p70	rs79121401	11	C	T	-0.5548	0.1206	4.242e-06		-0.0003	0.0018	0.8763	21.1631
BUN	IL12p70	rs9472183	6	G	A	0.1019	0.0157	8.611e-11		0.0005	0.0005	0.3711	42.1259
BUN	IL-13	rs117795020	9	G	A	0.3522	0.0716	9.862e-07		0.0029	0.0021	0.1729	24.1965
BUN	IL-13	rs12623722	2	G	A	0.1185	0.0258	4.192e-06		-0.0001	0.0005	0.844	21.0959
BUN	IL-13	rs139083458	5	C	T	-0.9902	0.2107	2.81e-06		0.0007	0.002	0.7176	22.086
BUN	IL-13	rs142167313	6	C	T	0.313	0.0617	3.98e-07		-0.0023	0.0028	0.4155	25.7347
BUN	IL-13	rs27949	5	C	T	0.1168	0.0252	3.428e-06		0.0001	0.0005	0.8942	21.4825
BUN	IL-13	rs7073807	10	C	T	-0.1682	0.0356	2.374e-06		-0.0002	0.0008	0.7936	22.323
BUN	IL-13	rs73192842	3	G	A	-0.1459	0.0301	1.253e-06		0.0009	0.0007	0.1853	23.679
BUN	IL-13	rs77955971	6	C	A	-0.4309	0.0869	3.495e-06		0.0044	0.0018	0.01275	24.536
BUN	IL-13	rs9472168	6	G	A	-0.4244	0.0248	1.081e-65		0	0.0005	0.9346	292.851
BUN	IL-16	rs117217798	17	C	T	0.2036	0.0444	4.15e-06		0.0002	0.0011	0.8443	21.0276
BUN	IL-16	rs117916513	11	G	A	0.502	0.0986	3.79e-07		0.0019	0.0015	0.1935	25.9211
BUN	IL-16	rs1255143	10	C	T	-0.1306	0.0242	7.1e-08		-0.0001	0.0005	0.8453	29.1243
BUN	IL-16	rs12765671	10	G	A	0.6023	0.1318	4.84e-06		-0.001	0.0017	0.5496	20.8831
BUN	IL-16	rs1801020	5	G	A	-0.1733	0.0272	4.53e-10		-0.0027	0.0006	1.39e-06	40.5938
BUN	IL-16	rs4253283	4	C	T	-0.146	0.0262	1.75e-08		0.0009	0.0005	0.1108	31.053
BUN	IL-16	rs4513633	4	C	A	0.2239	0.0453	7.44e-07		0.0007	0.0006	0.3045	24.4293
BUN	IL-16	rs4778636	15	G	A	0.7272	0.0633	1.11e-30		0.002	0.0008	0.01403	131.978
BUN	IL-16	rs9706053	12	C	T	-0.4582	0.0932	7.01e-07		0.0002	0.0014	0.9071	24.1701
BUN	IL-17	rs117029961	10	G	A	-0.4585	0.1015	4.936e-06		-0.0027	0.0027	0.3144	20.4055
BUN	IL-17	rs1530455	3	C	T	-0.108	0.0173	4.874e-10		0.0003	0.0005	0.5398	38.9722
BUN	IL-17	rs17106604	14	C	T	-0.1129	0.0225	6.374e-07		-0.0017	0.0007	0.01811	25.1781
BUN	IL-17	rs17282552	2	C	T	0.2001	0.0405	8.213e-07		-0.0011	0.0016	0.4665	24.4109
BUN	IL-17	rs187475560	4	C	T	0.2434	0.052	3.287e-06		0.0014	0.0026	0.5856	21.9096
BUN	IL-17	rs62191444	20	G	T	0.1136	0.0247	4.215e-06		0.0001	0.0008	0.9129	21.1526
BUN	IL-17	rs78296352	1	G	T	-0.3027	0.0646	4.266e-06		0.0014	0.0014	0.3276	21.9563
BUN	IL-17	rs78612928	4	C	T	-0.1037	0.0222	2.619e-06		0.0005	0.0006	0.3983	21.8198
BUN	IL-18	rs10414578	19	C	T	0.1771	0.035	4.159e-07		0.0006	0.0009	0.4931	25.6036
BUN	IL-18	rs116383510	5	C	A	0.5426	0.1056	2.995e-07		-0.002	0.0023	0.3833	26.4017
BUN	IL-18	rs11700536	21	C	T	-0.1156	0.025	4.209e-06		0.0001	0.0005	0.8393	21.3814
BUN	IL-18	rs117266781	7	C	T	-0.6841	0.1468	3.15e-06		-0.001	0.0025	0.7013	21.7164
BUN	IL-18	rs1852105	7	C	T	-0.3036	0.0661	4.32e-06		-0.0012	0.001	0.2394	21.096
BUN	IL-18	rs1979967	15	C	T	-0.1402	0.0286	9.453e-07		-0.0006	0.0006	0.2959	24.0306
BUN	IL-18	rs2729385	11	G	A	-0.1231	0.0262	3.785e-06		-0.0005	0.0005	0.3088	22.0757
BUN	IL-18	rs385076	2	C	T	0.2432	0.0248	1.659e-22		0.0003	0.0005	0.5254	96.1665
BUN	IL-18	rs4482818	4	G	A	-0.1286	0.0244	1.453e-07		-0.0008	0.0005	0.1418	27.7781
BUN	IL-18	rs658805	6	G	A	-0.1226	0.0244	4.942e-07		-0.001	0.0005	0.05086	25.2465
BUN	IL-18	rs71478720	11	C	T	0.2669	0.0276	3.708e-22		0.001	0.0006	0.09337	93.5145
BUN	IL-18	rs78623212	7	C	T	-0.8705	0.1778	6.711e-07		0.0005	0.0018	0.7638	23.9703
BUN	IL-18	rs78716465	20	G	A	-0.3265	0.0682	1.631e-06		0.0006	0.0014	0.6588	22.9191
BUN	IP10	rs10809307	9	C	T	-0.1305	0.0282	3.644e-06		0.0005	0.0006	0.3416	21.4152
BUN	IP10	rs113831257	4	G	A	-0.3592	0.0644	2.533e-08		0.0002	0.0014	0.8895	31.1101
BUN	IP10	rs11626201	14	C	A	-0.1162	0.0245	1.927e-06		0.0003	0.0005	0.6224	22.4947
BUN	IP10	rs143799975	4	G	A	0.7984	0.1637	1.002e-06		0.0004	0.0025	0.8884	23.7872
BUN	IP10	rs34383175	8	C	T	0.3153	0.0657	1.51e-06		-0.0004	0.0015	0.7802	23.0312
BUN	IP10	rs397816	22	C	T	-0.1237	0.0249	7.904e-07		-0.0005	0.0006	0.4276	24.6797
BUN	IP10	rs7645625	3	G	T	0.1086	0.0237	4.407e-06		0.0004	0.0005	0.4622	20.9973
BUN	IP10	rs79848609	15	C	A	-0.2603	0.0537	8.752e-07		-0.0004	0.0013	0.7442	23.4963
BUN	IP10	rs8112909	19	G	A	0.1426	0.0299	1.941e-06		-0.0003	0.0006	0.6379	22.7456
BUN	IP10	rs9450351	6	C	T	0.2768	0.0489	1.478e-08		0.0002	0.0009	0.8492	32.0416
BUN	MCP1	rs10145849	14	G	A	0.0755	0.0162	3.409e-06		-0.0165031	0.0299	0.5798	21.7202
BUN	MCP1	rs10744620	12	C	T	-0.0788	0.0161	9.912e-07		0.0856995	0.0302	0.00457499	23.9552
BUN	MCP1	rs111995966	2	G	T	-0.1452	0.031	2.527e-06		-0.0775997	0.117	0.5072	21.9386
BUN	MCP1	rs12073356	1	G	A	0.1426	0.0311	4.165e-06		0.0840993	0.0576	0.144	21.0241
BUN	MCP1	rs12075	1	G	A	-0.2185	0.0155	1.435e-44		-0.0274011	0.0293	0.349	198.719
BUN	MCP1	rs146522229	19	C	T	0.5976	0.1177	3.561e-07		0.051904	0.1275	0.683701	25.7791
BUN	MCP1	rs2036297	3	G	A	-0.119	0.016	1.09e-13		0.00930314	0.0306	0.7614	55.3164
BUN	MCP1	rs2288370	3	C	T	0.1031	0.0163	2.254e-10		-0.0009995	0.0297	0.9733	40.0076
BUN	MCP1	rs2712431	3	C	A	0.0787	0.0172	4.755e-06		0.0391983	0.0314	0.2125	20.9359
BUN	MCP1	rs56212190	1	C	T	-0.181	0.0373	9.847e-07		0.00640044	0.0695	0.9265	23.5472
BUN	MCP1	rs7197349	16	G	A	-0.0968	0.0206	2.622e-06		-0.0120965	0.0456	0.791199	22.0809
BUN	MCP1	rs7517040	1	G	A	0.0987	0.0191	2.435e-07		0.0453008	0.0336	0.1774	26.7035
BUN	MCP1	rs7632755	3	G	A	-0.2938	0.0316	1.178e-20		0.0591027	0.0528	0.2633	86.4429
BUN	MCP1	rs9317045	13	C	A	-0.1134	0.0236	1.517e-06		0.0108992	0.0399	0.7838	23.0888
BUN	MCP3	rs10892381	11	C	T	-0.2412	0.0476	3.558e-07		-0.0188021	0.0339	0.5797	25.6768
BUN	MCP3	rs62492260	8	G	T	0.2788	0.058	1.535e-06		-0.00229736	0.0437	0.9576	23.1063
BUN	MCP3	rs73669117	8	G	A	0.6238	0.131	2.561e-06		0.165901	0.1226	0.1761	22.675
BUN	MCSF	rs117867915	18	C	T	-0.5272	0.1098	1.614e-06		0.0001	0.0028	0.9639	23.054
BUN	MCSF	rs12962919	18	C	T	-0.3052	0.0662	4.65e-06		-0.0001	0.0008	0.946	21.2546
BUN	MCSF	rs145778765	20	C	T	0.7993	0.1689	2.203e-06		0.0025	0.002	0.1953	22.3955
BUN	MCSF	rs56367447	8	C	T	0.4967	0.0883	1.721e-08		0.0002	0.0014	0.889	31.6422
BUN	MCSF	rs62294910	3	G	A	-0.3431	0.0691	6.82e-07		0.0005	0.0012	0.7001	24.6539
BUN	MCSF	rs78296352	1	G	T	-0.527	0.1112	1.047e-06		0.0014	0.0014	0.3276	22.4601
BUN	MCSF	rs9387100	6	C	T	0.1352	0.0292	4.073e-06		0	0.0005	0.9506	21.4382
BUN	MIF	rs113218956	22	G	A	0.8948	0.1879	2.262e-06		-0.0001	0.0031	0.967	22.6777
BUN	MIF	rs118055855	11	C	T	-0.6907	0.15	4.126e-06		0.0004	0.0019	0.8502	21.203
BUN	MIF	rs12594190	15	G	A	-0.1355	0.0267	3.702e-07		0.0005	0.0006	0.4097	25.7547
BUN	MIF	rs13142904	4	C	T	0.223	0.0425	2.556e-07		0.0004	0.0011	0.693	27.5316
BUN	MIF	rs78098071	5	C	T	0.4867	0.0918	1.779e-07		0.0026	0.0025	0.2984	28.1085
BUN	MIG	rs11177248	12	G	A	-0.3073	0.067	4.451e-06		0.0002	0.0011	0.8245	21.0366
BUN	MIG	rs112337562	14	G	T	0.37	0.0796	2.978e-06		0.0023	0.0026	0.3713	21.6061
BUN	MIG	rs117831247	10	C	T	0.8334	0.1754	2.159e-06		-0.0023	0.0025	0.3652	22.576
BUN	MIG	rs139010077	3	C	T	-0.4322	0.095	3.545e-06		0.0016	0.0023	0.5076	20.6977
BUN	MIG	rs1796086	7	C	T	0.2096	0.0403	2.229e-07		0.0015	0.0009	0.07481	27.0503
BUN	MIG	rs41272086	6	G	A	0.2226	0.0415	7.426e-08		0.0001	0.0009	0.8827	28.7709
BUN	MIG	rs55876513	4	G	T	-0.166	0.0255	8.231e-11		0.0005	0.0006	0.4228	42.3775
BUN	MIG	rs5752128	22	C	T	0.1685	0.0369	4.343e-06		0	0.0009	0.9818	20.852
BUN	MIG	rs62562991	9	G	A	-0.6236	0.126	8.396e-07		-0.0003	0.002	0.8606	24.4946
BUN	MIG	rs6679677	1	C	A	-0.162	0.0329	8.862e-07		0.0019	0.0009	0.03252	24.2459
BUN	MIG	rs77086208	14	C	T	-0.3226	0.0698	3.831e-06		-0.0003	0.0021	0.8845	21.3608
BUN	MIG	rs816960	13	C	T	0.1224	0.0244	5.008e-07		-0.0011	0.0006	0.05825	25.1642
BUN	MIP1a	rs10835056	11	G	T	-0.1194	0.0254	2.604e-06		-0.0260965	0.0332	0.4305	22.0974
BUN	MIP1a	rs12690897	7	G	A	-0.1248	0.0262	2.107e-06		-0.0580991	0.0325	0.0742096	22.6896
BUN	MIP1a	rs34771762	2	G	A	-0.249	0.0523	2.133e-06		0.0769998	0.0632	0.2236	22.6671
BUN	MIP1a	rs57786342	14	G	A	-0.1314	0.0285	4.055e-06		0.00719583	0.0362	0.842	21.257
BUN	MIP1a	rs60198979	22	G	A	0.2146	0.0458	2.615e-06		0.0582967	0.055	0.2893	21.9547
BUN	MIP1a	rs6900267	6	C	A	0.2429	0.0519	2.885e-06		0.118299	0.0632	0.0614596	21.9038
BUN	MIP1a	rs7232268	18	G	A	-0.2821	0.0599	2.553e-06		0.0482978	0.0773	0.5317	22.1795
BUN	MIP1b	rs11130043	3	G	A	0.0731	0.0157	3.216e-06		0.0001	0.0005	0.8666	21.6788
BUN	MIP1b	rs113877493	17	C	T	0.6124	0.0218	1.62e-173		0.0001	0.001	0.9287	789.146
BUN	MIP1b	rs116237296	1	G	A	-0.5437	0.1115	7.232e-07		-0.0017	0.0027	0.528	23.7777
BUN	MIP1b	rs117453826	17	G	A	0.5774	0.0593	5.065e-22		0.0042	0.0021	0.04941	94.8078
BUN	MIP1b	rs141102180	17	G	T	-0.3225	0.0393	1.079e-16		0.0006	0.0021	0.795	67.3402
BUN	MIP1b	rs1437220	17	C	T	-0.1478	0.0315	3.534e-06		0.0003	0.0011	0.8069	22.0155
BUN	MIP1b	rs1564708	17	C	T	0.1744	0.0188	2.868e-20		0.001	0.0007	0.1356	86.0552
BUN	MIP1b	rs17138331	7	G	A	0.1391	0.0295	2.26e-06		-0.0006	0.0008	0.4199	22.2336
BUN	MIP1b	rs2411161	17	C	T	-0.1714	0.0367	3.138e-06		-0.0008	0.0012	0.5198	21.8117
BUN	MIP1b	rs281749	8	C	T	-0.0799	0.0171	3.174e-06		-0.0005	0.0005	0.3449	21.8324
BUN	MIP1b	rs3760440	17	G	A	-0.1236	0.0162	2.751e-14		-0.0001	0.0005	0.8666	58.2112
BUN	MIP1b	rs72791296	5	C	T	-0.2369	0.0466	3.783e-07		-0.0009	0.0013	0.5042	25.8439
BUN	MIP1b	rs72799710	5	C	T	0.1014	0.0218	3.205e-06		0.0002	0.0006	0.7883	21.6353
BUN	MIP1b	rs74810984	10	C	T	-0.2206	0.0474	1.959e-06		0.0007	0.002	0.742	21.6598
BUN	MIP1b	rs76582507	9	G	A	-0.3175	0.0677	3.26e-06		0.0019	0.0022	0.389	21.9943
BUN	MIP1b	rs76583883	21	G	T	0.2317	0.0511	4.99e-06		0.0031	0.0014	0.02538	20.5594
BUN	MIP1b	rs76776296	7	G	A	-0.2997	0.0598	5.547e-07		-0.0019	0.0014	0.188	25.1172
BUN	PDGFbb	rs116445074	5	G	T	-0.2931	0.0587	3.111e-07		0.0191	0.0347	0.5816	24.9319
BUN	PDGFbb	rs11766649	7	G	A	-0.0908	0.0196	3.531e-06		0.0042	0.0107	0.6933	21.4615
BUN	PDGFbb	rs11916118	3	G	A	-0.0889	0.0194	4.932e-06		0.007	0.0156	0.6517	20.9991
BUN	PDGFbb	rs12289510	11	G	A	0.078	0.0158	7.694e-07		0.0036	0.0091	0.6935	24.3711
BUN	PDGFbb	rs13412535	2	G	A	-0.3352	0.0214	2.461e-55		0.0029	0.0128	0.8202	245.347
BUN	PDGFbb	rs2324229	6	C	T	-0.0894	0.0161	3.484e-08		-0.0041	0.0094	0.665	30.8335
BUN	PDGFbb	rs35859699	4	G	A	0.3952	0.0842	2.066e-06		-0.0134	0.0365	0.7143	22.0298
BUN	PDGFbb	rs4965869	15	C	T	-0.184	0.0181	5.663e-24		-0.0057	0.0105	0.588	103.342
BUN	PDGFbb	rs55680718	2	C	T	0.1383	0.0246	1.858e-08		0.0011	0.0151	0.9398	31.6063
BUN	PDGFbb	rs72777070	2	G	T	0.1069	0.02	8.984e-08		-0.0019	0.0124	0.8779	28.569
BUN	PDGFbb	rs73162807	3	C	A	0.2391	0.0499	1.735e-06		-0.0381	0.0342	0.2654	22.9593
BUN	PDGFbb	rs9936075	16	G	A	0.0782	0.0164	1.762e-06		0.0069	0.0097	0.4737	22.7366
BUN	PDGFbb	rs9941733	20	G	A	-0.1161	0.0228	3.306e-07		-0.0159	0.0146	0.277	25.9295
BUN	RANTES	rs112072646	2	G	A	-0.4286	0.0862	6.484e-07		-0.0018	0.0016	0.2652	24.7224
BUN	RANTES	rs147509526	19	C	T	0.358	0.0717	6.929e-07		0.0019	0.0023	0.4015	24.9303
BUN	RANTES	rs2251660	17	C	A	-0.1829	0.0359	3.826e-07		-0.0003	0.0007	0.6271	25.956
BUN	RANTES	rs4940620	18	G	A	0.2494	0.054	3.537e-06		0.0005	0.001	0.6027	21.3307
BUN	RANTES	rs62438851	6	G	A	0.1957	0.0414	2.328e-06		0.0008	0.0008	0.3231	22.345
BUN	RANTES	rs7000423	8	C	T	0.1318	0.0253	1.823e-07		0.0005	0.0005	0.3399	27.1387
BUN	RANTES	rs72793342	16	G	A	0.1487	0.0308	1.482e-06		-0.0013	0.0006	0.04611	23.3088
BUN	RANTES	rs74472919	13	C	T	-0.3313	0.0605	3.969e-08		0.0003	0.0015	0.8208	29.9869
BUN	RANTES	rs75613039	11	C	T	-0.37	0.081	4.81e-06		-0.0002	0.0016	0.8896	20.8657
BUN	RANTES	rs818452	6	C	T	-0.2381	0.0505	2.362e-06		-0.0005	0.0009	0.6203	22.2298
BUN	SCF	rs113127926	14	C	A	-0.1982	0.042	2.27e-06		-0.0003	0.0011	0.8096	22.2694
BUN	SCF	rs13412535	2	G	A	0.1067	0.0213	6.039e-07		0.0004	0.0006	0.5275	25.094
BUN	SCF	rs1557570	1	G	T	-0.1186	0.017	2.739e-12		-0.0001	0.0005	0.8832	48.6711
BUN	SCF	rs1942355	18	C	T	0.0716	0.0157	4.696e-06		0.0001	0.0005	0.9093	20.7982
BUN	SCF	rs4841899	9	C	T	0.1004	0.0178	1.778e-08		-0.0002	0.0005	0.7343	31.8147
BUN	SCF	rs78666213	4	G	T	0.2744	0.0576	2.593e-06		-0.0019	0.0016	0.2311	22.6946
BUN	SCF	rs80271436	9	G	A	0.237	0.0485	9.953e-07		0.0012	0.0012	0.3073	23.8788
BUN	SCGFb	rs112346514	19	C	T	0.3314	0.0711	2.373e-06		-0.002	0.0016	0.2149	21.7253
BUN	SCGFb	rs116924815	19	C	T	-0.6079	0.0738	1.744e-16		-0.0004	0.0017	0.7934	67.8503
BUN	SCGFb	rs117716477	12	C	A	-0.8384	0.0841	1.342e-23		0.0012	0.0024	0.6195	99.3826
BUN	SCGFb	rs12480722	20	C	T	-0.1624	0.0355	4.722e-06		-0.0002	0.0008	0.8093	20.9274
BUN	SCGFb	rs139413256	7	G	A	0.5377	0.1084	7.043e-07		0.0013	0.0015	0.3725	24.6049
BUN	SCGFb	rs143829871	3	C	T	0.1902	0.04	1.897e-06		-0.0011	0.0011	0.327	22.61
BUN	SCGFb	rs151194174	7	G	A	-0.4635	0.0942	1.129e-06		0	0.0019	0.9972	24.2102
BUN	SCGFb	rs17876031	5	G	A	0.1514	0.0255	2.25e-09		-0.0017	0.0005	0.001377	35.251
BUN	SCGFb	rs264162	18	G	A	-0.1097	0.0234	2.685e-06		-0.0002	0.0005	0.6461	21.9777
BUN	SCGFb	rs4656185	1	G	A	-0.205	0.0256	1.16e-15		-0.0001	0.0005	0.8748	64.1251
BUN	SCGFb	rs4737732	8	G	A	0.1147	0.0252	4.676e-06		0.0006	0.0006	0.2571	20.7169
BUN	SCGFb	rs7762066	6	C	T	-0.1389	0.0299	3.495e-06		-0.0001	0.0006	0.8818	21.5805
BUN	SCGFb	rs78217154	8	C	T	-0.3997	0.0864	3.773e-06		-0.0006	0.0019	0.7545	21.4013
BUN	SDF1a	rs12407262	1	G	A	-0.1179	0.0266	3.988e-06		-0.0007	0.0007	0.3027	19.6456
BUN	SDF1a	rs13400104	2	G	A	0.0647	0.0189	4.526e-06		-0.0018	0.0007	0.0194	11.7188
BUN	SDF1a	rs139840550	9	G	A	-0.1834	0.0549	3.788e-06		0	0.0016	0.9889	11.1597
BUN	SDF1a	rs149893336	4	G	A	0.5034	0.1081	4.524e-06		-0.0001	0.0022	0.959	21.6858
BUN	SDF1a	rs4581824	19	G	T	0.0701	0.0173	3.05e-06		-0.0001	0.0005	0.9156	16.4189
BUN	SDF1a	rs482700	4	G	A	0.0893	0.0203	1.569e-06		-0.0003	0.0006	0.6228	19.3513
BUN	SDF1a	rs67689854	16	C	A	0.0681	0.0195	3.072e-06		-0.0011	0.0008	0.2025	12.1962
BUN	TNFa	rs10834996	11	G	A	0.1247	0.0258	1.329e-06		-0.0016	0.0005	0.003383	23.3611
BUN	TNFa	rs111332265	5	G	A	0.3766	0.0754	6.63e-07		-0.0004	0.0011	0.7115	24.947
BUN	TNFa	rs115669577	4	G	A	-0.9889	0.1995	8.284e-07		-0.0002	0.0028	0.9546	24.5708
BUN	TNFa	rs79105320	8	G	A	-0.5605	0.1179	3.592e-06		0.0002	0.0021	0.932	22.6008
BUN	TNFa	rs8121916	20	C	A	-0.1306	0.0278	2.723e-06		0.0004	0.0006	0.4385	22.0697
BUN	TNFb	rs10925040	1	C	T	-0.1755	0.0373	2.67e-06		0	0.0005	0.9775	22.1379
BUN	TNFb	rs753274	19	C	T	0.1736	0.0371	2.77e-06		-0.0004	0.0005	0.3986	21.8953
BUN	TNFb	rs7629875	3	G	A	-0.3766	0.0774	1.37e-06		0.0011	0.0009	0.2186	23.6744
BUN	TNFb	rs78296352	1	G	T	-1.2215	0.1366	4.76e-21		0.0014	0.0014	0.3276	79.9623
BUN	TRAIL	rs11618126	13	G	A	-0.8908	0.1914	1.46e-06		-0.0039	0.0022	0.07938	21.6609
BUN	TRAIL	rs11657269	17	G	A	-0.1188	0.026	4.781e-06		0.0007	0.0007	0.2651	20.8779
BUN	TRAIL	rs11699445	20	G	T	-0.0746	0.0161	3.268e-06		0.0004	0.0005	0.3907	21.4697
BUN	TRAIL	rs13185784	5	G	A	-0.0846	0.0183	3.898e-06		0.0012	0.0006	0.03432	21.3717
BUN	TRAIL	rs13278062	8	G	T	-0.0801	0.0157	3.57e-07		0.0002	0.0005	0.6922	26.0295
BUN	TRAIL	rs146783010	11	G	A	0.6016	0.135	4.832e-06		0.0027	0.0022	0.2191	19.8586
BUN	TRAIL	rs148051545	19	C	T	0.3921	0.0848	3.858e-06		0.0006	0.0018	0.7195	21.3797
BUN	TRAIL	rs193112415	18	C	T	1.0421	0.0623	2.146e-62		0.0044	0.0019	0.02324	279.797
BUN	TRAIL	rs57396456	18	C	T	0.5626	0.0518	1.252e-27		0.001	0.0013	0.4082	117.961
BUN	TRAIL	rs73039026	3	C	A	0.2999	0.0635	2.024e-06		0.0032	0.0025	0.2034	22.3052
BUN	TRAIL	rs747324	14	C	T	0.0855	0.0178	1.607e-06		-0.0004	0.0005	0.4792	23.0724
BUN	TRAIL	rs74778900	18	C	T	-0.5906	0.0532	2.586e-28		-0.0007	0.0022	0.7418	123.243
BUN	TRAIL	rs75928541	4	G	A	-0.275	0.0593	4.24e-06		0.0012	0.002	0.5285	21.5058
BUN	TRAIL	rs79287178	3	G	A	0.4317	0.0421	9.117e-25		0.0031	0.0016	0.05791	105.148
BUN	VEGF	rs10153304	17	G	A	-0.1547	0.0325	1.943e-06		0.0021	0.0008	0.01263	22.6576
BUN	VEGF	rs10934631	3	C	T	0.1151	0.0245	2.469e-06		0.0003	0.0006	0.6961	22.0708
BUN	VEGF	rs10967186	9	C	T	-0.0898	0.017	1.232e-07		-0.0009	0.0005	0.07057	27.9033
BUN	VEGF	rs13209117	6	G	A	-0.1302	0.0201	5.282e-11		-0.0003	0.0006	0.6095	41.9595
BUN	VEGF	rs143479231	3	G	A	0.2598	0.0491	1.895e-07		-0.0011	0.0021	0.6093	27.9972
BUN	VEGF	rs4082730	15	G	A	-0.2522	0.0534	2.638e-06		-0.0001	0.0015	0.9617	22.3053
BUN	VEGF	rs6921438	6	G	A	0.49	0.0175	2.09e-171		0	0.0005	0.9557	784
BUN	VEGF	rs73418461	10	G	A	0.2492	0.0521	1.675e-06		-0.0013	0.0011	0.2255	22.8781
BUN	VEGF	rs8045833	16	G	A	-0.108	0.0211	2.828e-07		0.0004	0.0006	0.5328	26.1989
BUN	VEGF	rs9472183	6	G	A	0.1282	0.017	5.186e-14		0.0005	0.0005	0.3711	56.8693
eGFRcrea	bNGF	rs28637706	19	G	T	0.1589	0.0263	1.42e-09		0.0001	0.0003	0.821	36.5037
eGFRcrea	bNGF	rs67476890	15	C	T	-0.1769	0.0379	3.13e-06		-0.0006	0.0004	0.1511	21.786
eGFRcrea	bNGF	rs72780728	10	G	A	-0.1883	0.0403	2.99e-06		-0.0001	0.0004	0.8013	21.8319
eGFRcrea	bNGF	rs73472576	18	C	T	0.1181	0.0252	2.69e-06		-0.0003	0.0003	0.2674	21.9634
eGFRcrea	bNGF	rs7970581	12	G	T	-0.138	0.0282	9.27e-07		-0.0002	0.0003	0.5931	23.9475
eGFRcrea	CTACK	rs116303454	3	G	A	-0.383	0.0816	3.27e-06		0.0017	0.001	0.08899	22.0301
eGFRcrea	CTACK	rs145902143	12	G	A	0.2838	0.0581	1.03e-06		0.001	0.0006	0.1071	23.8601
eGFRcrea	CTACK	rs2070074	9	G	A	-0.4467	0.0374	1.79e-32		-0.0006	0.0005	0.2061	142.656
eGFRcrea	CTACK	rs3766110	1	C	A	0.1287	0.0278	3.86e-06		0.0004	0.0003	0.2084	21.4322
eGFRcrea	CTACK	rs55764737	15	C	T	-0.5313	0.0972	4.62e-08		0.0005	0.0008	0.5068	29.8777
eGFRcrea	CTACK	rs7333764	13	C	T	-0.2773	0.0593	2.85e-06		-0.0015	0.0009	0.1156	21.8671
eGFRcrea	CTACK	rs76395525	15	G	A	-0.5277	0.1083	9.55e-07		-0.0009	0.0012	0.4756	23.742
eGFRcrea	Eotaxin	rs11087905	21	C	A	-0.0941	0.0189	5.477e-07		-0.019901	0.0192	0.2998	24.7888
eGFRcrea	Eotaxin	rs112347425	3	C	T	-0.158	0.0277	8.647e-09		-0.0421012	0.0516	0.4149	32.5353
eGFRcrea	Eotaxin	rs12075	1	G	A	-0.1671	0.0156	1.332e-26		-0.0274011	0.0293	0.349	114.737
eGFRcrea	Eotaxin	rs1476670	1	C	A	0.1007	0.0217	3.514e-06		0.00640044	0.0363	0.8607	21.5347
eGFRcrea	Eotaxin	rs2024050	7	G	A	-0.1728	0.0303	1.104e-08		0.0307995	0.0499	0.537	32.5239
eGFRcrea	Eotaxin	rs2210755	9	C	T	0.1104	0.0242	4.854e-06		0.0414993	0.0558	0.4575	20.8117
eGFRcrea	Eotaxin	rs2211994	21	C	T	-0.0885	0.0177	6.079e-07		0.0278955	0.0334	0.4038	25
eGFRcrea	Eotaxin	rs2228467	3	C	T	0.4163	0.0292	2.271e-46		0.189395	0.0562	0.000757094	203.258
eGFRcrea	Eotaxin	rs2419841	10	C	T	0.1277	0.0279	4.978e-06		0.0253999	0.0462	0.582801	20.9495
eGFRcrea	Eotaxin	rs5746492	22	G	A	-0.0954	0.0207	3.959e-06		0.0532953	0.0373	0.1538	21.2401
eGFRcrea	Eotaxin	rs5754733	22	C	A	0.1042	0.0214	1.063e-06		-0.0374981	0.036	0.2974	23.7087
eGFRcrea	Eotaxin	rs59808887	5	C	T	0.1673	0.0358	2.911e-06		0.0671018	0.0537	0.2116	21.8387
eGFRcrea	Eotaxin	rs75426604	14	C	A	0.1366	0.0291	2.528e-06		-0.0323994	0.0459	0.4799	22.0351
eGFRcrea	Eotaxin	rs79722574	17	C	T	0.1113	0.0228	1.061e-06		0.0326988	0.0397	0.4106	23.8298
eGFRcrea	Eotaxin	rs80341932	18	G	A	-0.1016	0.0205	6.689e-07		0.0383979	0.0323	0.2347	24.5629
eGFRcrea	Eotaxin	rs9317045	13	C	A	-0.1182	0.0237	5.822e-07		0.0108992	0.0399	0.7838	24.8736
eGFRcrea	FGFBasic	rs13412535	2	G	A	0.1112	0.0225	7.345e-07		0.0003	0.0003	0.3729	24.4256
eGFRcrea	FGFBasic	rs145577605	6	G	A	-0.2081	0.0428	9.639e-07		0.0026	0.0016	0.1145	23.6405
eGFRcrea	FGFBasic	rs747334	10	G	A	-0.0751	0.0164	4.528e-06		0.0008	0.0003	0.002524	20.9697
eGFRcrea	FGFBasic	rs75168112	18	C	T	0.1001	0.0214	2.999e-06		0.0001	0.0004	0.769	21.8797
eGFRcrea	FGFBasic	rs9907295	17	C	T	0.1319	0.0269	7.948e-07		-0.0001	0.0004	0.8196	24.0428
eGFRcrea	GCSF	rs116745220	5	G	A	0.6821	0.136	6.73e-07		0.0006	0.0011	0.616	25.141
eGFRcrea	GCSF	rs11903143	2	G	A	-0.087	0.0176	6.352e-07		0.0001	0.0003	0.7928	24.435
eGFRcrea	GCSF	rs1817411	8	C	T	-0.089	0.0191	3.099e-06		-0.0002	0.0003	0.3583	21.7127
eGFRcrea	GCSF	rs2671444	12	G	A	0.0784	0.0166	2.484e-06		0.0003	0.0003	0.3255	22.3057
eGFRcrea	GCSF	rs74148555	10	C	T	0.3715	0.0755	1.551e-06		-0.0006	0.0008	0.4971	24.2116
eGFRcrea	GCSF	rs76287671	19	C	T	-0.0938	0.0189	6.921e-07		0.0001	0.0004	0.8814	24.631
eGFRcrea	GCSF	rs77318030	19	C	T	0.2045	0.0428	2.211e-06		-0.0007	0.0007	0.2894	22.8296
eGFRcrea	GROa	rs1113500	1	G	T	-0.1174	0.0244	1.571e-06		-0.0002	0.0003	0.4532	23.1503
eGFRcrea	GROa	rs118158560	7	G	A	-0.2703	0.0594	3.42e-06		0.0009	0.0006	0.1542	20.7071
eGFRcrea	GROa	rs12075	1	G	A	-0.3751	0.0237	1.244e-55		-0.0002	0.0003	0.4503	250.494
eGFRcrea	GROa	rs140734053	10	G	A	-0.7257	0.1561	3.578e-06		0.0016	0.0011	0.1634	21.6127
eGFRcrea	GROa	rs185768063	6	G	A	-0.3998	0.076	1.456e-07		-0.0005	0.0015	0.737	27.6731
eGFRcrea	GROa	rs188345231	8	C	T	-0.623	0.1323	4.342e-06		-0.0012	0.0011	0.2968	22.1746
eGFRcrea	GROa	rs2422841	20	G	A	0.1657	0.0361	4.656e-06		-0.0002	0.0005	0.6983	21.0684
eGFRcrea	GROa	rs508977	4	G	T	0.3802	0.028	7.558e-42		0.0001	0.0003	0.6756	184.378
eGFRcrea	GROa	rs62024303	15	G	A	0.3053	0.0666	4.408e-06		-0.0005	0.0007	0.5269	21.0138
eGFRcrea	GROa	rs78653452	20	G	T	0.7362	0.1558	1.208e-06		0.0009	0.0009	0.3021	22.3284
eGFRcrea	HGF	rs11060254	12	G	A	0.08	0.0167	1.584e-06		0	0.0005	0.9304	22.9481
eGFRcrea	HGF	rs150322232	7	G	A	-0.2104	0.0463	4.89e-06		-0.0005	0.0018	0.7902	20.6504
eGFRcrea	HGF	rs1698249	14	C	A	0.1698	0.0372	4.088e-06		-0.0007	0.0009	0.435	20.8348
eGFRcrea	HGF	rs2003620	7	C	T	-0.2279	0.0489	2.831e-06		0.0008	0.0011	0.4699	21.7206
eGFRcrea	HGF	rs3748034	4	G	T	-0.1495	0.0234	1.81e-10		0.0012	0.0007	0.0703	40.8179
eGFRcrea	HGF	rs5745687	7	C	T	0.3072	0.0406	2.751e-14		0.0001	0.0011	0.9462	57.252
eGFRcrea	HGF	rs62481625	7	C	T	-0.1091	0.0225	1.18e-06		-0.0001	0.0006	0.8664	23.5117
eGFRcrea	IFNg	rs10487554	7	G	A	0.0895	0.0183	1.087e-06		0.0069	0.0103	0.5028	23.919
eGFRcrea	IFNg	rs115729819	4	G	A	-0.2484	0.0515	1.382e-06		-0.0201	0.0433	0.643	23.2642
eGFRcrea	IFNg	rs11843756	13	G	T	-0.184	0.0393	3.089e-06		-0.0394	0.0275	0.1511	21.9205
eGFRcrea	IFNg	rs12420286	11	C	T	-0.2376	0.0501	2.083e-06		0.016	0.0232	0.4906	22.4914
eGFRcrea	IFNg	rs1867282	9	C	T	-0.0774	0.0166	3.152e-06		0.0099	0.0099	0.3183	21.7403
eGFRcrea	IFNg	rs2073438	17	G	A	-0.0898	0.0188	1.676e-06		-0.0049	0.0103	0.6322	22.8159
eGFRcrea	IFNg	rs74148555	10	C	T	0.3732	0.0774	2.635e-06		0.0558	0.0309	0.0709	23.2488
eGFRcrea	IFNg	rs78296352	1	G	T	-0.343	0.0652	1.383e-07		0.0012	0.0296	0.9688	27.6753
eGFRcrea	IL1b	rs143319329	7	C	T	-0.2801	0.0715	1.996e-06		0.0007	0.0007	0.3286	15.3467
eGFRcrea	IL1b	rs1942793	18	G	T	-0.0717	0.0187	4.976e-06		-0.0002	0.0003	0.4967	14.7013
eGFRcrea	IL1b	rs61335305	15	C	A	-0.2966	0.0724	1.896e-06		-0.0004	0.001	0.7044	16.7828
eGFRcrea	IL1b	rs62015704	16	G	A	-0.1082	0.0283	2.087e-06		0	0.0004	0.9904	14.6178
eGFRcrea	IL1b	rs9898641	17	C	T	0.2032	0.0454	3.592e-06		0.0013	0.0003	0.0001211	20.0325
eGFRcrea	IL1ra	rs11627423	14	C	A	-0.1171	0.0247	2.115e-06		0.0003	0.0003	0.2614	22.476
eGFRcrea	IL1ra	rs12121840	1	C	T	-0.2692	0.0571	2.434e-06		-0.0009	0.0006	0.1503	22.2268
eGFRcrea	IL1ra	rs2809154	13	C	T	0.1786	0.0388	3.74e-06		0.0001	0.0003	0.8527	21.1885
eGFRcrea	IL1ra	rs56134659	3	G	A	0.1117	0.0237	2.442e-06		0	0.0003	0.9492	22.2131
eGFRcrea	IL1ra	rs61335305	15	C	A	-0.4453	0.0908	1e-06		-0.0004	0.001	0.7044	24.051
eGFRcrea	IL-10	rs10457128	6	G	A	0.0865	0.0172	5.237e-07		-0.0001	0.0003	0.6228	25.2915
eGFRcrea	IL-10	rs10493718	1	C	A	0.11	0.0222	7.16e-07		0.0003	0.0003	0.2877	24.5516
eGFRcrea	IL-10	rs11206302	1	C	T	0.1189	0.0251	2.202e-06		-0.0006	0.0004	0.1627	22.4397
eGFRcrea	IL-10	rs2086656	4	C	T	0.0789	0.0171	3.783e-06		0.0004	0.0003	0.1333	21.2893
eGFRcrea	IL-10	rs282258	2	C	T	-0.0992	0.0162	1.001e-09		0.0006	0.0003	0.03043	37.4967
eGFRcrea	IL-10	rs3025021	6	C	T	-0.0947	0.0195	1.462e-06		-0.0002	0.0003	0.4922	23.5847
eGFRcrea	IL-10	rs41282660	6	G	A	0.1194	0.0255	3.723e-06		0.0002	0.0004	0.6773	21.9244
eGFRcrea	IL-10	rs4349809	6	G	T	-0.2853	0.0165	5.771e-67		0.0003	0.0003	0.3145	298.976
eGFRcrea	IL-10	rs465757	20	G	A	-0.084	0.0174	1.173e-06		0.0002	0.0003	0.4115	23.3056
eGFRcrea	IL-2	rs12051139	16	C	T	0.1131	0.0247	4.762e-06		-0.0006	0.0003	0.01799	20.9668
eGFRcrea	IL-2	rs13412535	2	G	A	-0.1764	0.0332	1.181e-07		0.0003	0.0003	0.3729	28.2307
eGFRcrea	IL-2	rs2807544	1	G	A	-0.1175	0.0253	3.412e-06		-0.0001	0.0003	0.6714	21.5692
eGFRcrea	IL-2	rs4634519	7	G	A	0.1261	0.0269	2.769e-06		-0.0002	0.0003	0.5161	21.9748
eGFRcrea	IL-2	rs61335305	15	C	A	-0.4514	0.0918	7.319e-07		-0.0004	0.001	0.7044	24.179
eGFRcrea	IL-2	rs62124990	2	G	T	0.6961	0.1495	3.219e-06		0.0002	0.0009	0.8621	21.6801
eGFRcrea	IL-2	rs7615304	3	G	A	0.1172	0.0242	1.21e-06		0.0002	0.0003	0.4228	23.4544
eGFRcrea	IL-2	rs80336398	3	C	T	-0.4001	0.0858	2.817e-06		0.0023	0.0012	0.04627	21.7452
eGFRcrea	IL2ra	rs11241559	5	G	T	0.1264	0.0266	2.002e-06		0	0.0003	0.9463	22.5804
eGFRcrea	IL2ra	rs117244812	17	G	A	0.7064	0.1488	2.102e-06		-0.0017	0.0013	0.2121	22.537
eGFRcrea	IL2ra	rs12722497	10	C	A	-0.6279	0.0485	1.572e-38		0.0008	0.0005	0.09086	167.609
eGFRcrea	IL2ra	rs185231391	3	C	T	-0.8503	0.1809	1.47e-06		0.0033	0.0013	0.01187	22.0936
eGFRcrea	IL2ra	rs4733117	8	C	A	-0.1369	0.0292	2.627e-06		0.0004	0.0004	0.2852	21.9807
eGFRcrea	IL2ra	rs61705228	4	C	T	-0.3303	0.0716	3.988e-06		-0.0007	0.0006	0.2903	21.281
eGFRcrea	IL-4	rs10512267	9	C	T	0.0824	0.0161	2.937e-07		-0.0001	0.0003	0.5998	26.1941
eGFRcrea	IL-4	rs116705532	1	G	T	0.4678	0.0978	1.755e-06		-0.0015	0.0012	0.1988	22.8793
eGFRcrea	IL-4	rs17713451	7	G	A	-0.1274	0.0253	4.97e-07		0.0008	0.0004	0.03951	25.357
eGFRcrea	IL-4	rs7613691	3	G	A	-0.1775	0.0384	4.048e-06		0.0016	0.0005	0.002187	21.3665
eGFRcrea	IL-4	rs79597994	1	C	T	0.5831	0.127	4.317e-06		-0.0019	0.0009	0.04162	21.0804
eGFRcrea	IL-4	rs9508291	13	C	T	0.1676	0.0359	3.032e-06		0.0003	0.0005	0.5563	21.7951
eGFRcrea	IL-4	rs9941733	20	G	A	-0.114	0.0229	6.881e-07		0.0002	0.0004	0.6793	24.7821
eGFRcrea	IL-5	rs11680908	2	G	A	-0.2634	0.0554	2.03e-06		-0.001	0.001	0.3251	22.6054
eGFRcrea	IL-5	rs6737109	2	C	T	-0.116	0.0247	2.399e-06		0.0003	0.0005	0.5082	22.0558
eGFRcrea	IL-5	rs72831687	6	G	A	0.5239	0.1109	1.691e-06		-0.0031	0.003	0.2893	22.3169
eGFRcrea	IL-5	rs73040130	19	C	T	-0.2638	0.0529	6.004e-07		-0.002	0.0012	0.09208	24.8678
eGFRcrea	IL-5	rs7767396	6	G	A	-0.1515	0.0246	7.69e-10		0.0002	0.0005	0.739	37.9276
eGFRcrea	IL-6	rs1333040	9	C	T	-0.0738	0.0158	3.168e-06		-0.0012	0.0003	2.29e-06	21.8172
eGFRcrea	IL-6	rs13412535	2	G	A	0.1164	0.0215	7.343e-08		0.0003	0.0003	0.3729	29.3109
eGFRcrea	IL-6	rs73273528	20	C	T	-0.2672	0.0553	9.581e-07		-0.0008	0.0007	0.2163	23.3465
eGFRcrea	IL-6	rs76856708	16	C	T	-0.3289	0.07	2.612e-06		0.0011	0.0008	0.129	22.0766
eGFRcrea	IL-7	rs117509142	8	C	T	0.327	0.0688	1.991e-06		0.0019	0.0008	0.01091	22.5901
eGFRcrea	IL-7	rs141425475	5	C	T	0.4781	0.1016	2.531e-06		0.0003	0.001	0.7448	22.1437
eGFRcrea	IL-7	rs144701438	18	G	A	0.4819	0.0989	9.753e-07		-0.0003	0.0008	0.6991	23.7422
eGFRcrea	IL-7	rs17091524	14	C	T	-0.4924	0.1013	1.914e-06		-0.0006	0.0009	0.52	23.6275
eGFRcrea	IL-7	rs28793375	8	C	T	-0.1638	0.0361	4.464e-06		0.0001	0.0004	0.7775	20.588
eGFRcrea	IL-7	rs4320361	6	G	T	0.3245	0.0249	6.868e-39		-0.0002	0.0003	0.3372	169.836
eGFRcrea	IL-7	rs62006410	14	C	T	0.1557	0.0303	3.387e-07		-0.0001	0.0004	0.7713	26.4054
eGFRcrea	IL-7	rs75904417	2	C	A	0.1698	0.0349	1.162e-06		0.0004	0.0004	0.3497	23.6714
eGFRcrea	IL-7	rs77981494	16	C	T	0.5178	0.1064	1.067e-06		0.0012	0.0009	0.1878	23.6832
eGFRcrea	IL-8	rs11634944	15	C	T	0.1214	0.0252	1.29e-06		0	0.0003	0.8565	23.2079
eGFRcrea	IL-8	rs12075	1	G	A	-0.12	0.0236	3.88e-07		-0.0002	0.0003	0.4503	25.8546
eGFRcrea	IL-8	rs141926526	7	C	A	0.6149	0.1308	2.57e-06		-0.0003	0.0007	0.6798	22.1001
eGFRcrea	IL-8	rs2673604	8	C	A	0.1266	0.0255	7.02e-07		-0.0005	0.0003	0.08028	24.6483
eGFRcrea	IL-9	rs41294750	1	C	T	-0.3514	0.0748	2.365e-06		0.0007	0.0009	0.4057	22.0699
eGFRcrea	IL-9	rs7232268	18	G	A	-0.2759	0.0587	2.525e-06		0.0013	0.0007	0.06667	22.0916
eGFRcrea	IL-9	rs7242404	18	G	A	0.1228	0.0264	3.273e-06		0	0.0003	0.9774	21.6366
eGFRcrea	IL-9	rs76963786	12	C	T	0.2865	0.0557	4.496e-07		-0.0001	0.0005	0.8906	26.4569
eGFRcrea	IL12p70	rs13209117	6	G	A	-0.1002	0.0186	5.567e-08		-0.0003	0.0003	0.3773	29.0208
eGFRcrea	IL12p70	rs17229494	21	G	A	0.1172	0.0257	4.931e-06		0	0.0005	1	20.7964
eGFRcrea	IL12p70	rs282258	2	C	T	-0.073	0.0156	3.209e-06		0.0006	0.0003	0.03043	21.8976
eGFRcrea	IL12p70	rs4349809	6	G	T	-0.3777	0.0159	2.56e-124		0.0003	0.0003	0.3145	564.287
eGFRcrea	IL12p70	rs71361173	18	G	T	-0.111	0.0239	3.06e-06		0.0008	0.0004	0.04112	21.57
eGFRcrea	IL12p70	rs782107	12	G	A	-0.075	0.0156	1.602e-06		0.0002	0.0003	0.3341	23.1139
eGFRcrea	IL12p70	rs79121401	11	C	T	-0.5548	0.1206	4.242e-06		-0.0005	0.001	0.6318	21.1631
eGFRcrea	IL12p70	rs9472183	6	G	A	0.1019	0.0157	8.611e-11		0	0.0003	0.8584	42.1259
eGFRcrea	IL-13	rs117795020	9	G	A	0.3522	0.0716	9.862e-07		-0.0001	0.0011	0.9436	24.1965
eGFRcrea	IL-13	rs12623722	2	G	A	0.1185	0.0258	4.192e-06		0	0.0003	0.9295	21.0959
eGFRcrea	IL-13	rs139083458	5	C	T	-0.9902	0.2107	2.81e-06		-0.0001	0.0011	0.9439	22.086
eGFRcrea	IL-13	rs142167313	6	C	T	0.313	0.0617	3.98e-07		0.0011	0.0014	0.4292	25.7347
eGFRcrea	IL-13	rs27949	5	C	T	0.1168	0.0252	3.428e-06		0.0001	0.0003	0.8107	21.4825
eGFRcrea	IL-13	rs7073807	10	C	T	-0.1682	0.0356	2.374e-06		-0.0006	0.0004	0.147	22.323
eGFRcrea	IL-13	rs73192842	3	G	A	-0.1459	0.0301	1.253e-06		0.0003	0.0003	0.3565	23.679
eGFRcrea	IL-13	rs75995699	6	G	A	-0.3319	0.0698	2.64e-06		-0.0006	0.0009	0.5173	22.6102
eGFRcrea	IL-13	rs9472168	6	G	A	-0.4244	0.0248	1.081e-65		0.0002	0.0003	0.3484	292.851
eGFRcrea	IL-16	rs117217798	17	C	T	0.2036	0.0444	4.153e-06		-0.0001	0.0006	0.8207	21.0276
eGFRcrea	IL-16	rs117916513	11	G	A	0.502	0.0986	3.785e-07		-0.0012	0.0008	0.1323	25.9211
eGFRcrea	IL-16	rs1255143	10	C	T	-0.1306	0.0242	7.096e-08		0.0003	0.0003	0.2092	29.1243
eGFRcrea	IL-16	rs12765671	10	G	A	0.6023	0.1318	4.838e-06		0.0002	0.0009	0.827	20.8831
eGFRcrea	IL-16	rs144691581	15	G	A	-0.4882	0.0967	4.2e-07		-0.0003	0.0012	0.8283	25.4884
eGFRcrea	IL-16	rs4253283	4	C	T	-0.146	0.0262	1.746e-08		-0.0003	0.0003	0.1885	31.053
eGFRcrea	IL-16	rs4513633	4	C	A	0.2239	0.0453	7.442e-07		0.0003	0.0004	0.4005	24.4293
eGFRcrea	IL-16	rs4778636	15	G	A	0.7272	0.0633	1.108e-30		-0.0003	0.0004	0.5349	131.978
eGFRcrea	IL-16	rs9706053	12	C	T	-0.4582	0.0932	7.012e-07		0.0017	0.0008	0.03089	24.1701
	IL-17	rs117029961	10	G	A	-0.4585	0.1015	4.936e-06		-0.0009	0.0013	0.5089	20.4055
eGFRcrea	IL-17	rs1530455	3	C	T	-0.108	0.0173	4.874e-10		-0.0004	0.0003	0.1588	38.9722
eGFRcrea	IL-17	rs17106604	14	C	T	-0.1129	0.0225	6.374e-07		0.0004	0.0004	0.2205	25.1781
eGFRcrea	IL-17	rs17282552	2	C	T	0.2001	0.0405	8.213e-07		0.0001	0.0008	0.8903	24.4109
eGFRcrea	IL-17	rs187475560	4	C	T	0.2434	0.052	3.287e-06		0	0.0012	0.9829	21.9096
eGFRcrea	IL-17	rs62191444	20	G	T	0.1136	0.0247	4.215e-06		0.0001	0.0004	0.8517	21.1526
eGFRcrea	IL-17	rs78296352	1	G	T	-0.3027	0.0646	4.266e-06		0.0004	0.0007	0.6074	21.9563
eGFRcrea	IL-17	rs78612928	4	C	T	-0.1037	0.0222	2.619e-06		-0.0002	0.0003	0.5195	21.8198
eGFRcrea	IL-18	rs10414578	19	C	T	0.1771	0.035	4.159e-07		0	0.0005	0.9942	25.6036
eGFRcrea	IL-18	rs116383510	5	C	A	0.5426	0.1056	2.995e-07		-0.0001	0.0012	0.9142	26.4017
eGFRcrea	IL-18	rs11700536	21	C	T	-0.1156	0.025	4.209e-06		0.0002	0.0003	0.5383	21.3814
eGFRcrea	IL-18	rs117266781	7	C	T	-0.6841	0.1468	3.15e-06		0.0007	0.0014	0.61	21.7164
eGFRcrea	IL-18	rs1852105	7	C	T	-0.3036	0.0661	4.32e-06		0.0004	0.0005	0.4532	21.096
eGFRcrea	IL-18	rs1979967	15	C	T	-0.1402	0.0286	9.453e-07		-0.0003	0.0003	0.3348	24.0306
eGFRcrea	IL-18	rs2729385	11	G	A	-0.1231	0.0262	3.785e-06		-0.0001	0.0003	0.5786	22.0757
eGFRcrea	IL-18	rs385076	2	C	T	0.2432	0.0248	1.659e-22		-0.0004	0.0003	0.08962	96.1665
eGFRcrea	IL-18	rs4482818	4	G	A	-0.1286	0.0244	1.453e-07		0.0006	0.0003	0.03127	27.7781
eGFRcrea	IL-18	rs658805	6	G	A	-0.1226	0.0244	4.942e-07		-0.0002	0.0003	0.4156	25.2465
eGFRcrea	IL-18	rs71478720	11	C	T	0.2669	0.0276	3.708e-22		0.0001	0.0003	0.8068	93.5145
eGFRcrea	IL-18	rs78623212	7	C	T	-0.8705	0.1778	6.711e-07		0.0001	0.0009	0.9014	23.9703
eGFRcrea	IL-18	rs78716465	20	G	A	-0.3265	0.0682	1.631e-06		-0.001	0.0007	0.1555	22.9191
eGFRcrea	IP10	rs10809307	9	C	T	-0.1305	0.0282	3.644e-06		-0.0006	0.0003	0.03868	21.4152
eGFRcrea	IP10	rs113831257	4	G	A	-0.3592	0.0644	2.533e-08		0.0011	0.0007	0.1368	31.1101
eGFRcrea	IP10	rs11626201	14	C	A	-0.1162	0.0245	1.927e-06		0.0002	0.0003	0.547	22.4947
eGFRcrea	IP10	rs143799975	4	G	A	0.7984	0.1637	1.002e-06		0.0002	0.0013	0.8905	23.7872
eGFRcrea	IP10	rs34383175	8	C	T	0.3153	0.0657	1.51e-06		0.0008	0.0008	0.2757	23.0312
eGFRcrea	IP10	rs397816	22	C	T	-0.1237	0.0249	7.904e-07		-0.0002	0.0003	0.4415	24.6797
eGFRcrea	IP10	rs7645625	3	G	T	0.1086	0.0237	4.407e-06		-0.0003	0.0003	0.2928	20.9973
eGFRcrea	IP10	rs79848609	15	C	A	-0.2603	0.0537	8.752e-07		0.0007	0.0007	0.3108	23.4963
eGFRcrea	IP10	rs8112909	19	G	A	0.1426	0.0299	1.941e-06		-0.0004	0.0003	0.1872	22.7456
eGFRcrea	IP10	rs9450351	6	C	T	0.2768	0.0489	1.478e-08		0.0008	0.0005	0.08763	32.0416
eGFRcrea	MCP1	rs10145849	14	G	A	0.0755	0.0162	3.409e-06		0	0.0003	0.8507	21.7202
eGFRcrea	MCP1	rs10744620	12	C	T	-0.0788	0.0161	9.912e-07		0	0.0003	0.8514	23.9552
eGFRcrea	MCP1	rs111995966	2	G	T	-0.1452	0.031	2.527e-06		-0.0012	0.001	0.2252	21.9386
eGFRcrea	MCP1	rs12073356	1	G	A	0.1426	0.0311	4.165e-06		0.0006	0.0005	0.2205	21.0241
eGFRcrea	MCP1	rs12075	1	G	A	-0.2185	0.0155	1.435e-44		-0.0002	0.0003	0.4503	198.719
eGFRcrea	MCP1	rs146522229	19	C	T	0.5976	0.1177	3.561e-07		-0.0018	0.0013	0.1545	25.7791
eGFRcrea	MCP1	rs2036297	3	G	A	-0.119	0.016	1.09e-13		-0.0002	0.0003	0.441	55.3164
eGFRcrea	MCP1	rs2288370	3	C	T	0.1031	0.0163	2.254e-10		0.0003	0.0003	0.2973	40.0076
eGFRcrea	MCP1	rs2712431	3	C	A	0.0787	0.0172	4.755e-06		0.0003	0.0003	0.2355	20.9359
eGFRcrea	MCP1	rs56212190	1	C	T	-0.181	0.0373	9.847e-07		0.0007	0.0007	0.311	23.5472
eGFRcrea	MCP1	rs7197349	16	G	A	-0.0968	0.0206	2.622e-06		0	0.0004	0.9365	22.0809
eGFRcrea	MCP1	rs7517040	1	G	A	0.0987	0.0191	2.435e-07		0.0003	0.0003	0.3827	26.7035
eGFRcrea	MCP1	rs7632755	3	G	A	-0.2938	0.0316	1.178e-20		-0.0009	0.0005	0.05306	86.4429
eGFRcrea	MCP1	rs9317045	13	C	A	-0.1134	0.0236	1.517e-06		-0.0003	0.0003	0.3883	23.0888
eGFRcrea	MCP3	rs10892381	11	C	T	-0.2412	0.0476	3.558e-07		0	0.0003	0.9747	25.6768
eGFRcrea	MCP3	rs62492260	8	G	T	0.2788	0.058	1.535e-06		0.0011	0.0004	0.0075	23.1063
eGFRcrea	MCP3	rs73669117	8	G	A	0.6238	0.131	2.561e-06		-0.0005	0.0011	0.6271	22.675
eGFRcrea	MCSF	rs117867915	18	C	T	-0.5272	0.1098	1.614e-06		0.0015	0.0014	0.2762	23.054
eGFRcrea	MCSF	rs12962919	18	C	T	-0.3052	0.0662	4.65e-06		-0.0001	0.0004	0.758	21.2546
eGFRcrea	MCSF	rs145778765	20	C	T	0.7993	0.1689	2.203e-06		0.0002	0.0011	0.855	22.3955
eGFRcrea	MCSF	rs56367447	8	C	T	0.4967	0.0883	1.721e-08		0	0.0007	0.9568	31.6422
eGFRcrea	MCSF	rs62294910	3	G	A	-0.3431	0.0691	6.82e-07		0	0.0006	0.9677	24.6539
eGFRcrea	MCSF	rs78296352	1	G	T	-0.527	0.1112	1.047e-06		0.0004	0.0007	0.6074	22.4601
eGFRcrea	MCSF	rs9387100	6	C	T	0.1352	0.0292	4.073e-06		0.0005	0.0003	0.04871	21.4382
eGFRcrea	MIF	rs113218956	22	G	A	0.8948	0.1879	2.262e-06		0.0008	0.0019	0.6825	22.6777
eGFRcrea	MIF	rs118055855	11	C	T	-0.6907	0.15	4.126e-06		0.0001	0.0011	0.9118	21.203
eGFRcrea	MIF	rs12594190	15	G	A	-0.1355	0.0267	3.702e-07		0.0002	0.0003	0.4554	25.7547
eGFRcrea	MIF	rs13142904	4	C	T	0.223	0.0425	2.556e-07		0.0001	0.0006	0.8422	27.5316
eGFRcrea	MIF	rs78098071	5	C	T	0.4867	0.0918	1.779e-07		-0.0012	0.0012	0.3186	28.1085
eGFRcrea	MIG	rs11177248	12	G	A	-0.3073	0.067	4.451e-06		0.0003	0.0006	0.6449	21.0366
eGFRcrea	MIG	rs112337562	14	G	T	0.37	0.0796	2.978e-06		-0.0017	0.0014	0.2047	21.6061
eGFRcrea	MIG	rs117831247	10	C	T	0.8334	0.1754	2.159e-06		0.0003	0.0013	0.8334	22.576
eGFRcrea	MIG	rs139010077	3	C	T	-0.4322	0.095	3.545e-06		-0.0003	0.0012	0.8301	20.6977
eGFRcrea	MIG	rs1796086	7	C	T	0.2096	0.0403	2.229e-07		-0.0004	0.0004	0.4137	27.0503
eGFRcrea	MIG	rs41272086	6	G	A	0.2226	0.0415	7.426e-08		-0.0011	0.0005	0.01708	28.7709
eGFRcrea	MIG	rs55876513	4	G	T	-0.166	0.0255	8.231e-11		0.0005	0.0003	0.0898	42.3775
eGFRcrea	MIG	rs5752128	22	C	T	0.1685	0.0369	4.343e-06		0.0003	0.0005	0.5496	20.852
eGFRcrea	MIG	rs62562991	9	G	A	-0.6236	0.126	8.396e-07		0.0024	0.001	0.01883	24.4946
eGFRcrea	MIG	rs77086208	14	C	T	-0.3226	0.0698	3.831e-06		0.0013	0.0011	0.2118	21.3608
eGFRcrea	MIG	rs816960	13	C	T	0.1224	0.0244	5.008e-07		-0.0005	0.0003	0.07904	25.1642
eGFRcrea	MIP1a	rs10835056	11	G	T	-0.1194	0.0254	2.604e-06		-0.0001	0.0003	0.7332	22.0974
eGFRcrea	MIP1a	rs12690897	7	G	A	-0.1248	0.0262	2.107e-06		0.0005	0.0003	0.1519	22.6896
eGFRcrea	MIP1a	rs34771762	2	G	A	-0.249	0.0523	2.133e-06		0.0003	0.0005	0.5833	22.6671
eGFRcrea	MIP1a	rs60198979	22	G	A	0.2146	0.0458	2.615e-06		0.0001	0.0005	0.8113	21.9547
eGFRcrea	MIP1a	rs6900267	6	C	A	0.2429	0.0519	2.885e-06		0.0004	0.0005	0.4184	21.9038
eGFRcrea	MIP1a	rs7232268	18	G	A	-0.2821	0.0599	2.553e-06		0.0013	0.0007	0.06667	22.1795
eGFRcrea	MIP1b	rs11130043	3	G	A	0.0731	0.0157	3.216e-06		-0.0003	0.0003	0.3067	21.6788
eGFRcrea	MIP1b	rs113877493	17	C	T	0.6124	0.0218	1.62e-173		0	0.0005	0.9365	789.146
eGFRcrea	MIP1b	rs116237296	1	G	A	-0.5437	0.1115	7.232e-07		0.0038	0.0014	0.006024	23.7777
eGFRcrea	MIP1b	rs117453826	17	G	A	0.5774	0.0593	5.065e-22		-0.0013	0.0011	0.2272	94.8078
eGFRcrea	MIP1b	rs141102180	17	G	T	-0.3225	0.0393	1.079e-16		0.001	0.0011	0.333	67.3402
eGFRcrea	MIP1b	rs1437220	17	C	T	-0.1478	0.0315	3.534e-06		0.001	0.0006	0.08332	22.0155
eGFRcrea	MIP1b	rs1564708	17	C	T	0.1744	0.0188	2.868e-20		-0.0006	0.0004	0.09695	86.0552
eGFRcrea	MIP1b	rs17138331	7	G	A	0.1391	0.0295	2.26e-06		-0.0002	0.0004	0.7026	22.2336
eGFRcrea	MIP1b	rs2411161	17	C	T	-0.1714	0.0367	3.138e-06		0.0004	0.0006	0.5661	21.8117
eGFRcrea	MIP1b	rs281749	8	C	T	-0.0799	0.0171	3.174e-06		0.0008	0.0003	0.001846	21.8324
eGFRcrea	MIP1b	rs3760440	17	G	A	-0.1236	0.0162	2.751e-14		0.0002	0.0003	0.4223	58.2112
eGFRcrea	MIP1b	rs72791296	5	C	T	-0.2369	0.0466	3.783e-07		0.0016	0.0007	0.02279	25.8439
eGFRcrea	MIP1b	rs72799710	5	C	T	0.1014	0.0218	3.205e-06		-0.0004	0.0003	0.2512	21.6353
eGFRcrea	MIP1b	rs74810984	10	C	T	-0.2206	0.0474	1.959e-06		0.0001	0.0011	0.9206	21.6598
eGFRcrea	MIP1b	rs76582507	9	G	A	-0.3175	0.0677	3.26e-06		0.0003	0.0012	0.7617	21.9943
eGFRcrea	MIP1b	rs76583883	21	G	T	0.2317	0.0511	4.99e-06		-0.0006	0.0007	0.4304	20.5594
eGFRcrea	MIP1b	rs76776296	7	G	A	-0.2997	0.0598	5.547e-07		0.0001	0.0007	0.8529	25.1172
eGFRcrea	PDGFbb	rs116445074	5	G	T	-0.2931	0.0587	3.111e-07		-0.0007	0.0011	0.5105	24.9319
eGFRcrea	PDGFbb	rs11766649	7	G	A	-0.0908	0.0196	3.531e-06		0.0001	0.0003	0.6915	21.4615
eGFRcrea	PDGFbb	rs11916118	3	G	A	-0.0889	0.0194	4.932e-06		-0.0003	0.0004	0.3628	20.9991
eGFRcrea	PDGFbb	rs12289510	11	G	A	0.078	0.0158	7.694e-07		0.0003	0.0003	0.1849	24.3711
eGFRcrea	PDGFbb	rs13412535	2	G	A	-0.3352	0.0214	2.461e-55		0.0003	0.0003	0.3729	245.347
eGFRcrea	PDGFbb	rs2324229	6	C	T	-0.0894	0.0161	3.484e-08		-0.0001	0.0003	0.7668	30.8335
eGFRcrea	PDGFbb	rs35859699	4	G	A	0.3952	0.0842	2.066e-06		-0.0005	0.001	0.6004	22.0298
eGFRcrea	PDGFbb	rs4965869	15	C	T	-0.184	0.0181	5.663e-24		0.0001	0.0003	0.6719	103.342
eGFRcrea	PDGFbb	rs55680718	2	C	T	0.1383	0.0246	1.858e-08		-0.0003	0.0004	0.448	31.6063
eGFRcrea	PDGFbb	rs72777070	2	G	T	0.1069	0.02	8.984e-08		-0.0002	0.0003	0.524	28.569
eGFRcrea	PDGFbb	rs73162807	3	C	A	0.2391	0.0499	1.735e-06		-0.0014	0.0009	0.1539	22.9593
eGFRcrea	PDGFbb	rs9936075	16	G	A	0.0782	0.0164	1.762e-06		0.0003	0.0003	0.2104	22.7366
eGFRcrea	PDGFbb	rs9941733	20	G	A	-0.1161	0.0228	3.306e-07		0.0002	0.0004	0.6793	25.9295
eGFRcrea	RANTES	rs112072646	2	G	A	-0.4286	0.0862	6.484e-07		0.0004	0.0009	0.6304	24.7224
eGFRcrea	RANTES	rs147509526	19	C	T	0.358	0.0717	6.929e-07		0.0017	0.0011	0.1359	24.9303
eGFRcrea	RANTES	rs2251660	17	C	A	-0.1829	0.0359	3.826e-07		0.0001	0.0003	0.7995	25.956
eGFRcrea	RANTES	rs4940620	18	G	A	0.2494	0.054	3.537e-06		0	0.0005	0.9869	21.3307
eGFRcrea	RANTES	rs62438851	6	G	A	0.1957	0.0414	2.328e-06		0.0002	0.0004	0.6723	22.345
eGFRcrea	RANTES	rs7000423	8	C	T	0.1318	0.0253	1.823e-07		0.0002	0.0003	0.4152	27.1387
eGFRcrea	RANTES	rs72793342	16	G	A	0.1487	0.0308	1.482e-06		-0.0003	0.0003	0.3282	23.3088
eGFRcrea	RANTES	rs74472919	13	C	T	-0.3313	0.0605	3.969e-08		0.0002	0.0008	0.835	29.9869
eGFRcrea	RANTES	rs75613039	11	C	T	-0.37	0.081	4.81e-06		-0.0002	0.0008	0.808	20.8657
eGFRcrea	RANTES	rs818452	6	C	T	-0.2381	0.0505	2.362e-06		0.0001	0.0005	0.8742	22.2298
eGFRcrea	SCF	rs113127926	14	C	A	-0.1982	0.042	2.27e-06		-0.0005	0.0006	0.3512	22.2694
eGFRcrea	SCF	rs13412535	2	G	A	0.1067	0.0213	6.039e-07		0.0003	0.0003	0.3729	25.094
eGFRcrea	SCF	rs1557570	1	G	T	-0.1186	0.017	2.739e-12		-0.0003	0.0003	0.245	48.6711
eGFRcrea	SCF	rs1568119	8	C	T	0.5906	0.1129	1.24e-07		0.0004	0.0008	0.649	27.3652
eGFRcrea	SCF	rs1942355	18	C	T	0.0716	0.0157	4.696e-06		0.0003	0.0003	0.2835	20.7982
eGFRcrea	SCF	rs4841899	9	C	T	0.1004	0.0178	1.778e-08		-0.0002	0.0003	0.4918	31.8147
eGFRcrea	SCF	rs78666213	4	G	T	0.2744	0.0576	2.593e-06		0.0008	0.0008	0.3539	22.6946
eGFRcrea	SCF	rs80271436	9	G	A	0.237	0.0485	9.953e-07		0.0005	0.0006	0.4463	23.8788
eGFRcrea	SCGFb	rs112346514	19	C	T	0.3314	0.0711	2.373e-06		0.0016	0.0008	0.05727	21.7253
eGFRcrea	SCGFb	rs116924815	19	C	T	-0.6079	0.0738	1.744e-16		0.0004	0.0009	0.6553	67.8503
eGFRcrea	SCGFb	rs117716477	12	C	A	-0.8384	0.0841	1.342e-23		-0.0024	0.0012	0.05067	99.3826
eGFRcrea	SCGFb	rs12480722	20	C	T	-0.1624	0.0355	4.722e-06		0.0001	0.0004	0.7592	20.9274
eGFRcrea	SCGFb	rs139413256	7	G	A	0.5377	0.1084	7.043e-07		-0.0005	0.0008	0.5557	24.6049
eGFRcrea	SCGFb	rs143829871	3	C	T	0.1902	0.04	1.897e-06		0.0002	0.0006	0.75	22.61
eGFRcrea	SCGFb	rs151194174	7	G	A	-0.4635	0.0942	1.129e-06		-0.0001	0.001	0.9205	24.2102
eGFRcrea	SCGFb	rs264162	18	G	A	-0.1097	0.0234	2.685e-06		-0.0002	0.0003	0.3706	21.9777
eGFRcrea	SCGFb	rs4656185	1	G	A	-0.205	0.0256	1.16e-15		-0.0002	0.0003	0.4115	64.1251
eGFRcrea	SCGFb	rs4737732	8	G	A	0.1147	0.0252	4.676e-06		-0.0002	0.0003	0.5993	20.7169
eGFRcrea	SCGFb	rs7762066	6	C	T	-0.1389	0.0299	3.495e-06		0	0.0003	0.9149	21.5805
eGFRcrea	SCGFb	rs78217154	8	C	T	-0.3997	0.0864	3.773e-06		0.0006	0.001	0.5331	21.4013
eGFRcrea	SDF1a	rs10474392	5	G	A	-0.0962	0.0178	1.238e-06		-0.0002	0.0003	0.6047	29.2086
eGFRcrea	SDF1a	rs12407262	1	G	A	-0.1179	0.0266	3.988e-06		-0.0001	0.0004	0.6906	19.6456
eGFRcrea	SDF1a	rs13400104	2	G	A	0.0647	0.0189	4.526e-06		0.0009	0.0004	0.01518	11.7188
eGFRcrea	SDF1a	rs139840550	9	G	A	-0.1834	0.0549	3.788e-06		-0.0005	0.0008	0.5366	11.1597
eGFRcrea	SDF1a	rs149893336	4	G	A	0.5034	0.1081	4.524e-06		-0.0001	0.0012	0.9363	21.6858
eGFRcrea	SDF1a	rs4581824	19	G	T	0.0701	0.0173	3.05e-06		-0.0003	0.0003	0.1938	16.4189
eGFRcrea	SDF1a	rs482700	4	G	A	0.0893	0.0203	1.569e-06		0.0003	0.0003	0.1985	19.3513
eGFRcrea	TNFa	rs10834996	11	G	A	0.1247	0.0258	1.329e-06		-0.0002	0.0003	0.5167	23.3611
eGFRcrea	TNFa	rs111332265	5	G	A	0.3766	0.0754	6.63e-07		-0.0002	0.0006	0.7348	24.947
eGFRcrea	TNFa	rs115669577	4	G	A	-0.9889	0.1995	8.284e-07		0.0004	0.0014	0.7819	24.5708
eGFRcrea	TNFa	rs79105320	8	G	A	-0.5605	0.1179	3.592e-06		-0.0013	0.0011	0.2417	22.6008
eGFRcrea	TNFa	rs8121916	20	C	A	-0.1306	0.0278	2.723e-06		0	0.0003	0.8997	22.0697
eGFRcrea	TNFb	rs10925040	1	C	T	-0.1755	0.0373	2.67e-06		0.0005	0.0003	0.06537	22.1379
eGFRcrea	TNFb	rs753274	19	C	T	0.1736	0.0371	2.77e-06		0.0003	0.0003	0.3178	21.8953
eGFRcrea	TNFb	rs7629875	3	G	A	-0.3766	0.0774	1.37e-06		0.0001	0.0005	0.8479	23.6744
eGFRcrea	TNFb	rs78296352	1	G	T	-1.2215	0.1366	4.76e-21		0.0004	0.0007	0.6074	79.9623
eGFRcrea	TRAIL	rs11618126	13	G	A	-0.8908	0.1914	1.46e-06		-0.0002	0.0012	0.8961	21.6609
eGFRcrea	TRAIL	rs11657269	17	G	A	-0.1188	0.026	4.781e-06		-0.0005	0.0003	0.1708	20.8779
eGFRcrea	TRAIL	rs11699445	20	G	T	-0.0746	0.0161	3.268e-06		0.0002	0.0003	0.4307	21.4697
eGFRcrea	TRAIL	rs13278062	8	G	T	-0.0801	0.0157	3.57e-07		0.0006	0.0003	0.01401	26.0295
eGFRcrea	TRAIL	rs146783010	11	G	A	0.6016	0.135	4.832e-06		-0.0013	0.0012	0.2643	19.8586
eGFRcrea	TRAIL	rs148051545	19	C	T	0.3921	0.0848	3.858e-06		0.0016	0.0009	0.08361	21.3797
eGFRcrea	TRAIL	rs193112415	18	C	T	1.0421	0.0623	2.146e-62		-0.0025	0.001	0.01551	279.797
eGFRcrea	TRAIL	rs57396456	18	C	T	0.5626	0.0518	1.252e-27		0	0.0007	0.9684	117.961
eGFRcrea	TRAIL	rs62093514	18	C	T	-1.0618	0.0552	6.859e-82		-0.0002	0.0009	0.7827	370.005
eGFRcrea	TRAIL	rs73039026	3	C	A	0.2999	0.0635	2.024e-06		0.0004	0.0013	0.7515	22.3052
eGFRcrea	TRAIL	rs747324	14	C	T	0.0855	0.0178	1.607e-06		-0.0001	0.0003	0.5697	23.0724
eGFRcrea	TRAIL	rs74778900	18	C	T	-0.5906	0.0532	2.586e-28		0.0007	0.0012	0.5556	123.243
eGFRcrea	TRAIL	rs75928541	4	G	A	-0.275	0.0593	4.24e-06		-0.001	0.001	0.2996	21.5058
eGFRcrea	TRAIL	rs79287178	3	G	A	0.4317	0.0421	9.117e-25		0.0004	0.0009	0.6467	105.148
eGFRcrea	VEGF	rs10153304	17	G	A	-0.1547	0.0325	1.943e-06		0.0004	0.0005	0.3935	22.6576
eGFRcrea	VEGF	rs10934631	3	C	T	0.1151	0.0245	2.469e-06		0.0006	0.0003	0.09425	22.0708
eGFRcrea	VEGF	rs10967186	9	C	T	-0.0898	0.017	1.232e-07		0.0006	0.0003	0.03208	27.9033
eGFRcrea	VEGF	rs13209117	6	G	A	-0.1302	0.0201	5.282e-11		-0.0003	0.0003	0.3773	41.9595
eGFRcrea	VEGF	rs143479231	3	G	A	0.2598	0.0491	1.895e-07		-0.0003	0.001	0.7513	27.9972
eGFRcrea	VEGF	rs4082730	15	G	A	-0.2522	0.0534	2.638e-06		0.0001	0.0008	0.8656	22.3053
eGFRcrea	VEGF	rs6921438	6	G	A	0.49	0.0175	2.09e-171		-0.0004	0.0003	0.1378	784
eGFRcrea	VEGF	rs73418461	10	G	A	0.2492	0.0521	1.675e-06		-0.0007	0.0006	0.215	22.8781
eGFRcrea	VEGF	rs8045833	16	G	A	-0.108	0.0211	2.828e-07		-0.0009	0.0003	0.003984	26.1989
eGFRcrea	VEGF	rs9472183	6	G	A	0.1282	0.017	5.186e-14		0	0.0003	0.8584	56.8693
eGFRcys	bNGF	rs72780728	10	G	A	-0.1883	0.0403	2.99e-06		0.0002	0.0008	0.8043	21.8319
eGFRcys	bNGF	rs73472576	18	C	T	0.1181	0.0252	2.69e-06		-0.0002	0.0005	0.6171	21.9634
eGFRcys	bNGF	rs9436119	1	G	A	0.1121	0.0246	3.91e-06		0.0018	0.0005	0.0001113	20.7654
eGFRcys	CTACK	rs116303454	3	G	A	-0.383	0.0816	3.27e-06		0.0012	0.0016	0.4657	22.0301
eGFRcys	CTACK	rs135564	22	G	A	0.1893	0.0268	2.43e-12		-0.0009	0.0005	0.0677	49.8921
eGFRcys	CTACK	rs145902143	12	G	A	0.2838	0.0581	1.03e-06		0.0006	0.0011	0.5647	23.8601
eGFRcys	CTACK	rs2070074	9	G	A	-0.4467	0.0374	1.79e-32		-0.0012	0.0008	0.1368	142.656
eGFRcys	CTACK	rs3766110	1	C	A	0.1287	0.0278	3.86e-06		0.0003	0.0005	0.6053	21.4322
eGFRcys	CTACK	rs55764737	15	C	T	-0.5313	0.0972	4.62e-08		-0.0007	0.0012	0.5651	29.8777
eGFRcys	CTACK	rs7333764	13	C	T	-0.2773	0.0593	2.85e-06		-0.0012	0.0016	0.4537	21.8671
eGFRcys	CTACK	rs76395525	15	G	A	-0.5277	0.1083	9.55e-07		0.0014	0.002	0.5057	23.742
eGFRcys	Eotaxin	rs11087905	21	C	A	-0.0941	0.0189	5.477e-07		0.0001	0.0006	0.8946	24.7888
eGFRcys	Eotaxin	rs112347425	3	C	T	-0.158	0.0277	8.647e-09		0.0018	0.0008	0.02051	32.5353
eGFRcys	Eotaxin	rs12075	1	G	A	-0.1671	0.0156	1.332e-26		0	0.0005	0.9973	114.737
eGFRcys	Eotaxin	rs1476670	1	C	A	0.1007	0.0217	3.514e-06		0	0.0006	0.9764	21.5347
eGFRcys	Eotaxin	rs2024050	7	G	A	-0.1728	0.0303	1.104e-08		-0.0001	0.0008	0.8638	32.5239
eGFRcys	Eotaxin	rs2210755	9	C	T	0.1104	0.0242	4.854e-06		0.0003	0.0009	0.7471	20.8117
eGFRcys	Eotaxin	rs2211994	21	C	T	-0.0885	0.0177	6.079e-07		0	0.0005	0.9602	25
eGFRcys	Eotaxin	rs2228467	3	C	T	0.4163	0.0292	2.271e-46		0.0022	0.001	0.01904	203.258
eGFRcys	Eotaxin	rs2419841	10	C	T	0.1277	0.0279	4.978e-06		0.0004	0.0008	0.5863	20.9495
eGFRcys	Eotaxin	rs5746492	22	G	A	-0.0954	0.0207	3.959e-06		-0.0005	0.0006	0.4322	21.2401
eGFRcys	Eotaxin	rs5754733	22	C	A	0.1042	0.0214	1.063e-06		0.0004	0.0005	0.4254	23.7087
eGFRcys	Eotaxin	rs59808887	5	C	T	0.1673	0.0358	2.911e-06		-0.0007	0.0009	0.4	21.8387
eGFRcys	Eotaxin	rs75426604	14	C	A	0.1366	0.0291	2.528e-06		0.0003	0.0007	0.62	22.0351
eGFRcys	Eotaxin	rs79722574	17	C	T	0.1113	0.0228	1.061e-06		0.0006	0.0006	0.3194	23.8298
eGFRcys	Eotaxin	rs80341932	18	G	A	-0.1016	0.0205	6.689e-07		0	0.0005	0.9388	24.5629
eGFRcys	Eotaxin	rs9317045	13	C	A	-0.1182	0.0237	5.822e-07		-0.0001	0.0006	0.8897	24.8736
eGFRcys	FGFBasic	rs13412535	2	G	A	0.1112	0.0225	7.345e-07		-0.0005	0.0005	0.3508	24.4256
eGFRcys	FGFBasic	rs145577605	6	G	A	-0.2081	0.0428	9.639e-07		0.0039	0.0029	0.1846	23.6405
eGFRcys	FGFBasic	rs747334	10	G	A	-0.0751	0.0164	4.528e-06		0	0.0005	0.9294	20.9697
eGFRcys	FGFBasic	rs75168112	18	C	T	0.1001	0.0214	2.999e-06		-0.0007	0.0007	0.3491	21.8797
eGFRcys	FGFBasic	rs9907295	17	C	T	0.1319	0.0269	7.948e-07		-0.0002	0.0008	0.7552	24.0428
eGFRcys	GCSF	rs116745220	5	G	A	0.6821	0.136	6.73e-07		0.0001	0.0018	0.946	25.141
eGFRcys	GCSF	rs11903143	2	G	A	-0.087	0.0176	6.352e-07		0.0004	0.0005	0.4606	24.435
eGFRcys	GCSF	rs1817411	8	C	T	-0.089	0.0191	3.099e-06		-0.0003	0.0005	0.62	21.7127
eGFRcys	GCSF	rs2671444	12	G	A	0.0784	0.0166	2.484e-06		0.0008	0.0005	0.0851	22.3057
eGFRcys	GCSF	rs74148555	10	C	T	0.3715	0.0755	1.551e-06		0.0007	0.0013	0.5828	24.2116
eGFRcys	GCSF	rs76287671	19	C	T	-0.0938	0.0189	6.921e-07		-0.0006	0.0006	0.3416	24.631
eGFRcys	GCSF	rs77318030	19	C	T	0.2045	0.0428	2.211e-06		-0.0012	0.001	0.2491	22.8296
eGFRcys	GROa	rs1113500	1	G	T	-0.1174	0.0244	1.571e-06		-0.0006	0.0005	0.1748	23.1503
eGFRcys	GROa	rs118158560	7	G	A	-0.2703	0.0594	3.42e-06		-0.0004	0.001	0.6895	20.7071
eGFRcys	GROa	rs12075	1	G	A	-0.3751	0.0237	1.244e-55		0	0.0005	0.9973	250.494
eGFRcys	GROa	rs140734053	10	G	A	-0.7257	0.1561	3.578e-06		0.0009	0.0018	0.6249	21.6127
eGFRcys	GROa	rs185768063	6	G	A	-0.3998	0.076	1.456e-07		0.002	0.0025	0.4242	27.6731
eGFRcys	GROa	rs188345231	8	C	T	-0.623	0.1323	4.342e-06		-0.0001	0.0017	0.9334	22.1746
eGFRcys	GROa	rs2422841	20	G	A	0.1657	0.0361	4.656e-06		-0.0006	0.0007	0.429	21.0684
eGFRcys	GROa	rs508977	4	G	T	0.3802	0.028	7.558e-42		-0.0009	0.0005	0.1058	184.378
eGFRcys	GROa	rs62024303	15	G	A	0.3053	0.0666	4.408e-06		-0.0005	0.0011	0.6558	21.0138
eGFRcys	GROa	rs78653452	20	G	T	0.7362	0.1558	1.208e-06		-0.0022	0.0021	0.2762	22.3284
eGFRcys	HGF	rs11060254	12	G	A	0.08	0.0167	1.584e-06		-0.0005	0.0005	0.3013	22.9481
eGFRcys	HGF	rs150322232	7	G	A	-0.2104	0.0463	4.89e-06		0.0008	0.0015	0.5851	20.6504
eGFRcys	HGF	rs1698249	14	C	A	0.1698	0.0372	4.088e-06		-0.0003	0.0008	0.7213	20.8348
eGFRcys	HGF	rs2003620	7	C	T	-0.2279	0.0489	2.831e-06		-0.0002	0.001	0.8331	21.7206
eGFRcys	HGF	rs3748034	4	G	T	-0.1495	0.0234	1.81e-10		-0.0001	0.0007	0.8212	40.8179
eGFRcys	HGF	rs5745687	7	C	T	0.3072	0.0406	2.751e-14		-0.0004	0.0009	0.697	57.252
eGFRcys	HGF	rs62481625	7	C	T	-0.1091	0.0225	1.18e-06		-0.0002	0.0005	0.7638	23.5117
eGFRcys	IFNg	rs10487554	7	G	A	0.0895	0.0183	1.087e-06		0.0003	0.0005	0.5932	23.919
eGFRcys	IFNg	rs115729819	4	G	A	-0.2484	0.0515	1.382e-06		-0.0026	0.0019	0.1787	23.2642
eGFRcys	IFNg	rs11843756	13	G	T	-0.184	0.0393	3.089e-06		0.0007	0.0014	0.6069	21.9205
eGFRcys	IFNg	rs12420286	11	C	T	-0.2376	0.0501	2.083e-06		0.0004	0.0011	0.7094	22.4914
eGFRcys	IFNg	rs1867282	9	C	T	-0.0774	0.0166	3.152e-06		0	0.0005	0.9984	21.7403
eGFRcys	IFNg	rs2073438	17	G	A	-0.0898	0.0188	1.676e-06		0.0003	0.0005	0.509	22.8159
eGFRcys	IFNg	rs74148555	10	C	T	0.3732	0.0774	2.635e-06		0.0007	0.0013	0.5828	23.2488
eGFRcys	IFNg	rs78296352	1	G	T	-0.343	0.0652	1.383e-07		0.0018	0.0012	0.1314	27.6753
eGFRcys	IL1b	rs143319329	7	C	T	-0.2801	0.0715	1.996e-06		-0.0035	0.0015	0.01685	15.3467
eGFRcys	IL1b	rs1942793	18	G	T	-0.0717	0.0187	4.976e-06		0.0005	0.0005	0.311	14.7013
eGFRcys	IL1b	rs61335305	15	C	A	-0.2966	0.0724	1.896e-06		-0.0007	0.0017	0.6825	16.7828
eGFRcys	IL1b	rs62015704	16	G	A	-0.1082	0.0283	2.087e-06		0.0003	0.0007	0.6938	14.6178
eGFRcys	IL1b	rs9898641	17	C	T	0.2032	0.0454	3.592e-06		0.0052	0.0005	6.52e-25	20.0325
eGFRcys	IL1ra	rs1054402	9	C	T	-0.1311	0.027	1.132e-06		-0.0012	0.0005	0.023	23.5764
eGFRcys	IL1ra	rs11627423	14	C	A	-0.1171	0.0247	2.115e-06		-0.0012	0.0005	0.009578	22.476
eGFRcys	IL1ra	rs12121840	1	C	T	-0.2692	0.0571	2.434e-06		-0.0002	0.001	0.8407	22.2268
eGFRcys	IL1ra	rs2809154	13	C	T	0.1786	0.0388	3.74e-06		0.0005	0.0006	0.4027	21.1885
eGFRcys	IL1ra	rs56134659	3	G	A	0.1117	0.0237	2.442e-06		-0.0001	0.0005	0.8922	22.2131
eGFRcys	IL1ra	rs61335305	15	C	A	-0.4453	0.0908	1e-06		-0.0007	0.0017	0.6825	24.051
eGFRcys	IL1ra	rs9623661	22	C	T	0.1966	0.0426	3.86e-06		-0.0011	0.0008	0.171	21.2984
eGFRcys	IL-2	rs12051139	16	C	T	0.1131	0.0247	4.762e-06		-0.0007	0.0005	0.1467	20.9668
eGFRcys	IL-2	rs13412535	2	G	A	-0.1764	0.0332	1.181e-07		-0.0005	0.0005	0.3508	28.2307
eGFRcys	IL-2	rs170117	4	C	T	0.1617	0.0349	3.867e-06		0.0012	0.0007	0.08276	21.4669
eGFRcys	IL-2	rs2807544	1	G	A	-0.1175	0.0253	3.412e-06		-0.0001	0.0005	0.7586	21.5692
eGFRcys	IL-2	rs4634519	7	G	A	0.1261	0.0269	2.769e-06		-0.0003	0.0005	0.5287	21.9748
eGFRcys	IL-2	rs61335305	15	C	A	-0.4514	0.0918	7.319e-07		-0.0007	0.0017	0.6825	24.179
eGFRcys	IL-2	rs62124990	2	G	T	0.6961	0.1495	3.219e-06		0.0006	0.0015	0.6835	21.6801
eGFRcys	IL-2	rs7615304	3	G	A	0.1172	0.0242	1.21e-06		-0.0002	0.0005	0.6186	23.4544
eGFRcys	IL-2	rs80336398	3	C	T	-0.4001	0.0858	2.817e-06		0.0028	0.002	0.156	21.7452
eGFRcys	IL-2ra	rs11241559	5	G	T	0.1264	0.0266	2.002e-06		0	0.0003	0.9463	22.5804
eGFRcys	IL-2ra	rs12722497	10	C	A	-0.6279	0.0485	1.572e-38		0.0008	0.0005	0.09086	167.609
eGFRcys	IL-2ra	rs4733117	8	C	A	-0.1369	0.0292	2.627e-06		0.0004	0.0004	0.2852	21.9807
eGFRcys	IL-2ra	rs61705228	4	C	T	-0.3303	0.0716	3.988e-06		-0.0007	0.0006	0.2903	21.281
eGFRcys	IL-10	rs10457128	6	G	A	0.0865	0.0172	5.237e-07		0.0593997	0.0306	0.0522601	25.2915
eGFRcys	IL-10	rs10493718	1	C	A	0.11	0.0222	7.16e-07		0.00480151	0.0343	0.8879	24.5516
eGFRcys	IL-10	rs11206302	1	C	T	0.1189	0.0251	2.202e-06		-0.0608975	0.0541	0.26	22.4397
eGFRcys	IL-10	rs2086656	4	C	T	0.0789	0.0171	3.783e-06		0.0406033	0.032	0.2043	21.2893
eGFRcys	IL-10	rs3025021	6	C	T	-0.0947	0.0195	1.462e-06		-0.025502	0.0374	0.4962	23.5847
eGFRcys	IL-10	rs41282660	6	G	A	0.1194	0.0255	3.723e-06		-0.0416984	0.0475	0.3802	21.9244
eGFRcys	IL-10	rs4349809	6	G	T	-0.2853	0.0165	5.771e-67		0.0286979	0.0292	0.3257	298.976
eGFRcys	IL-10	rs465757	20	G	A	-0.084	0.0174	1.173e-06		0.0701006	0.0313	0.0252499	23.3056
eGFRcys	IL-10	rs7088799	10	G	T	0.0852	0.0167	3.226e-07		0.0172988	0.0292	0.554	26.0283
eGFRcys	IL12p70	rs13209117	6	G	A	-0.1002	0.0186	5.567e-08		0.0001	0.0005	0.8254	29.0208
eGFRcys	IL12p70	rs17229494	21	G	A	0.1172	0.0257	4.931e-06		0.001	0.0008	0.2457	20.7964
eGFRcys	IL12p70	rs282258	2	C	T	-0.073	0.0156	3.209e-06		0.0016	0.0005	0.000606	21.8976
eGFRcys	IL12p70	rs4349809	6	G	T	-0.3777	0.0159	2.56e-124		-0.0003	0.0005	0.5803	564.287
eGFRcys	IL12p70	rs71361173	18	G	T	-0.111	0.0239	3.06e-06		0	0.0007	0.9931	21.57
eGFRcys	IL12p70	rs782107	12	G	A	-0.075	0.0156	1.602e-06		-0.0003	0.0005	0.5259	23.1139
eGFRcys	IL12p70	rs79121401	11	C	T	-0.5548	0.1206	4.242e-06		-0.001	0.0019	0.6075	21.1631
eGFRcys	IL12p70	rs9472183	6	G	A	0.1019	0.0157	8.611e-11		-0.0006	0.0005	0.2066	42.1259
eGFRcys	IL-4	rs10512267	9	C	T	0.0824	0.0161	2.937e-07		-0.0002	0.0005	0.7582	26.1941
eGFRcys	IL-4	rs116705532	1	G	T	0.4678	0.0978	1.755e-06		-0.0027	0.0018	0.1425	22.8793
eGFRcys	IL-4	rs17713451	7	G	A	-0.1274	0.0253	4.97e-07		0.0008	0.0007	0.2555	25.357
eGFRcys	IL-4	rs7613691	3	G	A	-0.1775	0.0384	4.048e-06		0.0007	0.001	0.4634	21.3665
eGFRcys	IL-4	rs79597994	1	C	T	0.5831	0.127	4.317e-06		-0.0011	0.0015	0.4578	21.0804
eGFRcys	IL-4	rs9508291	13	C	T	0.1676	0.0359	3.032e-06		-0.0005	0.0009	0.6245	21.7951
eGFRcys	IL-4	rs9941733	20	G	A	-0.114	0.0229	6.881e-07		-0.0002	0.0006	0.7877	24.7821
eGFRcys	IL-5	rs11680908	2	G	A	-0.2634	0.0554	2.03e-06		0.0006	0.0009	0.5016	22.6054
eGFRcys	IL-5	rs6737109	2	C	T	-0.116	0.0247	2.399e-06		0.0003	0.0005	0.5175	22.0558
eGFRcys	IL-5	rs72831687	6	G	A	0.5239	0.1109	1.691e-06		0.0037	0.0025	0.1454	22.3169
eGFRcys	IL-5	rs73040130	19	C	T	-0.2638	0.0529	6.004e-07		0.0008	0.001	0.4358	24.8678
eGFRcys	IL-5	rs7767396	6	G	A	-0.1515	0.0246	7.69e-10		-0.0002	0.0005	0.5983	37.9276
eGFRcys	IL-6	rs1333040	9	C	T	-0.0738	0.0158	3.168e-06		0	0.0005	0.9293	21.8172
eGFRcys	IL-6	rs13412535	2	G	A	0.1164	0.0215	7.343e-08		-0.0005	0.0005	0.3508	29.3109
eGFRcys	IL-6	rs73273528	20	C	T	-0.2672	0.0553	9.581e-07		0.0012	0.0013	0.3444	23.3465
eGFRcys	IL-6	rs76856708	16	C	T	-0.3289	0.07	2.612e-06		-0.0002	0.0012	0.894	22.0766
eGFRcys	IL-7	rs117509142	8	C	T	0.327	0.0688	1.991e-06		-0.0002	0.0012	0.8414	22.5901
eGFRcys	IL-7	rs141425475	5	C	T	0.4781	0.1016	2.531e-06		-0.0007	0.0015	0.6255	22.1437
eGFRcys	IL-7	rs144701438	18	G	A	0.4819	0.0989	9.753e-07		0.0003	0.0014	0.8376	23.7422
eGFRcys	IL-7	rs17091524	14	C	T	-0.4924	0.1013	1.914e-06		-0.0003	0.0014	0.8031	23.6275
eGFRcys	IL-7	rs28793375	8	C	T	-0.1638	0.0361	4.464e-06		0.0007	0.0007	0.3347	20.588
eGFRcys	IL-7	rs4320361	6	G	T	0.3245	0.0249	6.868e-39		0.0003	0.0005	0.5806	169.836
eGFRcys	IL-7	rs62006410	14	C	T	0.1557	0.0303	3.387e-07		0.0008	0.0006	0.1614	26.4054
eGFRcys	IL-7	rs75904417	2	C	A	0.1698	0.0349	1.162e-06		0.0007	0.0007	0.3169	23.6714
eGFRcys	IL-7	rs77981494	16	C	T	0.5178	0.1064	1.067e-06		0.0013	0.0016	0.4226	23.6832
eGFRcys	IL-8	rs11634944	15	C	T	0.1214	0.0252	1.29e-06		0.0005	0.0005	0.2772	23.2079
eGFRcys	IL-8	rs12075	1	G	A	-0.12	0.0236	3.88e-07		0	0.0005	0.9973	25.8546
eGFRcys	IL-8	rs141926526	7	C	A	0.6149	0.1308	2.57e-06		-0.0002	0.0012	0.8334	22.1001
eGFRcys	IL-8	rs2673604	8	C	A	0.1266	0.0255	7.02e-07		-0.0005	0.0005	0.3708	24.6483
eGFRcys	IL-13	rs117795020	9	G	A	0.3522	0.0716	9.862e-07		-0.0005	0.0017	0.7674	24.1965
eGFRcys	IL-13	rs12623722	2	G	A	0.1185	0.0258	4.192e-06		-0.0001	0.0005	0.7992	21.0959
eGFRcys	IL-13	rs139083458	5	C	T	-0.9902	0.2107	2.81e-06		0.0007	0.0018	0.7126	22.086
eGFRcys	IL-13	rs27949	5	C	T	0.1168	0.0252	3.428e-06		-0.0001	0.0005	0.9153	21.4825
eGFRcys	IL-13	rs7073807	10	C	T	-0.1682	0.0356	2.374e-06		-0.0008	0.0007	0.2909	22.323
eGFRcys	IL-13	rs73192842	3	G	A	-0.1459	0.0301	1.253e-06		-0.0001	0.0006	0.9093	23.679
eGFRcys	IL-13	rs75995699	6	G	A	-0.3319	0.0698	2.64e-06		-0.0007	0.0015	0.6282	22.6102
eGFRcys	IL-13	rs9472168	6	G	A	-0.4244	0.0248	1.081e-65		-0.0003	0.0005	0.569	292.851
eGFRcys	IL-16	rs117217798	17	C	T	0.2036	0.0444	4.153e-06		0.0002	0.0009	0.8355	21.0276
eGFRcys	IL-16	rs117916513	11	G	A	0.502	0.0986	3.785e-07		-0.0003	0.0021	0.8799	25.9211
eGFRcys	IL-16	rs1255143	10	C	T	-0.1306	0.0242	7.096e-08		0.0006	0.0005	0.1677	29.1243
eGFRcys	IL-16	rs12765671	10	G	A	0.6023	0.1318	4.838e-06		-0.0007	0.0015	0.6362	20.8831
eGFRcys	IL-16	rs144691581	15	G	A	-0.4882	0.0967	4.2e-07		0.0005	0.002	0.7977	25.4884
eGFRcys	IL-16	rs4253283	4	C	T	-0.146	0.0262	1.746e-08		-0.0006	0.0005	0.2556	31.053
eGFRcys	IL-16	rs4513633	4	C	A	0.2239	0.0453	7.442e-07		-0.0005	0.0007	0.4577	24.4293
eGFRcys	IL-16	rs4778636	15	G	A	0.7272	0.0633	1.108e-30		-0.0007	0.0008	0.3781	131.978
eGFRcys	IL-16	rs9706053	12	C	T	-0.4582	0.0932	7.012e-07		0.0018	0.0016	0.2576	24.1701
eGFRcys	IL-17	rs1530455	3	C	T	-0.108	0.0173	4.874e-10		-0.0006	0.0005	0.2306	38.9722
eGFRcys	IL-17	rs17106604	14	C	T	-0.1129	0.0225	6.374e-07		0.0001	0.0007	0.8888	25.1781
eGFRcys	IL-17	rs17282552	2	C	T	0.2001	0.0405	8.213e-07		0.0006	0.0013	0.6345	24.4109
eGFRcys	IL-17	rs187475560	4	C	T	0.2434	0.052	3.287e-06		-0.0018	0.0024	0.442	21.9096
eGFRcys	IL-17	rs62191444	20	G	T	0.1136	0.0247	4.215e-06		0.0001	0.0006	0.9262	21.1526
eGFRcys	IL-17	rs78296352	1	G	T	-0.3027	0.0646	4.266e-06		0.0018	0.0012	0.1314	21.9563
eGFRcys	IL-17	rs78612928	4	C	T	-0.1037	0.0222	2.619e-06		0.0002	0.0006	0.7339	21.8198
eGFRcys	IL-18	rs10414578	19	C	T	0.1771	0.035	4.159e-07		-0.0002	0.0007	0.8314	25.6036
eGFRcys	IL-18	rs116383510	5	C	A	0.5426	0.1056	2.995e-07		-0.0003	0.002	0.8722	26.4017
eGFRcys	IL-18	rs11700536	21	C	T	-0.1156	0.025	4.209e-06		0.0002	0.0005	0.7253	21.3814
eGFRcys	IL-18	rs117266781	7	C	T	-0.6841	0.1468	3.15e-06		-0.0006	0.0021	0.7753	21.7164
eGFRcys	IL-18	rs1852105	7	C	T	-0.3036	0.0661	4.32e-06		0.0006	0.001	0.5757	21.096
eGFRcys	IL-18	rs1979967	15	C	T	-0.1402	0.0286	9.453e-07		-0.0004	0.0005	0.4233	24.0306
eGFRcys	IL-18	rs2729385	11	G	A	-0.1231	0.0262	3.785e-06		0.0012	0.0005	0.01409	22.0757
eGFRcys	IL-18	rs385076	2	C	T	0.2432	0.0248	1.659e-22		-0.0011	0.0005	0.02648	96.1665
eGFRcys	IL-18	rs4482818	4	G	A	-0.1286	0.0244	1.453e-07		-0.0006	0.0005	0.2374	27.7781
eGFRcys	IL-18	rs658805	6	G	A	-0.1226	0.0244	4.942e-07		-0.0004	0.0005	0.395	25.2465
eGFRcys	IL-18	rs71478720	11	C	T	0.2669	0.0276	3.708e-22		-0.0001	0.0005	0.8565	93.5145
eGFRcys	IL-18	rs78623212	7	C	T	-0.8705	0.1778	6.711e-07		-0.0006	0.0015	0.671	23.9703
eGFRcys	IL-18	rs78716465	20	G	A	-0.3265	0.0682	1.631e-06		-0.0013	0.0012	0.2657	22.9191
eGFRcys	IL-9	rs41294750	1	C	T	-0.3514	0.0748	2.365e-06		0.0012	0.0014	0.4014	22.0699
eGFRcys	IL-9	rs7232268	18	G	A	-0.2759	0.0587	2.525e-06		-0.0007	0.0012	0.5727	22.0916
eGFRcys	IL-9	rs7242404	18	G	A	0.1228	0.0264	3.273e-06		0.0007	0.0005	0.1511	21.6366
eGFRcys	IL-9	rs76963786	12	C	T	0.2865	0.0557	4.496e-07		-0.0004	0.0008	0.6257	26.4569
eGFRcys	IP10	rs10809307	9	C	T	-0.1305	0.0282	3.644e-06		-0.0004	0.0005	0.4304	21.4152
eGFRcys	IP10	rs113831257	4	G	A	-0.3592	0.0644	2.533e-08		0.0013	0.0012	0.269	31.1101
eGFRcys	IP10	rs11626201	14	C	A	-0.1162	0.0245	1.927e-06		0.0007	0.0005	0.1621	22.4947
eGFRcys	IP10	rs34383175	8	C	T	0.3153	0.0657	1.51e-06		0.0006	0.0013	0.6079	23.0312
eGFRcys	IP10	rs397816	22	C	T	-0.1237	0.0249	7.904e-07		-0.0009	0.0005	0.06791	24.6797
eGFRcys	IP10	rs7645625	3	G	T	0.1086	0.0237	4.407e-06		-0.0006	0.0005	0.1672	20.9973
eGFRcys	IP10	rs79848609	15	C	A	-0.2603	0.0537	8.752e-07		-0.0006	0.0011	0.5824	23.4963
eGFRcys	IP10	rs8112909	19	G	A	0.1426	0.0299	1.941e-06		-0.0009	0.0006	0.1205	22.7456
eGFRcys	IP10	rs9450351	6	C	T	0.2768	0.0489	1.478e-08		0.0004	0.0009	0.6511	32.0416
eGFRcys	MCP1	rs10145849	14	G	A	0.0755	0.0162	3.409e-06		0.0002	0.0005	0.6622	21.7202
eGFRcys	MCP1	rs10744620	12	C	T	-0.0788	0.0161	9.912e-07		0	0.0005	0.9839	23.9552
eGFRcys	MCP1	rs111995966	2	G	T	-0.1452	0.031	2.527e-06		0.0004	0.0017	0.8323	21.9386
eGFRcys	MCP1	rs12073356	1	G	A	0.1426	0.0311	4.165e-06		-0.0004	0.0009	0.6397	21.0241
eGFRcys	MCP1	rs12075	1	G	A	-0.2185	0.0155	1.435e-44		0	0.0005	0.9973	198.719
eGFRcys	MCP1	rs146522229	19	C	T	0.5976	0.1177	3.561e-07		-0.0005	0.0021	0.8252	25.7791
eGFRcys	MCP1	rs2036297	3	G	A	-0.119	0.016	1.09e-13		0	0.0005	0.9235	55.3164
eGFRcys	MCP1	rs2288370	3	C	T	0.1031	0.0163	2.254e-10		0.0006	0.0005	0.2448	40.0076
eGFRcys	MCP1	rs2712431	3	C	A	0.0787	0.0172	4.755e-06		-0.0009	0.0005	0.0776	20.9359
eGFRcys	MCP1	rs56212190	1	C	T	-0.181	0.0373	9.847e-07		0	0.0011	0.9686	23.5472
eGFRcys	MCP1	rs7197349	16	G	A	-0.0968	0.0206	2.622e-06		0.0009	0.0007	0.1946	22.0809
eGFRcys	MCP1	rs7517040	1	G	A	0.0987	0.0191	2.435e-07		-0.0001	0.0005	0.8325	26.7035
eGFRcys	MCP1	rs7632755	3	G	A	-0.2938	0.0316	1.178e-20		0.0006	0.0009	0.4894	86.4429
eGFRcys	MCP1	rs9317045	13	C	A	-0.1134	0.0236	1.517e-06		-0.0001	0.0006	0.8897	23.0888
eGFRcys	MCP3	rs10892381	11	C	T	-0.2412	0.0476	3.558e-07		0.001	0.0005	0.04633	25.6768
eGFRcys	MCP3	rs62492260	8	G	T	0.2788	0.058	1.535e-06		0.0008	0.0007	0.2203	23.1063
eGFRcys	MCP3	rs73669117	8	G	A	0.6238	0.131	2.561e-06		-0.0021	0.0019	0.2736	22.675
eGFRcys	MCSF	rs117867915	18	C	T	-0.5272	0.1098	1.614e-06		0.0027	0.0023	0.2519	23.054
eGFRcys	MCSF	rs12962919	18	C	T	-0.3052	0.0662	4.65e-06		0.0002	0.0008	0.7447	21.2546
eGFRcys	MCSF	rs145778765	20	C	T	0.7993	0.1689	2.203e-06		0.0011	0.0016	0.5085	22.3955
eGFRcys	MCSF	rs56367447	8	C	T	0.4967	0.0883	1.721e-08		0.0007	0.0012	0.5631	31.6422
eGFRcys	MCSF	rs62294910	3	G	A	-0.3431	0.0691	6.82e-07		0.0001	0.001	0.925	24.6539
eGFRcys	MCSF	rs78296352	1	G	T	-0.527	0.1112	1.047e-06		0.0018	0.0012	0.1314	22.4601
eGFRcys	MCSF	rs9387100	6	C	T	0.1352	0.0292	4.073e-06		0.0011	0.0005	0.02445	21.4382
eGFRcys	MIF	rs118055855	11	C	T	-0.6907	0.15	4.126e-06		0.0001	0.0011	0.9118	21.203
eGFRcys	MIF	rs12594190	15	G	A	-0.1355	0.0267	3.702e-07		0.0002	0.0003	0.4554	25.7547
eGFRcys	MIF	rs13142904	4	C	T	0.223	0.0425	2.556e-07		0.0001	0.0006	0.8422	27.5316
eGFRcys	MIF	rs78098071	5	C	T	0.4867	0.0918	1.779e-07		-0.0012	0.0012	0.3186	28.1085
eGFRcys	MIG	rs11177248	12	G	A	-0.3073	0.067	4.451e-06		-0.0004	0.0009	0.7074	21.0366
eGFRcys	MIG	rs112337562	14	G	T	0.37	0.0796	2.978e-06		-0.0025	0.0023	0.2712	21.6061
eGFRcys	MIG	rs117831247	10	C	T	0.8334	0.1754	2.159e-06		0.0007	0.0021	0.7381	22.576
eGFRcys	MIG	rs139010077	3	C	T	-0.4322	0.095	3.545e-06		0.0002	0.002	0.913	20.6977
eGFRcys	MIG	rs1796086	7	C	T	0.2096	0.0403	2.229e-07		-0.0006	0.0008	0.4408	27.0503
eGFRcys	MIG	rs41272086	6	G	A	0.2226	0.0415	7.426e-08		0.0008	0.0007	0.2873	28.7709
eGFRcys	MIG	rs55876513	4	G	T	-0.166	0.0255	8.231e-11		-0.0006	0.0005	0.2563	42.3775
eGFRcys	MIG	rs5752128	22	C	T	0.1685	0.0369	4.343e-06		-0.0001	0.0008	0.9443	20.852
eGFRcys	MIG	rs62562991	9	G	A	-0.6236	0.126	8.396e-07		0.0013	0.0017	0.4429	24.4946
eGFRcys	MIG	rs77086208	14	C	T	-0.3226	0.0698	3.831e-06		0.0018	0.0018	0.3065	21.3608
eGFRcys	MIG	rs816960	13	C	T	0.1224	0.0244	5.008e-07		0.0006	0.0006	0.2781	25.1642
eGFRcys	MIP1a	rs10835056	11	G	T	-0.1194	0.0254	2.604e-06		0.0001	0.0005	0.8072	22.0974
eGFRcys	MIP1a	rs12690897	7	G	A	-0.1248	0.0262	2.107e-06		0.0003	0.0005	0.5881	22.6896
eGFRcys	MIP1a	rs34771762	2	G	A	-0.249	0.0523	2.133e-06		-0.0003	0.0009	0.7621	22.6671
eGFRcys	MIP1a	rs57786342	14	G	A	-0.1314	0.0285	4.06e-06		-0.0005	0.0006	0.397	21.257
eGFRcys	MIP1a	rs60198979	22	G	A	0.2146	0.0458	2.615e-06		0	0.0008	0.9604	21.9547
eGFRcys	MIP1a	rs6900267	6	C	A	0.2429	0.0519	2.885e-06		-0.0003	0.0011	0.7867	21.9038
eGFRcys	MIP1a	rs7232268	18	G	A	-0.2821	0.0599	2.553e-06		-0.0007	0.0012	0.5727	22.1795
eGFRcys	MIP1b	rs11130043	3	G	A	0.0731	0.0157	3.216e-06		-0.0011	0.0005	0.02317	21.6788
eGFRcys	MIP1b	rs113010081	3	C	T	0.5954	0.0236	3.85e-140		0.0012	0.0007	0.1109	636.493
eGFRcys	MIP1b	rs113877493	17	C	T	0.6124	0.0218	1.62e-173		-0.0011	0.0009	0.1936	789.146
eGFRcys	MIP1b	rs116237296	1	G	A	-0.5437	0.1115	7.232e-07		0.0012	0.0022	0.582	23.7777
eGFRcys	MIP1b	rs117453826	17	G	A	0.5774	0.0593	5.065e-22		-0.0012	0.0018	0.5149	94.8078
eGFRcys	MIP1b	rs141102180	17	G	T	-0.3225	0.0393	1.079e-16		-0.0006	0.0018	0.7299	67.3402
eGFRcys	MIP1b	rs1437220	17	C	T	-0.1478	0.0315	3.534e-06		0.0003	0.001	0.7716	22.0155
eGFRcys	MIP1b	rs1564708	17	C	T	0.1744	0.0188	2.868e-20		-0.0001	0.0006	0.8225	86.0552
eGFRcys	MIP1b	rs17138331	7	G	A	0.1391	0.0295	2.26e-06		-0.0004	0.0007	0.5502	22.2336
eGFRcys	MIP1b	rs2411161	17	C	T	-0.1714	0.0367	3.138e-06		0.0009	0.001	0.3812	21.8117
eGFRcys	MIP1b	rs281749	8	C	T	-0.0799	0.0171	3.174e-06		0.0006	0.0005	0.217	21.8324
eGFRcys	MIP1b	rs3760440	17	G	A	-0.1236	0.0162	2.751e-14		0.0005	0.0005	0.2934	58.2112
eGFRcys	MIP1b	rs72791296	5	C	T	-0.2369	0.0466	3.783e-07		0.0026	0.0011	0.02098	25.8439
eGFRcys	MIP1b	rs72799710	5	C	T	0.1014	0.0218	3.205e-06		0	0.0006	0.9874	21.6353
eGFRcys	MIP1b	rs74810984	10	C	T	-0.2206	0.0474	1.959e-06		-0.0007	0.0017	0.6916	21.6598
eGFRcys	MIP1b	rs76582507	9	G	A	-0.3175	0.0677	3.26e-06		0.0014	0.0018	0.4334	21.9943
eGFRcys	MIP1b	rs76583883	21	G	T	0.2317	0.0511	4.99e-06		-0.0017	0.0012	0.1481	20.5594
eGFRcys	MIP1b	rs76776296	7	G	A	-0.2997	0.0598	5.547e-07		0.0012	0.0012	0.321	25.1172
eGFRcys	PDGFbb	rs116445074	5	G	T	-0.2931	0.0587	3.111e-07		0.0015	0.0019	0.4174	24.9319
eGFRcys	PDGFbb	rs11766649	7	G	A	-0.0908	0.0196	3.531e-06		0.0004	0.0005	0.4632	21.4615
eGFRcys	PDGFbb	rs11916118	3	G	A	-0.0889	0.0194	4.932e-06		0	0.0007	0.9734	20.9991
eGFRcys	PDGFbb	rs12289510	11	G	A	0.078	0.0158	7.694e-07		0.0004	0.0005	0.3984	24.3711
eGFRcys	PDGFbb	rs13412535	2	G	A	-0.3352	0.0214	2.461e-55		-0.0005	0.0005	0.3508	245.347
eGFRcys	PDGFbb	rs2324229	6	C	T	-0.0894	0.0161	3.484e-08		0.0001	0.0005	0.7976	30.8335
eGFRcys	PDGFbb	rs35859699	4	G	A	0.3952	0.0842	2.066e-06		0.0007	0.0016	0.6739	22.0298
eGFRcys	PDGFbb	rs4965869	15	C	T	-0.184	0.0181	5.663e-24		-0.001	0.0005	0.06018	103.342
eGFRcys	PDGFbb	rs55680718	2	C	T	0.1383	0.0246	1.858e-08		-0.0003	0.0007	0.6757	31.6063
eGFRcys	PDGFbb	rs72777070	2	G	T	0.1069	0.02	8.984e-08		-0.0006	0.0006	0.3054	28.569
eGFRcys	PDGFbb	rs73162807	3	C	A	0.2391	0.0499	1.735e-06		-0.0035	0.0016	0.03038	22.9593
eGFRcys	PDGFbb	rs9936075	16	G	A	0.0782	0.0164	1.762e-06		-0.0001	0.0005	0.8105	22.7366
eGFRcys	PDGFbb	rs9941733	20	G	A	-0.1161	0.0228	3.306e-07		-0.0002	0.0006	0.7877	25.9295
eGFRcys	RANTES	rs112072646	2	G	A	-0.4286	0.0862	6.484e-07		0.0004	0.0014	0.7853	24.7224
eGFRcys	RANTES	rs147509526	19	C	T	0.358	0.0717	6.929e-07		-0.0006	0.0019	0.7663	24.9303
eGFRcys	RANTES	rs2251660	17	C	A	-0.1829	0.0359	3.826e-07		-0.0002	0.0006	0.8127	25.956
eGFRcys	RANTES	rs4940620	18	G	A	0.2494	0.054	3.537e-06		-0.0004	0.001	0.6961	21.3307
eGFRcys	RANTES	rs62438851	6	G	A	0.1957	0.0414	2.328e-06		0.0002	0.0007	0.7139	22.345
eGFRcys	RANTES	rs7000423	8	C	T	0.1318	0.0253	1.823e-07		-0.0005	0.0005	0.3376	27.1387
eGFRcys	RANTES	rs72793342	16	G	A	0.1487	0.0308	1.482e-06		0.0008	0.0006	0.1859	23.3088
eGFRcys	RANTES	rs74472919	13	C	T	-0.3313	0.0605	3.969e-08		0	0.0013	0.9997	29.9869
eGFRcys	RANTES	rs75613039	11	C	T	-0.37	0.081	4.81e-06		-0.0014	0.0014	0.3007	20.8657
eGFRcys	RANTES	rs818452	6	C	T	-0.2381	0.0505	2.362e-06		0.0011	0.0009	0.1987	22.2298
eGFRcys	SCF	rs113127926	14	C	A	-0.1982	0.042	2.27e-06		0	0.0009	0.966	22.2694
eGFRcys	SCF	rs13412535	2	G	A	0.1067	0.0213	6.039e-07		-0.0005	0.0005	0.3508	25.094
eGFRcys	SCF	rs1557570	1	G	T	-0.1186	0.017	2.739e-12		-0.0005	0.0005	0.341	48.6711
eGFRcys	SCF	rs1568119	8	C	T	0.5906	0.1129	1.24e-07		0.0003	0.0024	0.8969	27.3652
eGFRcys	SCF	rs1942355	18	C	T	0.0716	0.0157	4.696e-06		0.0003	0.0005	0.5354	20.7982
eGFRcys	SCF	rs4841899	9	C	T	0.1004	0.0178	1.778e-08		0.0001	0.0005	0.8861	31.8147
eGFRcys	SCF	rs635634	9	C	T	0.1032	0.0191	6.743e-08		-0.0005	0.0006	0.4119	29.1939
eGFRcys	SCF	rs78666213	4	G	T	0.2744	0.0576	2.593e-06		-0.001	0.0013	0.4513	22.6946
eGFRcys	SCF	rs80271436	9	G	A	0.237	0.0485	9.953e-07		-0.0005	0.0011	0.6164	23.8788
eGFRcys	SCGFb	rs112346514	19	C	T	0.3314	0.0711	2.373e-06		0.0007	0.0014	0.621	21.7253
eGFRcys	SCGFb	rs116924815	19	C	T	-0.6079	0.0738	1.744e-16		0.0006	0.0014	0.653	67.8503
eGFRcys	SCGFb	rs117716477	12	C	A	-0.8384	0.0841	1.342e-23		-0.0024	0.002	0.2143	99.3826
eGFRcys	SCGFb	rs12480722	20	C	T	-0.1624	0.0355	4.722e-06		0.0008	0.0007	0.2578	20.9274
eGFRcys	SCGFb	rs139413256	7	G	A	0.5377	0.1084	7.043e-07		-0.0011	0.0012	0.3634	24.6049
eGFRcys	SCGFb	rs143829871	3	C	T	0.1902	0.04	1.897e-06		0.0006	0.001	0.5368	22.61
eGFRcys	SCGFb	rs151194174	7	G	A	-0.4635	0.0942	1.129e-06		0.0009	0.0016	0.5716	24.2102
eGFRcys	SCGFb	rs17876031	5	G	A	0.1514	0.0255	2.25e-09		0.0019	0.0005	0.0001628	35.251
eGFRcys	SCGFb	rs264162	18	G	A	-0.1097	0.0234	2.685e-06		0.0001	0.0005	0.899	21.9777
eGFRcys	SCGFb	rs4656185	1	G	A	-0.205	0.0256	1.16e-15		-0.0005	0.0005	0.3277	64.1251
eGFRcys	SCGFb	rs4737732	8	G	A	0.1147	0.0252	4.676e-06		-0.0003	0.0005	0.6241	20.7169
eGFRcys	SCGFb	rs7762066	6	C	T	-0.1389	0.0299	3.495e-06		0	0.0005	0.9593	21.5805
eGFRcys	SCGFb	rs78217154	8	C	T	-0.3997	0.0864	3.773e-06		0.0018	0.0016	0.2665	21.4013
eGFRcys	SDF1a	rs10474392	5	G	A	-0.0962	0.0178	1.238e-06		-0.0007	0.0005	0.1512	29.2086
eGFRcys	SDF1a	rs12407262	1	G	A	-0.1179	0.0266	3.988e-06		-0.0011	0.0007	0.1038	19.6456
eGFRcys	SDF1a	rs139840550	9	G	A	-0.1834	0.0549	3.788e-06		-0.0002	0.0013	0.9028	11.1597
eGFRcys	SDF1a	rs4581824	19	G	T	0.0701	0.0173	3.05e-06		-0.0002	0.0005	0.7212	16.4189
eGFRcys	SDF1a	rs482700	4	G	A	0.0893	0.0203	1.569e-06		0.0006	0.0005	0.2502	19.3513
eGFRcys	TNFa	rs10834996	11	G	A	0.1247	0.0258	1.329e-06		-0.0002	0.0005	0.7191	23.3611
eGFRcys	TNFa	rs111332265	5	G	A	0.3766	0.0754	6.63e-07		0.0005	0.001	0.6093	24.947
eGFRcys	TNFa	rs79105320	8	G	A	-0.5605	0.1179	3.592e-06		-0.0022	0.0018	0.225	22.6008
eGFRcys	TNFa	rs8121916	20	C	A	-0.1306	0.0278	2.723e-06		-0.0004	0.0005	0.4584	22.0697
eGFRcys	TNFb	rs10925040	1	C	T	-0.1755	0.0373	2.67e-06		0.0003	0.0005	0.5553	22.1379
eGFRcys	TNFb	rs753274	19	C	T	0.1736	0.0371	2.77e-06		0.0005	0.0005	0.2891	21.8953
eGFRcys	TNFb	rs7629875	3	G	A	-0.3766	0.0774	1.37e-06		-0.0009	0.001	0.3724	23.6744
eGFRcys	TNFb	rs78296352	1	G	T	-1.2215	0.1366	4.76e-21		0.0018	0.0012	0.1314	79.9623
eGFRcys	TRAIL	rs11618126	13	G	A	-0.8908	0.1914	1.46e-06		0.0006	0.0019	0.7521	21.6609
eGFRcys	TRAIL	rs11657269	17	G	A	-0.1188	0.026	4.781e-06		0	0.0006	0.9763	20.8779
eGFRcys	TRAIL	rs11699445	20	G	T	-0.0746	0.0161	3.268e-06		0.0007	0.0005	0.1235	21.4697
eGFRcys	TRAIL	rs13185784	5	G	A	-0.0846	0.0183	3.898e-06		-0.0011	0.0005	0.03923	21.3717
eGFRcys	TRAIL	rs146783010	11	G	A	0.6016	0.135	4.832e-06		0.0004	0.0018	0.8484	19.8586
eGFRcys	TRAIL	rs148051545	19	C	T	0.3921	0.0848	3.858e-06		0.0015	0.0015	0.3201	21.3797
eGFRcys	TRAIL	rs193112415	18	C	T	1.0421	0.0623	2.146e-62		0.0006	0.0017	0.7362	279.797
eGFRcys	TRAIL	rs57396456	18	C	T	0.5626	0.0518	1.252e-27		0.001	0.0013	0.4671	117.961
eGFRcys	TRAIL	rs62093514	18	C	T	-1.0618	0.0552	6.859e-82		-0.0009	0.0014	0.5511	370.005
eGFRcys	TRAIL	rs73039026	3	C	A	0.2999	0.0635	2.024e-06		-0.0008	0.0021	0.7141	22.3052
eGFRcys	TRAIL	rs747324	14	C	T	0.0855	0.0178	1.607e-06		0.0002	0.0005	0.7574	23.0724
eGFRcys	TRAIL	rs74778900	18	C	T	-0.5906	0.0532	2.586e-28		0.0015	0.0019	0.4427	123.243
eGFRcys	TRAIL	rs75928541	4	G	A	-0.275	0.0593	4.24e-06		0.0006	0.0017	0.726	21.5058
eGFRcys	TRAIL	rs79287178	3	G	A	0.4317	0.0421	9.117e-25		-0.0004	0.0014	0.762	105.148
eGFRcys	VEGF	rs10153304	17	G	A	-0.1547	0.0325	1.943e-06		-0.0004	0.0007	0.5742	22.6576
eGFRcys	VEGF	rs10934631	3	C	T	0.1151	0.0245	2.469e-06		-0.0002	0.0006	0.7301	22.0708
eGFRcys	VEGF	rs10967186	9	C	T	-0.0898	0.017	1.232e-07		0.0009	0.0005	0.06316	27.9033
eGFRcys	VEGF	rs13209117	6	G	A	-0.1302	0.0201	5.282e-11		0.0001	0.0005	0.8254	41.9595
eGFRcys	VEGF	rs143479231	3	G	A	0.2598	0.0491	1.895e-07		0.0008	0.0018	0.6611	27.9972
eGFRcys	VEGF	rs4082730	15	G	A	-0.2522	0.0534	2.638e-06		-0.0021	0.0013	0.0977	22.3053
eGFRcys	VEGF	rs6921438	6	G	A	0.49	0.0175	2.09e-171		0	0.0005	0.9497	784
eGFRcys	VEGF	rs73418461	10	G	A	0.2492	0.0521	1.675e-06		-0.0013	0.001	0.2046	22.8781
eGFRcys	VEGF	rs8045833	16	G	A	-0.108	0.0211	2.828e-07		-0.0014	0.0005	0.006804	26.1989
eGFRcys	VEGF	rs9472183	6	G	A	0.1282	0.017	5.186e-14		-0.0006	0.0005	0.2066	56.8693
Abbreviations: BUN, blood urea nitrogen; CKD, chronic kidney disease; eGFRcrea, glomerular filtration rate calculated using the Chronic Kidney Disease Epidemiology Collaboration creatinine equation; eGFRcys, glomerular filtration rate calculated using the Chronic Kidney Disease Epidemiology Collaboration cystatin C equation; SE, standard error; bNGF, beta-nerve growth factor; CTACK, cutaneous T-c…

## Sheet: Table S4
Supplementary Table S4. The instrumental variables used in the Mendelian randomization analysis for the MR effects of the CKD and kidney function on the systemic inflammatory regulators
Outcome	Exposure	SNP	Chromosome	Effect allele	Reference allele	Exposure				Outcome			F statistics
						Beta	SE	P		Beta	SE	P
bNGF	CKD	rs10224002	7	A	G	-0.1083	0.0102	2.65e-26		0.0099	0.0289	0.7499	112.734
bNGF	CKD	rs1049518	15	A	G	0.0788	0.0094	5.42e-17		0.0504	0.0244	0.0384	70.2742
bNGF	CKD	rs11761603	7	T	C	-0.0674	0.0119	1.35e-08		-0.0191	0.0262	0.4529	32.0793
bNGF	CKD	rs12205178	6	A	G	0.0931	0.014	3.09e-11		-0.0586	0.0403	0.1487	44.2224
bNGF	CKD	rs13391258	2	T	C	-0.06	0.0108	2.74e-08		0.0199	0.0297	0.4895	30.8641
bNGF	CKD	rs1458038	4	T	C	-0.059	0.01	4.21e-09		-0.0121	0.0249	0.626	34.8099
bNGF	CKD	rs17730281	15	A	G	-0.0869	0.011	2.68e-15		-0.0202	0.0278	0.4667	62.4099
bNGF	CKD	rs1889937	9	A	G	-0.0624	0.01	5.15e-10		0.053	0.0258	0.03991	38.9375
bNGF	CKD	rs2484639	1	A	G	-0.0774	0.0092	2.95e-17		-0.0238	0.0243	0.3133	70.7792
bNGF	CKD	rs2580350	2	A	G	0.055	0.0098	1.69e-08		-0.0597	0.0243	0.01364	31.4972
bNGF	CKD	rs35716097	5	T	C	0.0785	0.0105	8.2e-14		-0.0329	0.026	0.2059	55.8933
bNGF	CKD	rs3925584	11	T	C	0.08	0.0092	4.68e-18		-0.0169	0.0235	0.4652	75.6142
bNGF	CKD	rs4871907	8	A	C	-0.0628	0.0097	9.91e-11		-0.0331	0.0244	0.1745	41.9155
bNGF	CKD	rs62300825	4	A	G	-0.0949	0.0116	2.63e-16		-0.0058	0.029	0.8318	66.9292
bNGF	CKD	rs700221	5	A	G	-0.0719	0.0098	2.19e-13		0.0155	0.0245	0.5187	53.8276
bNGF	CKD	rs7178881	15	A	C	-0.0544	0.0092	4.14e-09		0.0379	0.0247	0.1255	34.964
bNGF	CKD	rs77924615	16	A	G	-0.2237	0.0128	6.38e-69		-0.053	0.0303	0.08266	305.43
bNGF	CKD	rs881858	6	A	G	0.0616	0.0101	1.19e-09		-0.0168	0.0263	0.5306	37.1978
bNGF	CKD	rs9474801	6	A	G	0.0522	0.0096	4.61e-08		-0.0039	0.0268	0.8877	29.5663
CTACK	CKD	rs10224002	7	A	G	-0.1083	0.0102	2.65e-26		0.0078	0.0284	0.7575	112.734
CTACK	CKD	rs1049518	15	A	G	0.0788	0.0094	5.42e-17		-0.0037	0.024	0.8731	70.2742
CTACK	CKD	rs11761603	7	T	C	-0.0674	0.0119	1.35e-08		-0.0059	0.0259	0.8254	32.0793
CTACK	CKD	rs12205178	6	A	G	0.0931	0.014	3.09e-11		-0.0836	0.0396	0.03485	44.2224
CTACK	CKD	rs13391258	2	T	C	-0.06	0.0108	2.74e-08		-0.0274	0.0294	0.3423	30.8641
CTACK	CKD	rs1458038	4	T	C	-0.059	0.01	4.21e-09		-0.0654	0.0246	0.00787	34.8099
CTACK	CKD	rs17730281	15	A	G	-0.0869	0.011	2.68e-15		0.0104	0.0274	0.7049	62.4099
CTACK	CKD	rs1889937	9	A	G	-0.0624	0.01	5.15e-10		-0.0094	0.0254	0.7104	38.9375
CTACK	CKD	rs2484639	1	A	G	-0.0774	0.0092	2.95e-17		0.0187	0.0239	0.4424	70.7792
CTACK	CKD	rs2580350	2	A	G	0.055	0.0098	1.69e-08		0.0243	0.0238	0.3076	31.4972
CTACK	CKD	rs35716097	5	T	C	0.0785	0.0105	8.2e-14		-0.0393	0.0256	0.1237	55.8933
CTACK	CKD	rs3925584	11	T	C	0.08	0.0092	4.68e-18		-0.0391	0.0232	0.09146	75.6142
CTACK	CKD	rs4871907	8	A	C	-0.0628	0.0097	9.91e-11		-0.0154	0.024	0.5211	41.9155
CTACK	CKD	rs62300825	4	A	G	-0.0949	0.0116	2.63e-16		0.0395	0.0284	0.164	66.9292
CTACK	CKD	rs700221	5	A	G	-0.0719	0.0098	2.19e-13		-0.0049	0.0241	0.8472	53.8276
CTACK	CKD	rs7178881	15	A	C	-0.0544	0.0092	4.14e-09		0.0123	0.0243	0.6113	34.964
CTACK	CKD	rs77924615	16	A	G	-0.2237	0.0128	6.38e-69		-0.0006	0.0298	0.9864	305.43
CTACK	CKD	rs881858	6	A	G	0.0616	0.0101	1.19e-09		0.0098	0.0258	0.7113	37.1978
CTACK	CKD	rs9474801	6	A	G	0.0522	0.0096	4.61e-08		0.0313	0.0264	0.2357	29.5663
Eotaxin	CKD	rs10224002	7	A	G	-0.1083	0.0102	2.65e-26		0.0227	0.019	0.2359	112.734
Eotaxin	CKD	rs1049518	15	A	G	0.0788	0.0094	5.42e-17		-0.0144	0.0159	0.3686	70.2742
Eotaxin	CKD	rs11761603	7	T	C	-0.0674	0.0119	1.35e-08		-0.0151	0.017	0.3767	32.0793
Eotaxin	CKD	rs12205178	6	A	G	0.0931	0.014	3.09e-11		0.0224	0.0259	0.3858	44.2224
Eotaxin	CKD	rs13391258	2	T	C	-0.06	0.0108	2.74e-08		0.0209	0.0196	0.2904	30.8641
Eotaxin	CKD	rs1458038	4	T	C	-0.059	0.01	4.21e-09		-0.0005	0.0167	0.98	34.8099
Eotaxin	CKD	rs17730281	15	A	G	-0.0869	0.011	2.68e-15		0.0114	0.0181	0.5283	62.4099
Eotaxin	CKD	rs1889937	9	A	G	-0.0624	0.01	5.15e-10		0.022	0.0171	0.1988	38.9375
Eotaxin	CKD	rs2484639	1	A	G	-0.0774	0.0092	2.95e-17		-0.004	0.0159	0.801	70.7792
Eotaxin	CKD	rs2580350	2	A	G	0.055	0.0098	1.69e-08		-0.0036	0.0161	0.8076	31.4972
Eotaxin	CKD	rs35716097	5	T	C	0.0785	0.0105	8.2e-14		-0.0023	0.0168	0.8733	55.8933
Eotaxin	CKD	rs3925584	11	T	C	0.08	0.0092	4.68e-18		-0.0291	0.0155	0.06118	75.6142
Eotaxin	CKD	rs4871907	8	A	C	-0.0628	0.0097	9.91e-11		0.0158	0.016	0.3237	41.9155
Eotaxin	CKD	rs62300825	4	A	G	-0.0949	0.0116	2.63e-16		0.0096	0.0189	0.6121	66.9292
Eotaxin	CKD	rs700221	5	A	G	-0.0719	0.0098	2.19e-13		-0.0017	0.0162	0.9248	53.8276
Eotaxin	CKD	rs7178881	15	A	C	-0.0544	0.0092	4.14e-09		-0.0303	0.0162	0.06117	34.964
Eotaxin	CKD	rs77924615	16	A	G	-0.2237	0.0128	6.38e-69		0.0114	0.0201	0.5704	305.43
Eotaxin	CKD	rs881858	6	A	G	0.0616	0.0101	1.19e-09		0.0226	0.0171	0.1857	37.1978
Eotaxin	CKD	rs9474801	6	A	G	0.0522	0.0096	4.61e-08		0.0009	0.0177	0.9656	29.5663
FGFBasic	CKD	rs10224002	7	A	G	-0.1083	0.0102	2.65e-26		0.0096	0.0197	0.6219	112.734
FGFBasic	CKD	rs1049518	15	A	G	0.0788	0.0094	5.42e-17		-0.0443	0.0165	0.007314	70.2742
FGFBasic	CKD	rs11761603	7	T	C	-0.0674	0.0119	1.35e-08		-0.0283	0.0176	0.1063	32.0793
FGFBasic	CKD	rs12205178	6	A	G	0.0931	0.014	3.09e-11		-0.0383	0.027	0.1632	44.2224
FGFBasic	CKD	rs13391258	2	T	C	-0.06	0.0108	2.74e-08		0.0048	0.0203	0.8001	30.8641
FGFBasic	CKD	rs1458038	4	T	C	-0.059	0.01	4.21e-09		-0.0184	0.0173	0.2855	34.8099
FGFBasic	CKD	rs17730281	15	A	G	-0.0869	0.011	2.68e-15		-0.0016	0.0188	0.9281	62.4099
FGFBasic	CKD	rs1889937	9	A	G	-0.0624	0.01	5.15e-10		0.0093	0.0176	0.5979	38.9375
FGFBasic	CKD	rs2484639	1	A	G	-0.0774	0.0092	2.95e-17		-0.0109	0.0165	0.5072	70.7792
FGFBasic	CKD	rs2580350	2	A	G	0.055	0.0098	1.69e-08		-0.006	0.0167	0.7065	31.4972
FGFBasic	CKD	rs35716097	5	T	C	0.0785	0.0105	8.2e-14		-0.013	0.0174	0.4391	55.8933
FGFBasic	CKD	rs3925584	11	T	C	0.08	0.0092	4.68e-18		-0.0117	0.0161	0.4688	75.6142
FGFBasic	CKD	rs4871907	8	A	C	-0.0628	0.0097	9.91e-11		-0.0054	0.0166	0.7466	41.9155
FGFBasic	CKD	rs62300825	4	A	G	-0.0949	0.0116	2.63e-16		0.0004	0.0196	0.9868	66.9292
FGFBasic	CKD	rs700221	5	A	G	-0.0719	0.0098	2.19e-13		0.0194	0.0167	0.2447	53.8276
FGFBasic	CKD	rs7178881	15	A	C	-0.0544	0.0092	4.14e-09		0.0034	0.0168	0.8374	34.964
FGFBasic	CKD	rs77924615	16	A	G	-0.2237	0.0128	6.38e-69		0.0412	0.0208	0.04754	305.43
FGFBasic	CKD	rs881858	6	A	G	0.0616	0.0101	1.19e-09		0.0302	0.0178	0.0878	37.1978
FGFBasic	CKD	rs9474801	6	A	G	0.0522	0.0096	4.61e-08		-0.0018	0.0183	0.9244	29.5663
GCSF	CKD	rs10224002	7	A	G	-0.1083	0.0102	2.65e-26		0.0492	0.0192	0.01071	112.734
GCSF	CKD	rs1049518	15	A	G	0.0788	0.0094	5.42e-17		-0.0297	0.0161	0.0649	70.2742
GCSF	CKD	rs11761603	7	T	C	-0.0674	0.0119	1.35e-08		-0.0322	0.0173	0.06256	32.0793
GCSF	CKD	rs12205178	6	A	G	0.0931	0.014	3.09e-11		-0.0223	0.0264	0.4198	44.2224
GCSF	CKD	rs13391258	2	T	C	-0.06	0.0108	2.74e-08		0.0089	0.0198	0.6503	30.8641
GCSF	CKD	rs1458038	4	T	C	-0.059	0.01	4.21e-09		-0.0206	0.0169	0.2235	34.8099
GCSF	CKD	rs17730281	15	A	G	-0.0869	0.011	2.68e-15		-0.02	0.0184	0.2758	62.4099
GCSF	CKD	rs1889937	9	A	G	-0.0624	0.01	5.15e-10		0.0205	0.0173	0.2348	38.9375
GCSF	CKD	rs2484639	1	A	G	-0.0774	0.0092	2.95e-17		0.0066	0.0161	0.6832	70.7792
GCSF	CKD	rs2580350	2	A	G	0.055	0.0098	1.69e-08		-0.0088	0.0163	0.5747	31.4972
GCSF	CKD	rs35716097	5	T	C	0.0785	0.0105	8.2e-14		-0.0347	0.017	0.04019	55.8933
GCSF	CKD	rs3925584	11	T	C	0.08	0.0092	4.68e-18		-0.0111	0.0157	0.4862	75.6142
GCSF	CKD	rs4871907	8	A	C	-0.0628	0.0097	9.91e-11		0.0137	0.0162	0.3984	41.9155
GCSF	CKD	rs62300825	4	A	G	-0.0949	0.0116	2.63e-16		0.0185	0.0191	0.3313	66.9292
GCSF	CKD	rs700221	5	A	G	-0.0719	0.0098	2.19e-13		0.0089	0.0164	0.5932	53.8276
GCSF	CKD	rs7178881	15	A	C	-0.0544	0.0092	4.14e-09		-0.0135	0.0165	0.4135	34.964
GCSF	CKD	rs77924615	16	A	G	-0.2237	0.0128	6.38e-69		0.0391	0.0203	0.0538	305.43
GCSF	CKD	rs881858	6	A	G	0.0616	0.0101	1.19e-09		0.0022	0.0173	0.897	37.1978
GCSF	CKD	rs9474801	6	A	G	0.0522	0.0096	4.61e-08		-0.0127	0.018	0.4773	29.5663
GROa	CKD	rs10224002	7	A	G	-0.1083	0.0102	2.65e-26		0.0192	0.029	0.529	112.734
GROa	CKD	rs1049518	15	A	G	0.0788	0.0094	5.42e-17		-0.012	0.0244	0.6134	70.2742
GROa	CKD	rs11761603	7	T	C	-0.0674	0.0119	1.35e-08		0.0071	0.0262	0.8267	32.0793
GROa	CKD	rs12205178	6	A	G	0.0931	0.014	3.09e-11		0.0584	0.0404	0.1465	44.2224
GROa	CKD	rs13391258	2	T	C	-0.06	0.0108	2.74e-08		0.0137	0.0298	0.6353	30.8641
GROa	CKD	rs1458038	4	T	C	-0.059	0.01	4.21e-09		0.0011	0.0249	0.9713	34.8099
GROa	CKD	rs17730281	15	A	G	-0.0869	0.011	2.68e-15		-0.0098	0.0279	0.7229	62.4099
GROa	CKD	rs1889937	9	A	G	-0.0624	0.01	5.15e-10		0.0038	0.0258	0.8816	38.9375
GROa	CKD	rs2484639	1	A	G	-0.0774	0.0092	2.95e-17		-0.0293	0.0243	0.2242	70.7792
GROa	CKD	rs2580350	2	A	G	0.055	0.0098	1.69e-08		-0.0002	0.0242	0.9878	31.4972
GROa	CKD	rs35716097	5	T	C	0.0785	0.0105	8.2e-14		0.0062	0.026	0.8139	55.8933
GROa	CKD	rs3925584	11	T	C	0.08	0.0092	4.68e-18		-0.0036	0.0236	0.8829	75.6142
GROa	CKD	rs4871907	8	A	C	-0.0628	0.0097	9.91e-11		0.0186	0.0244	0.4463	41.9155
GROa	CKD	rs62300825	4	A	G	-0.0949	0.0116	2.63e-16		0.0502	0.029	0.08669	66.9292
GROa	CKD	rs700221	5	A	G	-0.0719	0.0098	2.19e-13		0.039	0.0245	0.1069	53.8276
GROa	CKD	rs7178881	15	A	C	-0.0544	0.0092	4.14e-09		0.0457	0.0247	0.06399	34.964
GROa	CKD	rs77924615	16	A	G	-0.2237	0.0128	6.38e-69		0.0674	0.0303	0.02631	305.43
GROa	CKD	rs881858	6	A	G	0.0616	0.0101	1.19e-09		0.0243	0.0261	0.3614	37.1978
GROa	CKD	rs9474801	6	A	G	0.0522	0.0096	4.61e-08		0.0087	0.0267	0.7494	29.5663
HGF	CKD	rs10224002	7	A	G	-0.1083	0.0102	2.65e-26		-0.042	0.0188	0.02455	112.734
HGF	CKD	rs1049518	15	A	G	0.0788	0.0094	5.42e-17		-0.0121	0.0158	0.4426	70.2742
HGF	CKD	rs11761603	7	T	C	-0.0674	0.0119	1.35e-08		-0.0314	0.0169	0.06112	32.0793
HGF	CKD	rs12205178	6	A	G	0.0931	0.014	3.09e-11		-0.0008	0.0257	0.9792	44.2224
HGF	CKD	rs13391258	2	T	C	-0.06	0.0108	2.74e-08		-0.031	0.0194	0.1143	30.8641
HGF	CKD	rs1458038	4	T	C	-0.059	0.01	4.21e-09		0.0066	0.0166	0.6917	34.8099
HGF	CKD	rs17730281	15	A	G	-0.0869	0.011	2.68e-15		-0.0193	0.018	0.287	62.4099
HGF	CKD	rs1889937	9	A	G	-0.0624	0.01	5.15e-10		0.0375	0.0169	0.02675	38.9375
HGF	CKD	rs2484639	1	A	G	-0.0774	0.0092	2.95e-17		-0.0126	0.0158	0.4191	70.7792
HGF	CKD	rs2580350	2	A	G	0.055	0.0098	1.69e-08		-0.0281	0.016	0.08148	31.4972
HGF	CKD	rs35716097	5	T	C	0.0785	0.0105	8.2e-14		0.0184	0.0167	0.2731	55.8933
HGF	CKD	rs3925584	11	T	C	0.08	0.0092	4.68e-18		-0.0162	0.0154	0.2896	75.6142
HGF	CKD	rs4871907	8	A	C	-0.0628	0.0097	9.91e-11		-0.007	0.0159	0.6598	41.9155
HGF	CKD	rs62300825	4	A	G	-0.0949	0.0116	2.63e-16		0.0138	0.0187	0.4608	66.9292
HGF	CKD	rs700221	5	A	G	-0.0719	0.0098	2.19e-13		0.0205	0.016	0.2058	53.8276
HGF	CKD	rs7178881	15	A	C	-0.0544	0.0092	4.14e-09		-0.0158	0.0161	0.328	34.964
HGF	CKD	rs77924615	16	A	G	-0.2237	0.0128	6.38e-69		0.0063	0.0199	0.7431	305.43
HGF	CKD	rs881858	6	A	G	0.0616	0.0101	1.19e-09		0.023	0.017	0.1758	37.1978
HGF	CKD	rs9474801	6	A	G	0.0522	0.0096	4.61e-08		-0.0056	0.0175	0.7384	29.5663
IFNg	CKD	rs10224002	7	A	G	-0.1083	0.0102	2.65e-26		0.0188	0.0195	0.3427	112.734
IFNg	CKD	rs1049518	15	A	G	0.0788	0.0094	5.42e-17		-0.0231	0.0164	0.1615	70.2742
IFNg	CKD	rs11761603	7	T	C	-0.0674	0.0119	1.35e-08		-0.0253	0.0175	0.1488	32.0793
IFNg	CKD	rs12205178	6	A	G	0.0931	0.014	3.09e-11		-0.0308	0.0269	0.2634	44.2224
IFNg	CKD	rs13391258	2	T	C	-0.06	0.0108	2.74e-08		0.0142	0.0202	0.4825	30.8641
IFNg	CKD	rs1458038	4	T	C	-0.059	0.01	4.21e-09		-0.0123	0.0172	0.4564	34.8099
IFNg	CKD	rs17730281	15	A	G	-0.0869	0.011	2.68e-15		-0.0188	0.0187	0.3162	62.4099
IFNg	CKD	rs1889937	9	A	G	-0.0624	0.01	5.15e-10		0.0222	0.0175	0.2049	38.9375
IFNg	CKD	rs2484639	1	A	G	-0.0774	0.0092	2.95e-17		-0.0011	0.0164	0.9396	70.7792
IFNg	CKD	rs2580350	2	A	G	0.055	0.0098	1.69e-08		-0.0152	0.0166	0.3517	31.4972
IFNg	CKD	rs35716097	5	T	C	0.0785	0.0105	8.2e-14		-0.022	0.0173	0.1875	55.8933
IFNg	CKD	rs3925584	11	T	C	0.08	0.0092	4.68e-18		-0.0158	0.016	0.3289	75.6142
IFNg	CKD	rs4871907	8	A	C	-0.0628	0.0097	9.91e-11		0.0101	0.0165	0.5372	41.9155
IFNg	CKD	rs62300825	4	A	G	-0.0949	0.0116	2.63e-16		0.0101	0.0194	0.5957	66.9292
IFNg	CKD	rs700221	5	A	G	-0.0719	0.0098	2.19e-13		0.0059	0.0167	0.7242	53.8276
IFNg	CKD	rs7178881	15	A	C	-0.0544	0.0092	4.14e-09		-0.0009	0.0167	0.9583	34.964
IFNg	CKD	rs77924615	16	A	G	-0.2237	0.0128	6.38e-69		0.0235	0.0206	0.2491	305.43
IFNg	CKD	rs881858	6	A	G	0.0616	0.0101	1.19e-09		-0.0038	0.0176	0.8385	37.1978
IFNg	CKD	rs9474801	6	A	G	0.0522	0.0096	4.61e-08		-0.0107	0.0182	0.5569	29.5663
IL1b	CKD	rs10224002	7	A	G	-0.1083	0.0102	2.65e-26		-0.0061	0.0224	0.9317	112.734
IL1b	CKD	rs1049518	15	A	G	0.0788	0.0094	5.42e-17		-0.0331	0.0191	0.5381	70.2742
IL1b	CKD	rs11761603	7	T	C	-0.0674	0.0119	1.35e-08		0.0296	0.0205	0.7658	32.0793
IL1b	CKD	rs12205178	6	A	G	0.0931	0.014	3.09e-11		0.0295	0.0314	0.9709	44.2224
IL1b	CKD	rs13391258	2	T	C	-0.06	0.0108	2.74e-08		0.0283	0.0232	0.6026	30.8641
IL1b	CKD	rs1458038	4	T	C	-0.059	0.01	4.21e-09		0.0107	0.0195	0.7749	34.8099
IL1b	CKD	rs17730281	15	A	G	-0.0869	0.011	2.68e-15		0.0021	0.0218	0.6641	62.4099
IL1b	CKD	rs1889937	9	A	G	-0.0624	0.01	5.15e-10		0.0257	0.0203	0.6479	38.9375
IL1b	CKD	rs2484639	1	A	G	-0.0774	0.0092	2.95e-17		-0.0091	0.019	0.446	70.7792
IL1b	CKD	rs2580350	2	A	G	0.055	0.0098	1.69e-08		0.0085	0.0189	0.8925	31.4972
IL1b	CKD	rs35716097	5	T	C	0.0785	0.0105	8.2e-14		-0.0229	0.0202	0.1563	55.8933
IL1b	CKD	rs3925584	11	T	C	0.08	0.0092	4.68e-18		-0.0202	0.0184	0.5975	75.6142
IL1b	CKD	rs4871907	8	A	C	-0.0628	0.0097	9.91e-11		0.0232	0.0189	0.0555	41.9155
IL1b	CKD	rs62300825	4	A	G	-0.0949	0.0116	2.63e-16		0.0138	0.0226	0.3164	66.9292
IL1b	CKD	rs700221	5	A	G	-0.0719	0.0098	2.19e-13		0.0042	0.0191	0.9297	53.8276
IL1b	CKD	rs7178881	15	A	C	-0.0544	0.0092	4.14e-09		0.0161	0.0193	0.3267	34.964
IL1b	CKD	rs77924615	16	A	G	-0.2237	0.0128	6.38e-69		-0.0058	0.0237	0.749	305.43
IL1b	CKD	rs881858	6	A	G	0.0616	0.0101	1.19e-09		0.0104	0.0204	0.3754	37.1978
IL1b	CKD	rs9474801	6	A	G	0.0522	0.0096	4.61e-08		-0.0011	0.0209	0.5339	29.5663
IL1ra	CKD	rs10224002	7	A	G	-0.1083	0.0102	2.65e-26		0.0139	0.0284	0.6359	112.734
IL1ra	CKD	rs1049518	15	A	G	0.0788	0.0094	5.42e-17		-0.0336	0.0239	0.1628	70.2742
IL1ra	CKD	rs11761603	7	T	C	-0.0674	0.0119	1.35e-08		-0.0171	0.0259	0.4994	32.0793
IL1ra	CKD	rs12205178	6	A	G	0.0931	0.014	3.09e-11		0.0359	0.0395	0.3643	44.2224
IL1ra	CKD	rs13391258	2	T	C	-0.06	0.0108	2.74e-08		0.0277	0.0294	0.342	30.8641
IL1ra	CKD	rs1458038	4	T	C	-0.059	0.01	4.21e-09		-0.0037	0.0245	0.8764	34.8099
IL1ra	CKD	rs17730281	15	A	G	-0.0869	0.011	2.68e-15		-0.0132	0.0274	0.628	62.4099
IL1ra	CKD	rs1889937	9	A	G	-0.0624	0.01	5.15e-10		-0.0162	0.0254	0.525	38.9375
IL1ra	CKD	rs2484639	1	A	G	-0.0774	0.0092	2.95e-17		0.0127	0.0239	0.5978	70.7792
IL1ra	CKD	rs2580350	2	A	G	0.055	0.0098	1.69e-08		0.0203	0.0239	0.4077	31.4972
IL1ra	CKD	rs35716097	5	T	C	0.0785	0.0105	8.2e-14		-0.0277	0.0257	0.2764	55.8933
IL1ra	CKD	rs3925584	11	T	C	0.08	0.0092	4.68e-18		0.0064	0.0232	0.7754	75.6142
IL1ra	CKD	rs4871907	8	A	C	-0.0628	0.0097	9.91e-11		0.0408	0.024	0.09011	41.9155
IL1ra	CKD	rs62300825	4	A	G	-0.0949	0.0116	2.63e-16		0.0335	0.0284	0.2379	66.9292
IL1ra	CKD	rs700221	5	A	G	-0.0719	0.0098	2.19e-13		-0.0199	0.0241	0.4119	53.8276
IL1ra	CKD	rs7178881	15	A	C	-0.0544	0.0092	4.14e-09		0.0165	0.0243	0.4975	34.964
IL1ra	CKD	rs77924615	16	A	G	-0.2237	0.0128	6.38e-69		0.0225	0.0298	0.45	305.43
IL1ra	CKD	rs881858	6	A	G	0.0616	0.0101	1.19e-09		0.0285	0.0259	0.2659	37.1978
IL1ra	CKD	rs9474801	6	A	G	0.0522	0.0096	4.61e-08		0.0033	0.0264	0.8987	29.5663
IL-2	CKD	rs10224002	7	A	G	-0.1083	0.0102	2.65e-26		-0.0254	0.029	0.3879	112.734
IL-2	CKD	rs1049518	15	A	G	0.0788	0.0094	5.42e-17		-0.0201	0.0245	0.4132	70.2742
IL-2	CKD	rs11761603	7	T	C	-0.0674	0.0119	1.35e-08		-0.021	0.0264	0.4143	32.0793
IL-2	CKD	rs12205178	6	A	G	0.0931	0.014	3.09e-11		0.0294	0.0406	0.4662	44.2224
IL-2	CKD	rs13391258	2	T	C	-0.06	0.0108	2.74e-08		-0.0157	0.0301	0.6025	30.8641
IL-2	CKD	rs1458038	4	T	C	-0.059	0.01	4.21e-09		-0.0118	0.025	0.6368	34.8099
IL-2	CKD	rs17730281	15	A	G	-0.0869	0.011	2.68e-15		-0.0448	0.028	0.1089	62.4099
IL-2	CKD	rs1889937	9	A	G	-0.0624	0.01	5.15e-10		0.0036	0.026	0.8917	38.9375
IL-2	CKD	rs2484639	1	A	G	-0.0774	0.0092	2.95e-17		-0.0091	0.0244	0.7057	70.7792
IL-2	CKD	rs2580350	2	A	G	0.055	0.0098	1.69e-08		0.0283	0.0244	0.2554	31.4972
IL-2	CKD	rs35716097	5	T	C	0.0785	0.0105	8.2e-14		-0.0509	0.0263	0.05167	55.8933
IL-2	CKD	rs3925584	11	T	C	0.08	0.0092	4.68e-18		-0.0084	0.0237	0.7335	75.6142
IL-2	CKD	rs4871907	8	A	C	-0.0628	0.0097	9.91e-11		0.0478	0.0245	0.05225	41.9155
IL-2	CKD	rs62300825	4	A	G	-0.0949	0.0116	2.63e-16		0.0102	0.029	0.7284	66.9292
IL-2	CKD	rs700221	5	A	G	-0.0719	0.0098	2.19e-13		-0.0095	0.0246	0.7047	53.8276
IL-2	CKD	rs7178881	15	A	C	-0.0544	0.0092	4.14e-09		-0.0311	0.0248	0.2131	34.964
IL-2	CKD	rs77924615	16	A	G	-0.2237	0.0128	6.38e-69		0.0052	0.0305	0.8589	305.43
IL-2	CKD	rs881858	6	A	G	0.0616	0.0101	1.19e-09		0.0251	0.0264	0.3478	37.1978
IL-2	CKD	rs9474801	6	A	G	0.0522	0.0096	4.61e-08		0.0096	0.0271	0.7239	29.5663
IL2ra	CKD	rs10224002	7	A	G	-0.1083	0.0102	2.65e-26		-0.0007	0.0283	0.9659	112.734
IL2ra	CKD	rs1049518	15	A	G	0.0788	0.0094	5.42e-17		-0.032	0.0238	0.1787	70.2742
IL2ra	CKD	rs11761603	7	T	C	-0.0674	0.0119	1.35e-08		0.024	0.0257	0.3676	32.0793
IL2ra	CKD	rs12205178	6	A	G	0.0931	0.014	3.09e-11		-0.0585	0.0395	0.138	44.2224
IL2ra	CKD	rs13391258	2	T	C	-0.06	0.0108	2.74e-08		-0.042	0.0291	0.1536	30.8641
IL2ra	CKD	rs1458038	4	T	C	-0.059	0.01	4.21e-09		-0.0362	0.0244	0.1399	34.8099
IL2ra	CKD	rs17730281	15	A	G	-0.0869	0.011	2.68e-15		0.0033	0.0272	0.9023	62.4099
IL2ra	CKD	rs1889937	9	A	G	-0.0624	0.01	5.15e-10		0.0323	0.0253	0.2006	38.9375
IL2ra	CKD	rs2484639	1	A	G	-0.0774	0.0092	2.95e-17		-0.0012	0.0238	0.9621	70.7792
IL2ra	CKD	rs2580350	2	A	G	0.055	0.0098	1.69e-08		0.0124	0.0237	0.6022	31.4972
IL2ra	CKD	rs35716097	5	T	C	0.0785	0.0105	8.2e-14		-0.015	0.0254	0.5446	55.8933
IL2ra	CKD	rs3925584	11	T	C	0.08	0.0092	4.68e-18		-0.0173	0.0231	0.4499	75.6142
IL2ra	CKD	rs4871907	8	A	C	-0.0628	0.0097	9.91e-11		-0.0328	0.0238	0.1696	41.9155
IL2ra	CKD	rs62300825	4	A	G	-0.0949	0.0116	2.63e-16		0.0489	0.0282	0.08364	66.9292
IL2ra	CKD	rs700221	5	A	G	-0.0719	0.0098	2.19e-13		0.0523	0.0239	0.02827	53.8276
IL2ra	CKD	rs7178881	15	A	C	-0.0544	0.0092	4.14e-09		-0.0055	0.0241	0.8173	34.964
IL2ra	CKD	rs77924615	16	A	G	-0.2237	0.0128	6.38e-69		0.0169	0.0297	0.5654	305.43
IL2ra	CKD	rs881858	6	A	G	0.0616	0.0101	1.19e-09		0.0103	0.0257	0.6915	37.1978
IL2ra	CKD	rs9474801	6	A	G	0.0522	0.0096	4.61e-08		0.0383	0.0262	0.1441	29.5663
IL-4	CKD	rs10224002	7	A	G	-0.1083	0.0102	2.65e-26		-0.0127	0.019	0.5024	112.734
IL-4	CKD	rs1049518	15	A	G	0.0788	0.0094	5.42e-17		-0.023	0.016	0.1502	70.2742
IL-4	CKD	rs11761603	7	T	C	-0.0674	0.0119	1.35e-08		-0.0188	0.017	0.2671	32.0793
IL-4	CKD	rs12205178	6	A	G	0.0931	0.014	3.09e-11		-0.0112	0.026	0.6838	44.2224
IL-4	CKD	rs13391258	2	T	C	-0.06	0.0108	2.74e-08		0.0063	0.0197	0.7425	30.8641
IL-4	CKD	rs1458038	4	T	C	-0.059	0.01	4.21e-09		-0.028	0.0168	0.09277	34.8099
IL-4	CKD	rs17730281	15	A	G	-0.0869	0.011	2.68e-15		-0.0271	0.0182	0.1348	62.4099
IL-4	CKD	rs1889937	9	A	G	-0.0624	0.01	5.15e-10		0.018	0.0171	0.2909	38.9375
IL-4	CKD	rs2484639	1	A	G	-0.0774	0.0092	2.95e-17		-0.0115	0.0159	0.4623	70.7792
IL-4	CKD	rs2580350	2	A	G	0.055	0.0098	1.69e-08		-0.0141	0.0162	0.3729	31.4972
IL-4	CKD	rs35716097	5	T	C	0.0785	0.0105	8.2e-14		-0.0073	0.0168	0.6461	55.8933
IL-4	CKD	rs3925584	11	T	C	0.08	0.0092	4.68e-18		-0.0234	0.0156	0.1356	75.6142
IL-4	CKD	rs4871907	8	A	C	-0.0628	0.0097	9.91e-11		0.0226	0.0161	0.1606	41.9155
IL-4	CKD	rs62300825	4	A	G	-0.0949	0.0116	2.63e-16		-0.0005	0.019	0.9793	66.9292
IL-4	CKD	rs700221	5	A	G	-0.0719	0.0098	2.19e-13		0.0214	0.0162	0.1866	53.8276
IL-4	CKD	rs7178881	15	A	C	-0.0544	0.0092	4.14e-09		-0.013	0.0163	0.4263	34.964
IL-4	CKD	rs77924615	16	A	G	-0.2237	0.0128	6.38e-69		0.0121	0.0201	0.54	305.43
IL-4	CKD	rs881858	6	A	G	0.0616	0.0101	1.19e-09		-0.0056	0.0171	0.744	37.1978
IL-4	CKD	rs9474801	6	A	G	0.0522	0.0096	4.61e-08		-0.0079	0.0177	0.6532	29.5663
IL-5	CKD	rs10224002	7	A	G	-0.1083	0.0102	2.65e-26		-0.0153	0.0295	0.6642	112.734
IL-5	CKD	rs1049518	15	A	G	0.0788	0.0094	5.42e-17		-0.0349	0.0249	0.1618	70.2742
IL-5	CKD	rs11761603	7	T	C	-0.0674	0.0119	1.35e-08		-0.0217	0.0269	0.4169	32.0793
IL-5	CKD	rs12205178	6	A	G	0.0931	0.014	3.09e-11		-0.0189	0.0413	0.6465	44.2224
IL-5	CKD	rs13391258	2	T	C	-0.06	0.0108	2.74e-08		0.0193	0.0305	0.5251	30.8641
IL-5	CKD	rs1458038	4	T	C	-0.059	0.01	4.21e-09		-0.0218	0.0255	0.3917	34.8099
IL-5	CKD	rs17730281	15	A	G	-0.0869	0.011	2.68e-15		-0.0219	0.0285	0.441	62.4099
IL-5	CKD	rs1889937	9	A	G	-0.0624	0.01	5.15e-10		0.0018	0.0265	0.9492	38.9375
IL-5	CKD	rs2484639	1	A	G	-0.0774	0.0092	2.95e-17		0.0091	0.0249	0.7164	70.7792
IL-5	CKD	rs2580350	2	A	G	0.055	0.0098	1.69e-08		-0.0069	0.0247	0.7731	31.4972
IL-5	CKD	rs35716097	5	T	C	0.0785	0.0105	8.2e-14		-0.027	0.0266	0.2978	55.8933
IL-5	CKD	rs3925584	11	T	C	0.08	0.0092	4.68e-18		0.0194	0.024	0.418	75.6142
IL-5	CKD	rs4871907	8	A	C	-0.0628	0.0097	9.91e-11		0.0334	0.0248	0.1794	41.9155
IL-5	CKD	rs62300825	4	A	G	-0.0949	0.0116	2.63e-16		-0.0217	0.0294	0.4606	66.9292
IL-5	CKD	rs700221	5	A	G	-0.0719	0.0098	2.19e-13		0.0196	0.0251	0.4222	53.8276
IL-5	CKD	rs7178881	15	A	C	-0.0544	0.0092	4.14e-09		0.0214	0.0251	0.3957	34.964
IL-5	CKD	rs77924615	16	A	G	-0.2237	0.0128	6.38e-69		-0.0236	0.031	0.4461	305.43
IL-5	CKD	rs881858	6	A	G	0.0616	0.0101	1.19e-09		0.0151	0.0267	0.561	37.1978
IL-5	CKD	rs9474801	6	A	G	0.0522	0.0096	4.61e-08		0.0033	0.0274	0.9047	29.5663
IL-6	CKD	rs10224002	7	A	G	-0.1083	0.0102	2.65e-26		0.0158	0.0189	0.4029	112.734
IL-6	CKD	rs1049518	15	A	G	0.0788	0.0094	5.42e-17		-0.0215	0.0159	0.1778	70.2742
IL-6	CKD	rs11761603	7	T	C	-0.0674	0.0119	1.35e-08		-0.0094	0.017	0.5743	32.0793
IL-6	CKD	rs12205178	6	A	G	0.0931	0.014	3.09e-11		-0.0158	0.0259	0.553	44.2224
IL-6	CKD	rs13391258	2	T	C	-0.06	0.0108	2.74e-08		0.0118	0.0196	0.5399	30.8641
IL-6	CKD	rs1458038	4	T	C	-0.059	0.01	4.21e-09		-0.019	0.0167	0.2523	34.8099
IL-6	CKD	rs17730281	15	A	G	-0.0869	0.011	2.68e-15		-0.0123	0.0181	0.4927	62.4099
IL-6	CKD	rs1889937	9	A	G	-0.0624	0.01	5.15e-10		0.0234	0.017	0.1678	38.9375
IL-6	CKD	rs2484639	1	A	G	-0.0774	0.0092	2.95e-17		-0.01	0.0159	0.5239	70.7792
IL-6	CKD	rs2580350	2	A	G	0.055	0.0098	1.69e-08		-0.0164	0.0161	0.297	31.4972
IL-6	CKD	rs35716097	5	T	C	0.0785	0.0105	8.2e-14		-0.0215	0.0168	0.1893	55.8933
IL-6	CKD	rs3925584	11	T	C	0.08	0.0092	4.68e-18		-0.0106	0.0155	0.4947	75.6142
IL-6	CKD	rs4871907	8	A	C	-0.0628	0.0097	9.91e-11		0.027	0.016	0.09325	41.9155
IL-6	CKD	rs62300825	4	A	G	-0.0949	0.0116	2.63e-16		0.0135	0.0189	0.4725	66.9292
IL-6	CKD	rs700221	5	A	G	-0.0719	0.0098	2.19e-13		0.002	0.0161	0.8914	53.8276
IL-6	CKD	rs7178881	15	A	C	-0.0544	0.0092	4.14e-09		-0.0133	0.0162	0.4143	34.964
IL-6	CKD	rs77924615	16	A	G	-0.2237	0.0128	6.38e-69		0.0185	0.02	0.3495	305.43
IL-6	CKD	rs881858	6	A	G	0.0616	0.0101	1.19e-09		0.0039	0.0171	0.8072	37.1978
IL-6	CKD	rs9474801	6	A	G	0.0522	0.0096	4.61e-08		-0.0012	0.0177	0.9419	29.5663
IL-7	CKD	rs10224002	7	A	G	-0.1083	0.0102	2.65e-26		0.016	0.0294	0.6093	112.734
IL-7	CKD	rs1049518	15	A	G	0.0788	0.0094	5.42e-17		0.0078	0.0247	0.7487	70.2742
IL-7	CKD	rs11761603	7	T	C	-0.0674	0.0119	1.35e-08		-0.0417	0.0266	0.1176	32.0793
IL-7	CKD	rs12205178	6	A	G	0.0931	0.014	3.09e-11		-0.0412	0.0411	0.3181	44.2224
IL-7	CKD	rs13391258	2	T	C	-0.06	0.0108	2.74e-08		0.0304	0.0303	0.3136	30.8641
IL-7	CKD	rs1458038	4	T	C	-0.059	0.01	4.21e-09		-0.0216	0.0252	0.3919	34.8099
IL-7	CKD	rs17730281	15	A	G	-0.0869	0.011	2.68e-15		-0.0426	0.0283	0.132	62.4099
IL-7	CKD	rs1889937	9	A	G	-0.0624	0.01	5.15e-10		-0.0001	0.0262	0.9979	38.9375
IL-7	CKD	rs2484639	1	A	G	-0.0774	0.0092	2.95e-17		0.0332	0.0246	0.1763	70.7792
IL-7	CKD	rs2580350	2	A	G	0.055	0.0098	1.69e-08		-0.0118	0.0245	0.6283	31.4972
IL-7	CKD	rs35716097	5	T	C	0.0785	0.0105	8.2e-14		-0.0321	0.0264	0.2149	55.8933
IL-7	CKD	rs3925584	11	T	C	0.08	0.0092	4.68e-18		0.0165	0.0237	0.4844	75.6142
IL-7	CKD	rs4871907	8	A	C	-0.0628	0.0097	9.91e-11		0.0437	0.0247	0.0767	41.9155
IL-7	CKD	rs62300825	4	A	G	-0.0949	0.0116	2.63e-16		0.0057	0.0293	0.8435	66.9292
IL-7	CKD	rs700221	5	A	G	-0.0719	0.0098	2.19e-13		0.0243	0.0248	0.3107	53.8276
IL-7	CKD	rs7178881	15	A	C	-0.0544	0.0092	4.14e-09		-0.0153	0.025	0.5409	34.964
IL-7	CKD	rs77924615	16	A	G	-0.2237	0.0128	6.38e-69		-0.012	0.0307	0.697	305.43
IL-7	CKD	rs881858	6	A	G	0.0616	0.0101	1.19e-09		0.0149	0.0266	0.5855	37.1978
IL-7	CKD	rs9474801	6	A	G	0.0522	0.0096	4.61e-08		0.0286	0.0273	0.2948	29.5663
IL-8	CKD	rs10224002	7	A	G	-0.1083	0.0102	2.65e-26		-0.0034	0.0289	0.9227	112.734
IL-8	CKD	rs1049518	15	A	G	0.0788	0.0094	5.42e-17		-0.023	0.0243	0.3434	70.2742
IL-8	CKD	rs11761603	7	T	C	-0.0674	0.0119	1.35e-08		-0.0278	0.0261	0.2878	32.0793
IL-8	CKD	rs12205178	6	A	G	0.0931	0.014	3.09e-11		-0.0204	0.0404	0.6107	44.2224
IL-8	CKD	rs13391258	2	T	C	-0.06	0.0108	2.74e-08		-0.0157	0.0297	0.6129	30.8641
IL-8	CKD	rs1458038	4	T	C	-0.059	0.01	4.21e-09		-0.0534	0.0249	0.03167	34.8099
IL-8	CKD	rs17730281	15	A	G	-0.0869	0.011	2.68e-15		-0.0376	0.0278	0.176	62.4099
IL-8	CKD	rs1889937	9	A	G	-0.0624	0.01	5.15e-10		-0.0192	0.0258	0.4565	38.9375
IL-8	CKD	rs2484639	1	A	G	-0.0774	0.0092	2.95e-17		-0.0363	0.0243	0.1338	70.7792
IL-8	CKD	rs2580350	2	A	G	0.055	0.0098	1.69e-08		-0.027	0.0241	0.2585	31.4972
IL-8	CKD	rs35716097	5	T	C	0.0785	0.0105	8.2e-14		-0.0327	0.0259	0.2035	55.8933
IL-8	CKD	rs3925584	11	T	C	0.08	0.0092	4.68e-18		-0.0312	0.0234	0.1814	75.6142
IL-8	CKD	rs4871907	8	A	C	-0.0628	0.0097	9.91e-11		0.0782	0.0243	0.001279	41.9155
IL-8	CKD	rs62300825	4	A	G	-0.0949	0.0116	2.63e-16		0.0055	0.0288	0.8485	66.9292
IL-8	CKD	rs700221	5	A	G	-0.0719	0.0098	2.19e-13		-0.0071	0.0244	0.7766	53.8276
IL-8	CKD	rs7178881	15	A	C	-0.0544	0.0092	4.14e-09		-0.0351	0.0246	0.1525	34.964
IL-8	CKD	rs77924615	16	A	G	-0.2237	0.0128	6.38e-69		0.0128	0.0303	0.6686	305.43
IL-8	CKD	rs881858	6	A	G	0.0616	0.0101	1.19e-09		-0.0073	0.026	0.7967	37.1978
IL-8	CKD	rs9474801	6	A	G	0.0522	0.0096	4.61e-08		0.014	0.0267	0.5967	29.5663
IL-9	CKD	rs10224002	7	A	G	-0.1083	0.0102	2.65e-26		-0.031	0.0284	0.282	112.734
IL-9	CKD	rs1049518	15	A	G	0.0788	0.0094	5.42e-17		-0.0271	0.024	0.2601	70.2742
IL-9	CKD	rs11761603	7	T	C	-0.0674	0.0119	1.35e-08		0.004	0.0258	0.8851	32.0793
IL-9	CKD	rs12205178	6	A	G	0.0931	0.014	3.09e-11		-0.0269	0.0396	0.4958	44.2224
IL-9	CKD	rs13391258	2	T	C	-0.06	0.0108	2.74e-08		0.0405	0.0294	0.1733	30.8641
IL-9	CKD	rs1458038	4	T	C	-0.059	0.01	4.21e-09		-0.0319	0.0246	0.1948	34.8099
IL-9	CKD	rs17730281	15	A	G	-0.0869	0.011	2.68e-15		-0.0115	0.0275	0.6764	62.4099
IL-9	CKD	rs1889937	9	A	G	-0.0624	0.01	5.15e-10		0.0291	0.0255	0.254	38.9375
IL-9	CKD	rs2484639	1	A	G	-0.0774	0.0092	2.95e-17		0.0117	0.0239	0.6261	70.7792
IL-9	CKD	rs2580350	2	A	G	0.055	0.0098	1.69e-08		0.034	0.0239	0.1547	31.4972
IL-9	CKD	rs35716097	5	T	C	0.0785	0.0105	8.2e-14		-0.0158	0.0256	0.5285	55.8933
IL-9	CKD	rs3925584	11	T	C	0.08	0.0092	4.68e-18		-0.0251	0.0232	0.281	75.6142
IL-9	CKD	rs4871907	8	A	C	-0.0628	0.0097	9.91e-11		0.0181	0.024	0.4501	41.9155
IL-9	CKD	rs62300825	4	A	G	-0.0949	0.0116	2.63e-16		0.0195	0.0284	0.4941	66.9292
IL-9	CKD	rs700221	5	A	G	-0.0719	0.0098	2.19e-13		-0.0247	0.0241	0.3081	53.8276
IL-9	CKD	rs7178881	15	A	C	-0.0544	0.0092	4.14e-09		-0.0052	0.0243	0.8324	34.964
IL-9	CKD	rs77924615	16	A	G	-0.2237	0.0128	6.38e-69		0.0241	0.0298	0.422	305.43
IL-9	CKD	rs881858	6	A	G	0.0616	0.0101	1.19e-09		0.0223	0.0259	0.3832	37.1978
IL-9	CKD	rs9474801	6	A	G	0.0522	0.0096	4.61e-08		0.0009	0.0264	0.9728	29.5663
IL-10	CKD	rs10224002	7	A	G	-0.1083	0.0102	2.65e-26		0.0101	0.0196	0.6234	112.734
IL-10	CKD	rs1049518	15	A	G	0.0788	0.0094	5.42e-17		-0.0393	0.0163	0.01655	70.2742
IL-10	CKD	rs11761603	7	T	C	-0.0674	0.0119	1.35e-08		-0.0204	0.0175	0.239	32.0793
IL-10	CKD	rs12205178	6	A	G	0.0931	0.014	3.09e-11		-0.0269	0.0266	0.3226	44.2224
IL-10	CKD	rs13391258	2	T	C	-0.06	0.0108	2.74e-08		-0.0021	0.0202	0.9182	30.8641
IL-10	CKD	rs1458038	4	T	C	-0.059	0.01	4.21e-09		-0.0255	0.0172	0.1383	34.8099
IL-10	CKD	rs17730281	15	A	G	-0.0869	0.011	2.68e-15		-0.0125	0.0186	0.5012	62.4099
IL-10	CKD	rs1889937	9	A	G	-0.0624	0.01	5.15e-10		0.0035	0.0175	0.8428	38.9375
IL-10	CKD	rs2484639	1	A	G	-0.0774	0.0092	2.95e-17		-0.0096	0.0164	0.5563	70.7792
IL-10	CKD	rs2580350	2	A	G	0.055	0.0098	1.69e-08		-0.0044	0.0166	0.7798	31.4972
IL-10	CKD	rs35716097	5	T	C	0.0785	0.0105	8.2e-14		-0.0093	0.0173	0.5628	55.8933
IL-10	CKD	rs3925584	11	T	C	0.08	0.0092	4.68e-18		0.0011	0.016	0.9458	75.6142
IL-10	CKD	rs4871907	8	A	C	-0.0628	0.0097	9.91e-11		0.0051	0.0164	0.7538	41.9155
IL-10	CKD	rs62300825	4	A	G	-0.0949	0.0116	2.63e-16		0.0511	0.0193	0.008611	66.9292
IL-10	CKD	rs700221	5	A	G	-0.0719	0.0098	2.19e-13		0.0004	0.0166	0.9621	53.8276
IL-10	CKD	rs7178881	15	A	C	-0.0544	0.0092	4.14e-09		0.0228	0.0167	0.1726	34.964
IL-10	CKD	rs77924615	16	A	G	-0.2237	0.0128	6.38e-69		0.0187	0.0206	0.3677	305.43
IL-10	CKD	rs881858	6	A	G	0.0616	0.0101	1.19e-09		0.0002	0.0176	1	37.1978
IL-10	CKD	rs9474801	6	A	G	0.0522	0.0096	4.61e-08		0.0052	0.0182	0.7738	29.5663
IL12p70	CKD	rs10224002	7	A	G	-0.1083	0.0102	2.65e-26		0.0028	0.0188	0.894	112.734
IL12p70	CKD	rs1049518	15	A	G	0.0788	0.0094	5.42e-17		-0.0242	0.0158	0.1264	70.2742
IL12p70	CKD	rs11761603	7	T	C	-0.0674	0.0119	1.35e-08		-0.021	0.0169	0.2111	32.0793
IL12p70	CKD	rs12205178	6	A	G	0.0931	0.014	3.09e-11		-0.0435	0.0257	0.09136	44.2224
IL12p70	CKD	rs13391258	2	T	C	-0.06	0.0108	2.74e-08		0.0249	0.0195	0.2038	30.8641
IL12p70	CKD	rs1458038	4	T	C	-0.059	0.01	4.21e-09		-0.0268	0.0166	0.105	34.8099
IL12p70	CKD	rs17730281	15	A	G	-0.0869	0.011	2.68e-15		-0.0184	0.018	0.3033	62.4099
IL12p70	CKD	rs1889937	9	A	G	-0.0624	0.01	5.15e-10		0.013	0.0169	0.4412	38.9375
IL12p70	CKD	rs2484639	1	A	G	-0.0774	0.0092	2.95e-17		-0.0211	0.0158	0.1806	70.7792
IL12p70	CKD	rs2580350	2	A	G	0.055	0.0098	1.69e-08		0.0012	0.016	0.941	31.4972
IL12p70	CKD	rs35716097	5	T	C	0.0785	0.0105	8.2e-14		0.0016	0.0167	0.952	55.8933
IL12p70	CKD	rs3925584	11	T	C	0.08	0.0092	4.68e-18		-0.0006	0.0154	0.9759	75.6142
IL12p70	CKD	rs4871907	8	A	C	-0.0628	0.0097	9.91e-11		0.0083	0.0159	0.5993	41.9155
IL12p70	CKD	rs62300825	4	A	G	-0.0949	0.0116	2.63e-16		0.0233	0.0187	0.2143	66.9292
IL12p70	CKD	rs700221	5	A	G	-0.0719	0.0098	2.19e-13		0.011	0.0161	0.4856	53.8276
IL12p70	CKD	rs7178881	15	A	C	-0.0544	0.0092	4.14e-09		0.0123	0.0161	0.4462	34.964
IL12p70	CKD	rs77924615	16	A	G	-0.2237	0.0128	6.38e-69		0.024	0.0199	0.2285	305.43
IL12p70	CKD	rs881858	6	A	G	0.0616	0.0101	1.19e-09		-0.0289	0.017	0.09096	37.1978
IL12p70	CKD	rs9474801	6	A	G	0.0522	0.0096	4.61e-08		-0.0192	0.0176	0.2762	29.5663
IL-13	CKD	rs10224002	7	A	G	-0.1083	0.0102	2.65e-26		-0.0068	0.0287	0.8162	112.734
IL-13	CKD	rs1049518	15	A	G	0.0788	0.0094	5.42e-17		-0.0132	0.0242	0.5885	70.2742
IL-13	CKD	rs11761603	7	T	C	-0.0674	0.0119	1.35e-08		-0.0214	0.0261	0.4101	32.0793
IL-13	CKD	rs12205178	6	A	G	0.0931	0.014	3.09e-11		-0.0031	0.0403	0.9434	44.2224
IL-13	CKD	rs13391258	2	T	C	-0.06	0.0108	2.74e-08		0.041	0.0297	0.1626	30.8641
IL-13	CKD	rs1458038	4	T	C	-0.059	0.01	4.21e-09		-0.0299	0.0248	0.2273	34.8099
IL-13	CKD	rs17730281	15	A	G	-0.0869	0.011	2.68e-15		-0.0333	0.0277	0.2294	62.4099
IL-13	CKD	rs1889937	9	A	G	-0.0624	0.01	5.15e-10		0.0011	0.0257	0.9653	38.9375
IL-13	CKD	rs2484639	1	A	G	-0.0774	0.0092	2.95e-17		-0.0067	0.0242	0.7823	70.7792
IL-13	CKD	rs2580350	2	A	G	0.055	0.0098	1.69e-08		-0.0019	0.0241	0.9296	31.4972
IL-13	CKD	rs35716097	5	T	C	0.0785	0.0105	8.2e-14		-0.0267	0.0259	0.2947	55.8933
IL-13	CKD	rs3925584	11	T	C	0.08	0.0092	4.68e-18		0.0285	0.0234	0.2229	75.6142
IL-13	CKD	rs4871907	8	A	C	-0.0628	0.0097	9.91e-11		0.0607	0.0242	0.01239	41.9155
IL-13	CKD	rs62300825	4	A	G	-0.0949	0.0116	2.63e-16		0.0028	0.0288	0.9241	66.9292
IL-13	CKD	rs700221	5	A	G	-0.0719	0.0098	2.19e-13		0.0144	0.0243	0.5439	53.8276
IL-13	CKD	rs7178881	15	A	C	-0.0544	0.0092	4.14e-09		0.0135	0.0245	0.5839	34.964
IL-13	CKD	rs77924615	16	A	G	-0.2237	0.0128	6.38e-69		-0.0147	0.0303	0.6212	305.43
IL-13	CKD	rs881858	6	A	G	0.0616	0.0101	1.19e-09		0.0049	0.0261	0.8507	37.1978
IL-13	CKD	rs9474801	6	A	G	0.0522	0.0096	4.61e-08		0.0057	0.0267	0.8252	29.5663
IL-16	CKD	rs10224002	7	A	G	-0.1083	0.0102	2.65e-26		-0.0072	0.0291	0.7802	112.734
IL-16	CKD	rs1049518	15	A	G	0.0788	0.0094	5.42e-17		-0.0256	0.0244	0.2952	70.2742
IL-16	CKD	rs11761603	7	T	C	-0.0674	0.0119	1.35e-08		0.0164	0.0265	0.5515	32.0793
IL-16	CKD	rs12205178	6	A	G	0.0931	0.014	3.09e-11		-0.0172	0.0402	0.6695	44.2224
IL-16	CKD	rs13391258	2	T	C	-0.06	0.0108	2.74e-08		0.0003	0.03	0.986	30.8641
IL-16	CKD	rs1458038	4	T	C	-0.059	0.01	4.21e-09		-0.0312	0.025	0.214	34.8099
IL-16	CKD	rs17730281	15	A	G	-0.0869	0.011	2.68e-15		0.0193	0.0279	0.4894	62.4099
IL-16	CKD	rs1889937	9	A	G	-0.0624	0.01	5.15e-10		-0.0001	0.026	0.9958	38.9375
IL-16	CKD	rs2484639	1	A	G	-0.0774	0.0092	2.95e-17		0.0272	0.0244	0.2652	70.7792
IL-16	CKD	rs2580350	2	A	G	0.055	0.0098	1.69e-08		0.0136	0.0242	0.579	31.4972
IL-16	CKD	rs35716097	5	T	C	0.0785	0.0105	8.2e-14		-0.0011	0.0262	0.9478	55.8933
IL-16	CKD	rs3925584	11	T	C	0.08	0.0092	4.68e-18		-0.0005	0.0236	0.9902	75.6142
IL-16	CKD	rs4871907	8	A	C	-0.0628	0.0097	9.91e-11		-0.0467	0.0245	0.05727	41.9155
IL-16	CKD	rs62300825	4	A	G	-0.0949	0.0116	2.63e-16		-0.0164	0.029	0.5727	66.9292
IL-16	CKD	rs700221	5	A	G	-0.0719	0.0098	2.19e-13		0.0449	0.0245	0.06319	53.8276
IL-16	CKD	rs7178881	15	A	C	-0.0544	0.0092	4.14e-09		-0.011	0.0249	0.656	34.964
IL-16	CKD	rs77924615	16	A	G	-0.2237	0.0128	6.38e-69		0.0244	0.0305	0.4191	305.43
IL-16	CKD	rs881858	6	A	G	0.0616	0.0101	1.19e-09		-0.0115	0.0264	0.6426	37.1978
IL-16	CKD	rs9474801	6	A	G	0.0522	0.0096	4.61e-08		0.001	0.0268	0.9672	29.5663
IL-17	CKD	rs10224002	7	A	G	-0.1083	0.0102	2.65e-26		0.0132	0.0194	0.4853	112.734
IL-17	CKD	rs1049518	15	A	G	0.0788	0.0094	5.42e-17		-0.0266	0.0163	0.103	70.2742
IL-17	CKD	rs11761603	7	T	C	-0.0674	0.0119	1.35e-08		-0.0262	0.0174	0.1349	32.0793
IL-17	CKD	rs12205178	6	A	G	0.0931	0.014	3.09e-11		-0.054	0.0267	0.04542	44.2224
IL-17	CKD	rs13391258	2	T	C	-0.06	0.0108	2.74e-08		0.0038	0.0201	0.8484	30.8641
IL-17	CKD	rs1458038	4	T	C	-0.059	0.01	4.21e-09		-0.0345	0.0171	0.04429	34.8099
IL-17	CKD	rs17730281	15	A	G	-0.0869	0.011	2.68e-15		-0.0053	0.0186	0.7734	62.4099
IL-17	CKD	rs1889937	9	A	G	-0.0624	0.01	5.15e-10		0.0212	0.0175	0.2248	38.9375
IL-17	CKD	rs2484639	1	A	G	-0.0774	0.0092	2.95e-17		-0.0011	0.0163	0.9466	70.7792
IL-17	CKD	rs2580350	2	A	G	0.055	0.0098	1.69e-08		0.001	0.0165	0.9635	31.4972
IL-17	CKD	rs35716097	5	T	C	0.0785	0.0105	8.2e-14		-0.0027	0.0172	0.8488	55.8933
IL-17	CKD	rs3925584	11	T	C	0.08	0.0092	4.68e-18		-0.0153	0.0159	0.3391	75.6142
IL-17	CKD	rs4871907	8	A	C	-0.0628	0.0097	9.91e-11		0.0109	0.0164	0.5061	41.9155
IL-17	CKD	rs62300825	4	A	G	-0.0949	0.0116	2.63e-16		0.0254	0.0193	0.1868	66.9292
IL-17	CKD	rs700221	5	A	G	-0.0719	0.0098	2.19e-13		0.0184	0.0166	0.2673	53.8276
IL-17	CKD	rs7178881	15	A	C	-0.0544	0.0092	4.14e-09		-0.0071	0.0166	0.6699	34.964
IL-17	CKD	rs77924615	16	A	G	-0.2237	0.0128	6.38e-69		0.0523	0.0205	0.01086	305.43
IL-17	CKD	rs881858	6	A	G	0.0616	0.0101	1.19e-09		0.0195	0.0175	0.2663	37.1978
IL-17	CKD	rs9474801	6	A	G	0.0522	0.0096	4.61e-08		-0.0153	0.0181	0.3969	29.5663
IL-18	CKD	rs10224002	7	A	G	-0.1083	0.0102	2.65e-26		-0.0241	0.0284	0.3996	112.734
IL-18	CKD	rs1049518	15	A	G	0.0788	0.0094	5.42e-17		-0.0425	0.024	0.07526	70.2742
IL-18	CKD	rs11761603	7	T	C	-0.0674	0.0119	1.35e-08		-0.0113	0.0257	0.6464	32.0793
IL-18	CKD	rs12205178	6	A	G	0.0931	0.014	3.09e-11		-0.0404	0.0397	0.3095	44.2224
IL-18	CKD	rs13391258	2	T	C	-0.06	0.0108	2.74e-08		0.0094	0.0293	0.7636	30.8641
IL-18	CKD	rs1458038	4	T	C	-0.059	0.01	4.21e-09		-0.0086	0.0245	0.7218	34.8099
IL-18	CKD	rs17730281	15	A	G	-0.0869	0.011	2.68e-15		-0.017	0.0274	0.5348	62.4099
IL-18	CKD	rs1889937	9	A	G	-0.0624	0.01	5.15e-10		-0.0098	0.0254	0.7015	38.9375
IL-18	CKD	rs2484639	1	A	G	-0.0774	0.0092	2.95e-17		-0.0366	0.0239	0.1259	70.7792
IL-18	CKD	rs2580350	2	A	G	0.055	0.0098	1.69e-08		-0.0071	0.0238	0.7613	31.4972
IL-18	CKD	rs35716097	5	T	C	0.0785	0.0105	8.2e-14		-0.0128	0.0255	0.6034	55.8933
IL-18	CKD	rs3925584	11	T	C	0.08	0.0092	4.68e-18		0.0093	0.0231	0.6823	75.6142
IL-18	CKD	rs4871907	8	A	C	-0.0628	0.0097	9.91e-11		-0.0152	0.024	0.5269	41.9155
IL-18	CKD	rs62300825	4	A	G	-0.0949	0.0116	2.63e-16		0.0264	0.0285	0.3558	66.9292
IL-18	CKD	rs700221	5	A	G	-0.0719	0.0098	2.19e-13		0.0135	0.0241	0.5708	53.8276
IL-18	CKD	rs7178881	15	A	C	-0.0544	0.0092	4.14e-09		0.0113	0.0243	0.6397	34.964
IL-18	CKD	rs77924615	16	A	G	-0.2237	0.0128	6.38e-69		-0.0382	0.0298	0.2	305.43
IL-18	CKD	rs881858	6	A	G	0.0616	0.0101	1.19e-09		-0.0641	0.0258	0.0128	37.1978
IL-18	CKD	rs9474801	6	A	G	0.0522	0.0096	4.61e-08		0.0218	0.0263	0.412	29.5663
IP10	CKD	rs10224002	7	A	G	-0.1083	0.0102	2.65e-26		-0.0017	0.0283	0.9335	112.734
IP10	CKD	rs1049518	15	A	G	0.0788	0.0094	5.42e-17		0.0008	0.0238	0.9723	70.2742
IP10	CKD	rs11761603	7	T	C	-0.0674	0.0119	1.35e-08		-0.0188	0.0257	0.4609	32.0793
IP10	CKD	rs12205178	6	A	G	0.0931	0.014	3.09e-11		0.0132	0.0393	0.7369	44.2224
IP10	CKD	rs13391258	2	T	C	-0.06	0.0108	2.74e-08		-0.0287	0.0291	0.3341	30.8641
IP10	CKD	rs1458038	4	T	C	-0.059	0.01	4.21e-09		0.0296	0.0244	0.2278	34.8099
IP10	CKD	rs17730281	15	A	G	-0.0869	0.011	2.68e-15		0.0288	0.0272	0.2906	62.4099
IP10	CKD	rs1889937	9	A	G	-0.0624	0.01	5.15e-10		0.0051	0.0253	0.8387	38.9375
IP10	CKD	rs2484639	1	A	G	-0.0774	0.0092	2.95e-17		-0.0094	0.0238	0.6926	70.7792
IP10	CKD	rs2580350	2	A	G	0.055	0.0098	1.69e-08		-0.0047	0.0237	0.8391	31.4972
IP10	CKD	rs35716097	5	T	C	0.0785	0.0105	8.2e-14		-0.0616	0.0254	0.0151	55.8933
IP10	CKD	rs3925584	11	T	C	0.08	0.0092	4.68e-18		-0.034	0.023	0.1471	75.6142
IP10	CKD	rs4871907	8	A	C	-0.0628	0.0097	9.91e-11		0.0457	0.0238	0.05488	41.9155
IP10	CKD	rs62300825	4	A	G	-0.0949	0.0116	2.63e-16		0.0034	0.0282	0.9002	66.9292
IP10	CKD	rs700221	5	A	G	-0.0719	0.0098	2.19e-13		-0.0036	0.0239	0.8817	53.8276
IP10	CKD	rs7178881	15	A	C	-0.0544	0.0092	4.14e-09		-0.0085	0.0241	0.7245	34.964
IP10	CKD	rs77924615	16	A	G	-0.2237	0.0128	6.38e-69		-0.015	0.0297	0.6253	305.43
IP10	CKD	rs881858	6	A	G	0.0616	0.0101	1.19e-09		-0.0327	0.0256	0.2107	37.1978
IP10	CKD	rs9474801	6	A	G	0.0522	0.0096	4.61e-08		-0.029	0.0262	0.2676	29.5663
MCP1	CKD	rs10224002	7	A	G	-0.1083	0.0102	2.65e-26		0.0081	0.0189	0.6616	112.734
MCP1	CKD	rs1049518	15	A	G	0.0788	0.0094	5.42e-17		-0.0254	0.0158	0.1085	70.2742
MCP1	CKD	rs11761603	7	T	C	-0.0674	0.0119	1.35e-08		0.0182	0.0169	0.2791	32.0793
MCP1	CKD	rs12205178	6	A	G	0.0931	0.014	3.09e-11		-0.0307	0.0257	0.2354	44.2224
MCP1	CKD	rs13391258	2	T	C	-0.06	0.0108	2.74e-08		0.03	0.0195	0.1243	30.8641
MCP1	CKD	rs1458038	4	T	C	-0.059	0.01	4.21e-09		-0.0058	0.0166	0.7362	34.8099
MCP1	CKD	rs17730281	15	A	G	-0.0869	0.011	2.68e-15		-0.0121	0.018	0.5058	62.4099
MCP1	CKD	rs1889937	9	A	G	-0.0624	0.01	5.15e-10		0.0415	0.017	0.01459	38.9375
MCP1	CKD	rs2484639	1	A	G	-0.0774	0.0092	2.95e-17		-0.0057	0.0158	0.7228	70.7792
MCP1	CKD	rs2580350	2	A	G	0.055	0.0098	1.69e-08		-0.0122	0.016	0.4443	31.4972
MCP1	CKD	rs35716097	5	T	C	0.0785	0.0105	8.2e-14		-0.0088	0.0167	0.5704	55.8933
MCP1	CKD	rs3925584	11	T	C	0.08	0.0092	4.68e-18		-0.0151	0.0154	0.3269	75.6142
MCP1	CKD	rs4871907	8	A	C	-0.0628	0.0097	9.91e-11		0.0112	0.0159	0.4808	41.9155
MCP1	CKD	rs62300825	4	A	G	-0.0949	0.0116	2.63e-16		0.0025	0.0188	0.8937	66.9292
MCP1	CKD	rs700221	5	A	G	-0.0719	0.0098	2.19e-13		0.003	0.0161	0.8555	53.8276
MCP1	CKD	rs7178881	15	A	C	-0.0544	0.0092	4.14e-09		-0.0151	0.0161	0.3488	34.964
MCP1	CKD	rs77924615	16	A	G	-0.2237	0.0128	6.38e-69		0.0175	0.0199	0.3804	305.43
MCP1	CKD	rs881858	6	A	G	0.0616	0.0101	1.19e-09		0.0061	0.017	0.7135	37.1978
MCP1	CKD	rs9474801	6	A	G	0.0522	0.0096	4.61e-08		-0.0151	0.0176	0.3874	29.5663
MCP3	CKD	rs10224002	7	A	G	-0.1083	0.0102	2.65e-26		0.0323	0.0504	0.512	112.734
MCP3	CKD	rs1049518	15	A	G	0.0788	0.0094	5.42e-17		0.0289	0.0441	0.512	70.2742
MCP3	CKD	rs11761603	7	T	C	-0.0674	0.0119	1.35e-08		0.0451	0.0468	0.3373	32.0793
MCP3	CKD	rs12205178	6	A	G	0.0931	0.014	3.09e-11		-0.0041	0.0721	0.9208	44.2224
MCP3	CKD	rs13391258	2	T	C	-0.06	0.0108	2.74e-08		0.0075	0.0525	0.9054	30.8641
MCP3	CKD	rs1458038	4	T	C	-0.059	0.01	4.21e-09		0.0026	0.0447	0.9527	34.8099
MCP3	CKD	rs17730281	15	A	G	-0.0869	0.011	2.68e-15		-0.0147	0.0482	0.7921	62.4099
MCP3	CKD	rs1889937	9	A	G	-0.0624	0.01	5.15e-10		0.0675	0.0465	0.1468	38.9375
MCP3	CKD	rs2484639	1	A	G	-0.0774	0.0092	2.95e-17		-0.0227	0.0437	0.5928	70.7792
MCP3	CKD	rs2580350	2	A	G	0.055	0.0098	1.69e-08		0.0059	0.0435	0.8917	31.4972
MCP3	CKD	rs35716097	5	T	C	0.0785	0.0105	8.2e-14		-0.0352	0.0468	0.4446	55.8933
MCP3	CKD	rs3925584	11	T	C	0.08	0.0092	4.68e-18		0.0441	0.0443	0.3207	75.6142
MCP3	CKD	rs4871907	8	A	C	-0.0628	0.0097	9.91e-11		0.054	0.0444	0.2186	41.9155
MCP3	CKD	rs62300825	4	A	G	-0.0949	0.0116	2.63e-16		-0.0591	0.0524	0.2603	66.9292
MCP3	CKD	rs700221	5	A	G	-0.0719	0.0098	2.19e-13		0.0362	0.0439	0.3932	53.8276
MCP3	CKD	rs7178881	15	A	C	-0.0544	0.0092	4.14e-09		-0.0284	0.0448	0.5282	34.964
MCP3	CKD	rs77924615	16	A	G	-0.2237	0.0128	6.38e-69		0.0713	0.0544	0.1943	305.43
MCP3	CKD	rs881858	6	A	G	0.0616	0.0101	1.19e-09		0.0584	0.0461	0.2126	37.1978
MCP3	CKD	rs9474801	6	A	G	0.0522	0.0096	4.61e-08		-0.0445	0.048	0.3728	29.5663
MCSF	CKD	rs10224002	7	A	G	-0.1083	0.0102	2.65e-26		-0.0167	0.0338	0.598	112.734
MCSF	CKD	rs1049518	15	A	G	0.0788	0.0094	5.42e-17		-0.057	0.0293	0.05187	70.2742
MCSF	CKD	rs11761603	7	T	C	-0.0674	0.0119	1.35e-08		0.0574	0.0311	0.06503	32.0793
MCSF	CKD	rs12205178	6	A	G	0.0931	0.014	3.09e-11		0.0659	0.0476	0.1668	44.2224
MCSF	CKD	rs13391258	2	T	C	-0.06	0.0108	2.74e-08		0.0443	0.0352	0.2091	30.8641
MCSF	CKD	rs1458038	4	T	C	-0.059	0.01	4.21e-09		0.0152	0.0297	0.6108	34.8099
MCSF	CKD	rs17730281	15	A	G	-0.0869	0.011	2.68e-15		0.0214	0.033	0.5149	62.4099
MCSF	CKD	rs1889937	9	A	G	-0.0624	0.01	5.15e-10		0.0433	0.0309	0.1597	38.9375
MCSF	CKD	rs2484639	1	A	G	-0.0774	0.0092	2.95e-17		0.0034	0.0289	0.8924	70.7792
MCSF	CKD	rs2580350	2	A	G	0.055	0.0098	1.69e-08		0.0143	0.0289	0.629	31.4972
MCSF	CKD	rs35716097	5	T	C	0.0785	0.0105	8.2e-14		-0.0034	0.0307	0.9173	55.8933
MCSF	CKD	rs3925584	11	T	C	0.08	0.0092	4.68e-18		-0.0299	0.0282	0.282	75.6142
MCSF	CKD	rs4871907	8	A	C	-0.0628	0.0097	9.91e-11		-0.0093	0.0286	0.746	41.9155
MCSF	CKD	rs62300825	4	A	G	-0.0949	0.0116	2.63e-16		-0.008	0.0348	0.8227	66.9292
MCSF	CKD	rs700221	5	A	G	-0.0719	0.0098	2.19e-13		0.0126	0.0289	0.659	53.8276
MCSF	CKD	rs7178881	15	A	C	-0.0544	0.0092	4.14e-09		0.0711	0.0295	0.01605	34.964
MCSF	CKD	rs77924615	16	A	G	-0.2237	0.0128	6.38e-69		-0.0003	0.0361	0.9766	305.43
MCSF	CKD	rs881858	6	A	G	0.0616	0.0101	1.19e-09		-0.0065	0.0309	0.8161	37.1978
MCSF	CKD	rs9474801	6	A	G	0.0522	0.0096	4.61e-08		-0.0253	0.0319	0.4415	29.5663
MIF	CKD	rs10224002	7	A	G	-0.1083	0.0102	2.65e-26		0.0468	0.0289	0.1143	112.734
MIF	CKD	rs1049518	15	A	G	0.0788	0.0094	5.42e-17		-0.0013	0.0244	0.9536	70.2742
MIF	CKD	rs11761603	7	T	C	-0.0674	0.0119	1.35e-08		-0.0453	0.0265	0.08745	32.0793
MIF	CKD	rs12205178	6	A	G	0.0931	0.014	3.09e-11		-0.0132	0.0402	0.7446	44.2224
MIF	CKD	rs13391258	2	T	C	-0.06	0.0108	2.74e-08		-0.068	0.03	0.02233	30.8641
MIF	CKD	rs1458038	4	T	C	-0.059	0.01	4.21e-09		-0.0216	0.0251	0.3901	34.8099
MIF	CKD	rs17730281	15	A	G	-0.0869	0.011	2.68e-15		-0.0118	0.0278	0.6707	62.4099
MIF	CKD	rs1889937	9	A	G	-0.0624	0.01	5.15e-10		-0.0115	0.026	0.6577	38.9375
MIF	CKD	rs2484639	1	A	G	-0.0774	0.0092	2.95e-17		0.017	0.0243	0.4839	70.7792
MIF	CKD	rs2580350	2	A	G	0.055	0.0098	1.69e-08		0.0321	0.0243	0.1866	31.4972
MIF	CKD	rs35716097	5	T	C	0.0785	0.0105	8.2e-14		-0.0016	0.0261	0.9471	55.8933
MIF	CKD	rs3925584	11	T	C	0.08	0.0092	4.68e-18		0.0093	0.0237	0.674	75.6142
MIF	CKD	rs4871907	8	A	C	-0.0628	0.0097	9.91e-11		-0.0011	0.0245	0.9635	41.9155
MIF	CKD	rs62300825	4	A	G	-0.0949	0.0116	2.63e-16		0.0451	0.0289	0.1182	66.9292
MIF	CKD	rs700221	5	A	G	-0.0719	0.0098	2.19e-13		-0.0243	0.0245	0.3313	53.8276
MIF	CKD	rs7178881	15	A	C	-0.0544	0.0092	4.14e-09		0.0379	0.0248	0.1274	34.964
MIF	CKD	rs77924615	16	A	G	-0.2237	0.0128	6.38e-69		-0.0164	0.0304	0.5835	305.43
MIF	CKD	rs881858	6	A	G	0.0616	0.0101	1.19e-09		-0.0179	0.0263	0.4743	37.1978
MIF	CKD	rs9474801	6	A	G	0.0522	0.0096	4.61e-08		0.0228	0.0268	0.3932	29.5663
MIG	CKD	rs10224002	7	A	G	-0.1083	0.0102	2.65e-26		0.0148	0.0281	0.6242	112.734
MIG	CKD	rs1049518	15	A	G	0.0788	0.0094	5.42e-17		-0.0437	0.0238	0.06534	70.2742
MIG	CKD	rs11761603	7	T	C	-0.0674	0.0119	1.35e-08		0.017	0.0256	0.5343	32.0793
MIG	CKD	rs12205178	6	A	G	0.0931	0.014	3.09e-11		0.0832	0.0393	0.03419	44.2224
MIG	CKD	rs13391258	2	T	C	-0.06	0.0108	2.74e-08		-0.0273	0.0291	0.3632	30.8641
MIG	CKD	rs1458038	4	T	C	-0.059	0.01	4.21e-09		-0.014	0.0244	0.5645	34.8099
MIG	CKD	rs17730281	15	A	G	-0.0869	0.011	2.68e-15		0.0055	0.0272	0.8385	62.4099
MIG	CKD	rs1889937	9	A	G	-0.0624	0.01	5.15e-10		0.0353	0.0253	0.1621	38.9375
MIG	CKD	rs2484639	1	A	G	-0.0774	0.0092	2.95e-17		-0.03	0.0237	0.204	70.7792
MIG	CKD	rs2580350	2	A	G	0.055	0.0098	1.69e-08		-0.0189	0.0237	0.4189	31.4972
MIG	CKD	rs35716097	5	T	C	0.0785	0.0105	8.2e-14		-0.0381	0.0254	0.129	55.8933
MIG	CKD	rs3925584	11	T	C	0.08	0.0092	4.68e-18		-0.0454	0.023	0.04856	75.6142
MIG	CKD	rs4871907	8	A	C	-0.0628	0.0097	9.91e-11		-0.0077	0.0238	0.7433	41.9155
MIG	CKD	rs62300825	4	A	G	-0.0949	0.0116	2.63e-16		0.0179	0.0282	0.5238	66.9292
MIG	CKD	rs700221	5	A	G	-0.0719	0.0098	2.19e-13		0.037	0.0238	0.1193	53.8276
MIG	CKD	rs7178881	15	A	C	-0.0544	0.0092	4.14e-09		0.0158	0.0241	0.511	34.964
MIG	CKD	rs77924615	16	A	G	-0.2237	0.0128	6.38e-69		-0.0178	0.0296	0.5527	305.43
MIG	CKD	rs881858	6	A	G	0.0616	0.0101	1.19e-09		-0.0236	0.0256	0.3685	37.1978
MIG	CKD	rs9474801	6	A	G	0.0522	0.0096	4.61e-08		-0.006	0.0261	0.8151	29.5663
MIP1a	CKD	rs10224002	7	A	G	-0.1083	0.0102	2.65e-26		-0.0073	0.0289	0.8061	112.734
MIP1a	CKD	rs1049518	15	A	G	0.0788	0.0094	5.42e-17		-0.031	0.0243	0.203	70.2742
MIP1a	CKD	rs11761603	7	T	C	-0.0674	0.0119	1.35e-08		-0.0312	0.0262	0.2265	32.0793
MIP1a	CKD	rs12205178	6	A	G	0.0931	0.014	3.09e-11		-0.0448	0.0405	0.2702	44.2224
MIP1a	CKD	rs13391258	2	T	C	-0.06	0.0108	2.74e-08		0.0227	0.0298	0.4403	30.8641
MIP1a	CKD	rs1458038	4	T	C	-0.059	0.01	4.21e-09		-0.0479	0.0249	0.05453	34.8099
MIP1a	CKD	rs17730281	15	A	G	-0.0869	0.011	2.68e-15		0.0063	0.0278	0.8214	62.4099
MIP1a	CKD	rs1889937	9	A	G	-0.0624	0.01	5.15e-10		0.011	0.0259	0.669	38.9375
MIP1a	CKD	rs2484639	1	A	G	-0.0774	0.0092	2.95e-17		0.0023	0.0243	0.9254	70.7792
MIP1a	CKD	rs2580350	2	A	G	0.055	0.0098	1.69e-08		0.0069	0.0242	0.78	31.4972
MIP1a	CKD	rs35716097	5	T	C	0.0785	0.0105	8.2e-14		-0.0074	0.026	0.7565	55.8933
MIP1a	CKD	rs3925584	11	T	C	0.08	0.0092	4.68e-18		-0.0101	0.0235	0.6745	75.6142
MIP1a	CKD	rs4871907	8	A	C	-0.0628	0.0097	9.91e-11		0.0407	0.0244	0.09519	41.9155
MIP1a	CKD	rs62300825	4	A	G	-0.0949	0.0116	2.63e-16		0.0068	0.0289	0.8158	66.9292
MIP1a	CKD	rs700221	5	A	G	-0.0719	0.0098	2.19e-13		0.0026	0.0244	0.9129	53.8276
MIP1a	CKD	rs7178881	15	A	C	-0.0544	0.0092	4.14e-09		0.0026	0.0246	0.9162	34.964
MIP1a	CKD	rs77924615	16	A	G	-0.2237	0.0128	6.38e-69		0.0416	0.0302	0.1686	305.43
MIP1a	CKD	rs881858	6	A	G	0.0616	0.0101	1.19e-09		0.0641	0.0261	0.01438	37.1978
MIP1a	CKD	rs9474801	6	A	G	0.0522	0.0096	4.61e-08		-0.0003	0.0268	0.9976	29.5663
MIP1b	CKD	rs10224002	7	A	G	-0.1083	0.0102	2.65e-26		-0.0058	0.0189	0.7606	112.734
MIP1b	CKD	rs1049518	15	A	G	0.0788	0.0094	5.42e-17		-0.028	0.0158	0.07503	70.2742
MIP1b	CKD	rs11761603	7	T	C	-0.0674	0.0119	1.35e-08		-0.0256	0.0168	0.1307	32.0793
MIP1b	CKD	rs12205178	6	A	G	0.0931	0.014	3.09e-11		-0.0672	0.0257	0.00974	44.2224
MIP1b	CKD	rs13391258	2	T	C	-0.06	0.0108	2.74e-08		-0.0069	0.0195	0.7231	30.8641
MIP1b	CKD	rs1458038	4	T	C	-0.059	0.01	4.21e-09		0.0038	0.0166	0.8249	34.8099
MIP1b	CKD	rs17730281	15	A	G	-0.0869	0.011	2.68e-15		-0.0014	0.018	0.9366	62.4099
MIP1b	CKD	rs1889937	9	A	G	-0.0624	0.01	5.15e-10		-0.0006	0.0169	0.9731	38.9375
MIP1b	CKD	rs2484639	1	A	G	-0.0774	0.0092	2.95e-17		-0.0177	0.0158	0.2605	70.7792
MIP1b	CKD	rs2580350	2	A	G	0.055	0.0098	1.69e-08		-0.005	0.016	0.7599	31.4972
MIP1b	CKD	rs35716097	5	T	C	0.0785	0.0105	8.2e-14		-0.0114	0.0167	0.4646	55.8933
MIP1b	CKD	rs3925584	11	T	C	0.08	0.0092	4.68e-18		-0.0278	0.0154	0.07331	75.6142
MIP1b	CKD	rs4871907	8	A	C	-0.0628	0.0097	9.91e-11		0.0322	0.0159	0.04289	41.9155
MIP1b	CKD	rs62300825	4	A	G	-0.0949	0.0116	2.63e-16		0.0054	0.0187	0.768	66.9292
MIP1b	CKD	rs700221	5	A	G	-0.0719	0.0098	2.19e-13		0.0089	0.016	0.5825	53.8276
MIP1b	CKD	rs7178881	15	A	C	-0.0544	0.0092	4.14e-09		-0.0029	0.0161	0.857	34.964
MIP1b	CKD	rs77924615	16	A	G	-0.2237	0.0128	6.38e-69		0.0381	0.0199	0.05476	305.43
MIP1b	CKD	rs881858	6	A	G	0.0616	0.0101	1.19e-09		-0.0088	0.017	0.6186	37.1978
MIP1b	CKD	rs9474801	6	A	G	0.0522	0.0096	4.61e-08		-0.0115	0.0176	0.5171	29.5663
PDGFbb	CKD	rs10224002	7	A	G	-0.1083	0.0102	2.65e-26		0.0005	0.0188	0.9939	112.734
PDGFbb	CKD	rs1049518	15	A	G	0.0788	0.0094	5.42e-17		-0.0235	0.0158	0.1366	70.2742
PDGFbb	CKD	rs11761603	7	T	C	-0.0674	0.0119	1.35e-08		-0.0152	0.0169	0.3794	32.0793
PDGFbb	CKD	rs12205178	6	A	G	0.0931	0.014	3.09e-11		-0.0218	0.0257	0.414	44.2224
PDGFbb	CKD	rs13391258	2	T	C	-0.06	0.0108	2.74e-08		-0.0168	0.0195	0.3907	30.8641
PDGFbb	CKD	rs1458038	4	T	C	-0.059	0.01	4.21e-09		-0.0155	0.0166	0.3409	34.8099
PDGFbb	CKD	rs17730281	15	A	G	-0.0869	0.011	2.68e-15		-0.0154	0.018	0.3951	62.4099
PDGFbb	CKD	rs1889937	9	A	G	-0.0624	0.01	5.15e-10		0.0075	0.0169	0.657	38.9375
PDGFbb	CKD	rs2484639	1	A	G	-0.0774	0.0092	2.95e-17		-0.0019	0.0158	0.9017	70.7792
PDGFbb	CKD	rs2580350	2	A	G	0.055	0.0098	1.69e-08		-0.0143	0.016	0.3699	31.4972
PDGFbb	CKD	rs35716097	5	T	C	0.0785	0.0105	8.2e-14		-0.0103	0.0167	0.5172	55.8933
PDGFbb	CKD	rs3925584	11	T	C	0.08	0.0092	4.68e-18		-0.0154	0.0154	0.3246	75.6142
PDGFbb	CKD	rs4871907	8	A	C	-0.0628	0.0097	9.91e-11		0.0102	0.0159	0.5205	41.9155
PDGFbb	CKD	rs62300825	4	A	G	-0.0949	0.0116	2.63e-16		0.0164	0.0187	0.3765	66.9292
PDGFbb	CKD	rs700221	5	A	G	-0.0719	0.0098	2.19e-13		0.0139	0.016	0.387	53.8276
PDGFbb	CKD	rs7178881	15	A	C	-0.0544	0.0092	4.14e-09		0.003	0.0161	0.8531	34.964
PDGFbb	CKD	rs77924615	16	A	G	-0.2237	0.0128	6.38e-69		0.0033	0.0199	0.8606	305.43
PDGFbb	CKD	rs881858	6	A	G	0.0616	0.0101	1.19e-09		0.0196	0.017	0.2489	37.1978
PDGFbb	CKD	rs9474801	6	A	G	0.0522	0.0096	4.61e-08		-0.0306	0.0175	0.08315	29.5663
RANTES	CKD	rs10224002	7	A	G	-0.1083	0.0102	2.65e-26		0.0081	0.0291	0.7764	112.734
RANTES	CKD	rs1049518	15	A	G	0.0788	0.0094	5.42e-17		-0.0275	0.0246	0.262	70.2742
RANTES	CKD	rs11761603	7	T	C	-0.0674	0.0119	1.35e-08		-0.0261	0.0269	0.3192	32.0793
RANTES	CKD	rs12205178	6	A	G	0.0931	0.014	3.09e-11		0.0479	0.0409	0.2427	44.2224
RANTES	CKD	rs13391258	2	T	C	-0.06	0.0108	2.74e-08		-0.008	0.0303	0.8005	30.8641
RANTES	CKD	rs1458038	4	T	C	-0.059	0.01	4.21e-09		-0.023	0.0253	0.3633	34.8099
RANTES	CKD	rs17730281	15	A	G	-0.0869	0.011	2.68e-15		0.0428	0.0282	0.1296	62.4099
RANTES	CKD	rs1889937	9	A	G	-0.0624	0.01	5.15e-10		0.0188	0.0264	0.4765	38.9375
RANTES	CKD	rs2484639	1	A	G	-0.0774	0.0092	2.95e-17		-0.0162	0.0247	0.5105	70.7792
RANTES	CKD	rs2580350	2	A	G	0.055	0.0098	1.69e-08		-0.0206	0.0246	0.3894	31.4972
RANTES	CKD	rs35716097	5	T	C	0.0785	0.0105	8.2e-14		-0.0582	0.0263	0.0272	55.8933
RANTES	CKD	rs3925584	11	T	C	0.08	0.0092	4.68e-18		-0.0289	0.0239	0.2362	75.6142
RANTES	CKD	rs4871907	8	A	C	-0.0628	0.0097	9.91e-11		-0.0123	0.0247	0.6181	41.9155
RANTES	CKD	rs62300825	4	A	G	-0.0949	0.0116	2.63e-16		-0.0245	0.0292	0.4038	66.9292
RANTES	CKD	rs700221	5	A	G	-0.0719	0.0098	2.19e-13		0.0058	0.0248	0.8117	53.8276
RANTES	CKD	rs7178881	15	A	C	-0.0544	0.0092	4.14e-09		0.0099	0.025	0.6939	34.964
RANTES	CKD	rs77924615	16	A	G	-0.2237	0.0128	6.38e-69		-0.0469	0.0308	0.1262	305.43
RANTES	CKD	rs881858	6	A	G	0.0616	0.0101	1.19e-09		0.0016	0.0268	0.9659	37.1978
RANTES	CKD	rs9474801	6	A	G	0.0522	0.0096	4.61e-08		-0.0101	0.0272	0.7103	29.5663
SCF	CKD	rs10224002	7	A	G	-0.1083	0.0102	2.65e-26		0.0349	0.0188	0.06388	112.734
SCF	CKD	rs1049518	15	A	G	0.0788	0.0094	5.42e-17		-0.0179	0.0158	0.2575	70.2742
SCF	CKD	rs11761603	7	T	C	-0.0674	0.0119	1.35e-08		0.0065	0.0169	0.709	32.0793
SCF	CKD	rs12205178	6	A	G	0.0931	0.014	3.09e-11		-0.0227	0.0256	0.3782	44.2224
SCF	CKD	rs13391258	2	T	C	-0.06	0.0108	2.74e-08		-0.0023	0.0194	0.928	30.8641
SCF	CKD	rs1458038	4	T	C	-0.059	0.01	4.21e-09		-0.0077	0.0166	0.6575	34.8099
SCF	CKD	rs17730281	15	A	G	-0.0869	0.011	2.68e-15		0.0112	0.0179	0.5344	62.4099
SCF	CKD	rs1889937	9	A	G	-0.0624	0.01	5.15e-10		0.0169	0.0169	0.3158	38.9375
SCF	CKD	rs2484639	1	A	G	-0.0774	0.0092	2.95e-17		-0.0195	0.0157	0.2179	70.7792
SCF	CKD	rs2580350	2	A	G	0.055	0.0098	1.69e-08		0.0032	0.016	0.8498	31.4972
SCF	CKD	rs35716097	5	T	C	0.0785	0.0105	8.2e-14		-0.0237	0.0166	0.1477	55.8933
SCF	CKD	rs3925584	11	T	C	0.08	0.0092	4.68e-18		-0.0453	0.0154	0.003221	75.6142
SCF	CKD	rs4871907	8	A	C	-0.0628	0.0097	9.91e-11		-0.0117	0.0159	0.4611	41.9155
SCF	CKD	rs62300825	4	A	G	-0.0949	0.0116	2.63e-16		0.0331	0.0187	0.07613	66.9292
SCF	CKD	rs700221	5	A	G	-0.0719	0.0098	2.19e-13		0.0374	0.016	0.01953	53.8276
SCF	CKD	rs7178881	15	A	C	-0.0544	0.0092	4.14e-09		0.0104	0.0161	0.5207	34.964
SCF	CKD	rs77924615	16	A	G	-0.2237	0.0128	6.38e-69		0.0716	0.0199	0.0003087	305.43
SCF	CKD	rs881858	6	A	G	0.0616	0.0101	1.19e-09		-0.006	0.0169	0.7211	37.1978
SCF	CKD	rs9474801	6	A	G	0.0522	0.0096	4.61e-08		-0.0099	0.0175	0.5641	29.5663
SCGFb	CKD	rs10224002	7	A	G	-0.1083	0.0102	2.65e-26		-0.0375	0.0281	0.1967	112.734
SCGFb	CKD	rs1049518	15	A	G	0.0788	0.0094	5.42e-17		-0.0406	0.0238	0.08645	70.2742
SCGFb	CKD	rs11761603	7	T	C	-0.0674	0.0119	1.35e-08		-0.0246	0.0257	0.3292	32.0793
SCGFb	CKD	rs12205178	6	A	G	0.0931	0.014	3.09e-11		-0.06	0.0393	0.1266	44.2224
SCGFb	CKD	rs13391258	2	T	C	-0.06	0.0108	2.74e-08		-0.0242	0.0291	0.4191	30.8641
SCGFb	CKD	rs1458038	4	T	C	-0.059	0.01	4.21e-09		-0.0024	0.0244	0.9221	34.8099
SCGFb	CKD	rs17730281	15	A	G	-0.0869	0.011	2.68e-15		-0.0039	0.0272	0.8864	62.4099
SCGFb	CKD	rs1889937	9	A	G	-0.0624	0.01	5.15e-10		-0.0008	0.0253	0.9732	38.9375
SCGFb	CKD	rs2484639	1	A	G	-0.0774	0.0092	2.95e-17		-0.0262	0.0237	0.2684	70.7792
SCGFb	CKD	rs2580350	2	A	G	0.055	0.0098	1.69e-08		-0.0193	0.0237	0.4141	31.4972
SCGFb	CKD	rs35716097	5	T	C	0.0785	0.0105	8.2e-14		-0.0477	0.0254	0.05914	55.8933
SCGFb	CKD	rs3925584	11	T	C	0.08	0.0092	4.68e-18		-0.0573	0.023	0.01253	75.6142
SCGFb	CKD	rs4871907	8	A	C	-0.0628	0.0097	9.91e-11		-0.0216	0.0238	0.3649	41.9155
SCGFb	CKD	rs62300825	4	A	G	-0.0949	0.0116	2.63e-16		0.0215	0.0282	0.4436	66.9292
SCGFb	CKD	rs700221	5	A	G	-0.0719	0.0098	2.19e-13		0.0623	0.0239	0.009177	53.8276
SCGFb	CKD	rs7178881	15	A	C	-0.0544	0.0092	4.14e-09		-0.0072	0.0241	0.7649	34.964
SCGFb	CKD	rs77924615	16	A	G	-0.2237	0.0128	6.38e-69		-0.0291	0.0296	0.3173	305.43
SCGFb	CKD	rs881858	6	A	G	0.0616	0.0101	1.19e-09		0.0069	0.0256	0.7736	37.1978
SCGFb	CKD	rs9474801	6	A	G	0.0522	0.0096	4.61e-08		-0.0174	0.0261	0.5059	29.5663
SDF1a	CKD	rs10224002	7	A	G	-0.1083	0.0102	2.65e-26		-0.0006	0.0193	0.7695	112.734
SDF1a	CKD	rs1049518	15	A	G	0.0788	0.0094	5.42e-17		-0.0018	0.0163	0.8582	70.2742
SDF1a	CKD	rs11761603	7	T	C	-0.0674	0.0119	1.35e-08		-0.0183	0.0175	0.4159	32.0793
SDF1a	CKD	rs12205178	6	A	G	0.0931	0.014	3.09e-11		-0.0325	0.0266	0.4075	44.2224
SDF1a	CKD	rs13391258	2	T	C	-0.06	0.0108	2.74e-08		-0.0103	0.02	0.2607	30.8641
SDF1a	CKD	rs1458038	4	T	C	-0.059	0.01	4.21e-09		-0.0018	0.0171	0.6503	34.8099
SDF1a	CKD	rs17730281	15	A	G	-0.0869	0.011	2.68e-15		-0.0143	0.0185	0.232	62.4099
SDF1a	CKD	rs1889937	9	A	G	-0.0624	0.01	5.15e-10		0.0306	0.0175	0.2037	38.9375
SDF1a	CKD	rs2484639	1	A	G	-0.0774	0.0092	2.95e-17		-0.0004	0.0163	0.7178	70.7792
SDF1a	CKD	rs2580350	2	A	G	0.055	0.0098	1.69e-08		-0.0061	0.0165	0.1318	31.4972
SDF1a	CKD	rs35716097	5	T	C	0.0785	0.0105	8.2e-14		-0.0124	0.0171	0.9956	55.8933
SDF1a	CKD	rs3925584	11	T	C	0.08	0.0092	4.68e-18		-0.031	0.0159	0.2369	75.6142
SDF1a	CKD	rs4871907	8	A	C	-0.0628	0.0097	9.91e-11		0.0036	0.0164	0.8136	41.9155
SDF1a	CKD	rs62300825	4	A	G	-0.0949	0.0116	2.63e-16		-0.0189	0.0194	0.4891	66.9292
SDF1a	CKD	rs700221	5	A	G	-0.0719	0.0098	2.19e-13		0.0026	0.0165	0.9869	53.8276
SDF1a	CKD	rs7178881	15	A	C	-0.0544	0.0092	4.14e-09		0.0177	0.0167	0.5169	34.964
SDF1a	CKD	rs77924615	16	A	G	-0.2237	0.0128	6.38e-69		0.0142	0.0206	0.564	305.43
SDF1a	CKD	rs881858	6	A	G	0.0616	0.0101	1.19e-09		0.0121	0.0175	0.7445	37.1978
SDF1a	CKD	rs9474801	6	A	G	0.0522	0.0096	4.61e-08		-0.0244	0.0182	0.1308	29.5663
TNFa	CKD	rs10224002	7	A	G	-0.1083	0.0102	2.65e-26		-0.0183	0.0293	0.5384	112.734
TNFa	CKD	rs1049518	15	A	G	0.0788	0.0094	5.42e-17		-0.0028	0.0246	0.9115	70.2742
TNFa	CKD	rs11761603	7	T	C	-0.0674	0.0119	1.35e-08		-0.0017	0.0265	0.9372	32.0793
TNFa	CKD	rs12205178	6	A	G	0.0931	0.014	3.09e-11		-0.0002	0.0407	0.9985	44.2224
TNFa	CKD	rs13391258	2	T	C	-0.06	0.0108	2.74e-08		0.014	0.0302	0.629	30.8641
TNFa	CKD	rs1458038	4	T	C	-0.059	0.01	4.21e-09		-0.0114	0.0252	0.6527	34.8099
TNFa	CKD	rs17730281	15	A	G	-0.0869	0.011	2.68e-15		-0.0127	0.0281	0.6513	62.4099
TNFa	CKD	rs1889937	9	A	G	-0.0624	0.01	5.15e-10		0.027	0.0262	0.3028	38.9375
TNFa	CKD	rs2484639	1	A	G	-0.0774	0.0092	2.95e-17		-0.0218	0.0246	0.3728	70.7792
TNFa	CKD	rs2580350	2	A	G	0.055	0.0098	1.69e-08		0.0032	0.0245	0.9049	31.4972
TNFa	CKD	rs35716097	5	T	C	0.0785	0.0105	8.2e-14		-0.0407	0.0263	0.1206	55.8933
TNFa	CKD	rs3925584	11	T	C	0.08	0.0092	4.68e-18		0.0199	0.0237	0.3941	75.6142
TNFa	CKD	rs4871907	8	A	C	-0.0628	0.0097	9.91e-11		0.0576	0.0246	0.01934	41.9155
TNFa	CKD	rs62300825	4	A	G	-0.0949	0.0116	2.63e-16		0.025	0.0292	0.3901	66.9292
TNFa	CKD	rs700221	5	A	G	-0.0719	0.0098	2.19e-13		0.0015	0.0247	0.9427	53.8276
TNFa	CKD	rs7178881	15	A	C	-0.0544	0.0092	4.14e-09		-0.0111	0.0249	0.6553	34.964
TNFa	CKD	rs77924615	16	A	G	-0.2237	0.0128	6.38e-69		-0.008	0.0307	0.7951	305.43
TNFa	CKD	rs881858	6	A	G	0.0616	0.0101	1.19e-09		0.0338	0.0264	0.2013	37.1978
TNFa	CKD	rs9474801	6	A	G	0.0522	0.0096	4.61e-08		0.0323	0.027	0.2303	29.5663
TNFb	CKD	rs10224002	7	A	G	-0.1083	0.0102	2.65e-26		-0.0039	0.0417	0.9426	112.734
TNFb	CKD	rs1049518	15	A	G	0.0788	0.0094	5.42e-17		0.0062	0.0367	0.8644	70.2742
TNFb	CKD	rs11761603	7	T	C	-0.0674	0.0119	1.35e-08		0.0063	0.039	0.8989	32.0793
TNFb	CKD	rs12205178	6	A	G	0.0931	0.014	3.09e-11		0.1248	0.0608	0.04	44.2224
TNFb	CKD	rs13391258	2	T	C	-0.06	0.0108	2.74e-08		0.0603	0.0437	0.1724	30.8641
TNFb	CKD	rs1458038	4	T	C	-0.059	0.01	4.21e-09		-0.0046	0.0375	0.9035	34.8099
TNFb	CKD	rs17730281	15	A	G	-0.0869	0.011	2.68e-15		-0.0305	0.0416	0.46	62.4099
TNFb	CKD	rs1889937	9	A	G	-0.0624	0.01	5.15e-10		0.0017	0.0388	0.9594	38.9375
TNFb	CKD	rs2484639	1	A	G	-0.0774	0.0092	2.95e-17		-0.0144	0.0368	0.6992	70.7792
TNFb	CKD	rs2580350	2	A	G	0.055	0.0098	1.69e-08		0.023	0.0365	0.5381	31.4972
TNFb	CKD	rs35716097	5	T	C	0.0785	0.0105	8.2e-14		0.048	0.0387	0.2101	55.8933
TNFb	CKD	rs3925584	11	T	C	0.08	0.0092	4.68e-18		-0.0102	0.036	0.7812	75.6142
TNFb	CKD	rs4871907	8	A	C	-0.0628	0.0097	9.91e-11		-0.0414	0.0363	0.2548	41.9155
TNFb	CKD	rs62300825	4	A	G	-0.0949	0.0116	2.63e-16		0.0113	0.0436	0.801	66.9292
TNFb	CKD	rs700221	5	A	G	-0.0719	0.0098	2.19e-13		-0.0239	0.0363	0.5083	53.8276
TNFb	CKD	rs7178881	15	A	C	-0.0544	0.0092	4.14e-09		0.0172	0.0369	0.6412	34.964
TNFb	CKD	rs77924615	16	A	G	-0.2237	0.0128	6.38e-69		0.0275	0.0459	0.5787	305.43
TNFb	CKD	rs881858	6	A	G	0.0616	0.0101	1.19e-09		-0.0139	0.0383	0.7136	37.1978
TNFb	CKD	rs9474801	6	A	G	0.0522	0.0096	4.61e-08		0.0499	0.0399	0.1989	29.5663
TRAIL	CKD	rs10224002	7	A	G	-0.1083	0.0102	2.65e-26		0.0326	0.0189	0.08601	112.734
TRAIL	CKD	rs1049518	15	A	G	0.0788	0.0094	5.42e-17		-0.018	0.0158	0.2579	70.2742
TRAIL	CKD	rs11761603	7	T	C	-0.0674	0.0119	1.35e-08		-0.0173	0.0169	0.3143	32.0793
TRAIL	CKD	rs12205178	6	A	G	0.0931	0.014	3.09e-11		0.0188	0.0257	0.4711	44.2224
TRAIL	CKD	rs13391258	2	T	C	-0.06	0.0108	2.74e-08		-0.0049	0.0195	0.8071	30.8641
TRAIL	CKD	rs1458038	4	T	C	-0.059	0.01	4.21e-09		-0.0004	0.0166	0.986	34.8099
TRAIL	CKD	rs17730281	15	A	G	-0.0869	0.011	2.68e-15		0.0131	0.018	0.4657	62.4099
TRAIL	CKD	rs1889937	9	A	G	-0.0624	0.01	5.15e-10		0.0002	0.017	0.9926	38.9375
TRAIL	CKD	rs2484639	1	A	G	-0.0774	0.0092	2.95e-17		0.0021	0.0158	0.8969	70.7792
TRAIL	CKD	rs2580350	2	A	G	0.055	0.0098	1.69e-08		-0.0055	0.016	0.7348	31.4972
TRAIL	CKD	rs35716097	5	T	C	0.0785	0.0105	8.2e-14		0.0084	0.0167	0.6366	55.8933
TRAIL	CKD	rs3925584	11	T	C	0.08	0.0092	4.68e-18		-0.0135	0.0155	0.3828	75.6142
TRAIL	CKD	rs4871907	8	A	C	-0.0628	0.0097	9.91e-11		-0.0367	0.016	0.02125	41.9155
TRAIL	CKD	rs62300825	4	A	G	-0.0949	0.0116	2.63e-16		0.0003	0.0188	0.9886	66.9292
TRAIL	CKD	rs700221	5	A	G	-0.0719	0.0098	2.19e-13		-0.0066	0.0161	0.6743	53.8276
TRAIL	CKD	rs7178881	15	A	C	-0.0544	0.0092	4.14e-09		-0.008	0.0162	0.6207	34.964
TRAIL	CKD	rs77924615	16	A	G	-0.2237	0.0128	6.38e-69		0.0252	0.0199	0.2051	305.43
TRAIL	CKD	rs881858	6	A	G	0.0616	0.0101	1.19e-09		0.0368	0.017	0.03106	37.1978
TRAIL	CKD	rs9474801	6	A	G	0.0522	0.0096	4.61e-08		-0.0042	0.0176	0.81	29.5663
VEGF	CKD	rs10224002	7	A	G	-0.1083	0.0102	2.65e-26		0.0064	0.0203	0.7676	112.734
VEGF	CKD	rs1049518	15	A	G	0.0788	0.0094	5.42e-17		-0.031	0.0171	0.06973	70.2742
VEGF	CKD	rs11761603	7	T	C	-0.0674	0.0119	1.35e-08		-0.0281	0.0183	0.1265	32.0793
VEGF	CKD	rs12205178	6	A	G	0.0931	0.014	3.09e-11		-0.0296	0.0279	0.3001	44.2224
VEGF	CKD	rs13391258	2	T	C	-0.06	0.0108	2.74e-08		0.0353	0.021	0.09394	30.8641
VEGF	CKD	rs1458038	4	T	C	-0.059	0.01	4.21e-09		-0.0144	0.0179	0.4187	34.8099
VEGF	CKD	rs17730281	15	A	G	-0.0869	0.011	2.68e-15		-0.0116	0.0194	0.548	62.4099
VEGF	CKD	rs1889937	9	A	G	-0.0624	0.01	5.15e-10		-0.0081	0.0183	0.6561	38.9375
VEGF	CKD	rs2484639	1	A	G	-0.0774	0.0092	2.95e-17		-0.0283	0.0171	0.0977	70.7792
VEGF	CKD	rs2580350	2	A	G	0.055	0.0098	1.69e-08		-0.0079	0.0172	0.6417	31.4972
VEGF	CKD	rs35716097	5	T	C	0.0785	0.0105	8.2e-14		-0.0152	0.018	0.3566	55.8933
VEGF	CKD	rs3925584	11	T	C	0.08	0.0092	4.68e-18		-0.0085	0.0167	0.607	75.6142
VEGF	CKD	rs4871907	8	A	C	-0.0628	0.0097	9.91e-11		0.0036	0.0171	0.8274	41.9155
VEGF	CKD	rs62300825	4	A	G	-0.0949	0.0116	2.63e-16		0.0345	0.0203	0.09032	66.9292
VEGF	CKD	rs700221	5	A	G	-0.0719	0.0098	2.19e-13		0.0141	0.0173	0.4064	53.8276
VEGF	CKD	rs7178881	15	A	C	-0.0544	0.0092	4.14e-09		0.0108	0.0174	0.5363	34.964
VEGF	CKD	rs77924615	16	A	G	-0.2237	0.0128	6.38e-69		0.0424	0.0216	0.04851	305.43
VEGF	CKD	rs881858	6	A	G	0.0616	0.0101	1.19e-09		-0.0386	0.0183	0.03532	37.1978
VEGF	CKD	rs9474801	6	A	G	0.0522	0.0096	4.61e-08		-0.0075	0.019	0.6994	29.5663
bNGF	BUN	rs1047891	2	A	C	-0.0071	0.0005	2.77e-40		0.0118	0.0259	0.6641	201.64
bNGF	BUN	rs13076151	3	A	G	0.0096	0.0006	2.14e-53		0.0295	0.034	0.3763	256
bNGF	BUN	rs1484873	18	A	G	-0.0158	0.0009	3.27e-67		-0.0096	0.0336	0.7542	308.198
bNGF	BUN	rs28465123	17	A	C	0.0076	0.0005	3.26e-46		-0.0301	0.0273	0.2697	231.04
bNGF	BUN	rs300143	6	A	G	0.0086	0.0005	2.47e-61		0.0152	0.024	0.5273	295.84
bNGF	BUN	rs382322	3	A	G	0.0066	0.0005	3.91e-41		-0.0017	0.0241	0.9493	174.24
bNGF	BUN	rs3925584	11	T	C	0.0087	0.0005	5.74e-71		-0.0169	0.0235	0.4652	302.76
bNGF	BUN	rs4461138	17	T	G	0.0069	0.0005	2.33e-42		-0.0394	0.0255	0.1255	190.44
bNGF	BUN	rs4859682	4	A	C	0.0076	0.0005	4.64e-54		-0.0366	0.0243	0.1317	231.04
bNGF	BUN	rs4886755	15	A	G	-0.0079	0.0005	2.45e-59		0.0102	0.0239	0.6687	249.64
bNGF	BUN	rs62435145	7	T	G	0.0128	0.0006	2.19e-109		0.0288	0.0261	0.2619	455.111
bNGF	BUN	rs73080591	5	T	C	0.026	0.001	2.76e-154		-0.0429	0.0353	0.2333	676
bNGF	BUN	rs73728279	7	T	G	0.0128	0.0006	7.87e-103		-0.0012	0.0288	0.9774	455.111
bNGF	BUN	rs77924615	16	A	G	-0.0095	0.0006	1.17e-52		-0.053	0.0303	0.08266	250.694
bNGF	BUN	rs7834797	8	A	G	0.0066	0.0005	6.41e-41		0.0561	0.0251	0.02507	174.24
bNGF	BUN	rs838133	19	A	G	-0.0088	0.0006	8.35e-55		0.0065	0.0246	0.7634	215.111
bNGF	BUN	rs9482770	6	T	C	-0.0079	0.0005	2.51e-58		-0.0407	0.0238	0.0874	249.64
CTACK	BUN	rs1047891	2	A	C	-0.0071	0.0005	2.77e-40		-0.0063	0.0255	0.8045	201.64
CTACK	BUN	rs13076151	3	A	G	0.0096	0.0006	2.14e-53		0.0281	0.0334	0.3967	256
CTACK	BUN	rs1484873	18	A	G	-0.0158	0.0009	3.27e-67		-0.0142	0.0329	0.6578	308.198
CTACK	BUN	rs28465123	17	A	C	0.0076	0.0005	3.26e-46		0.0115	0.0268	0.6779	231.04
CTACK	BUN	rs300143	6	A	G	0.0086	0.0005	2.47e-61		0.0226	0.0237	0.3409	295.84
CTACK	BUN	rs382322	3	A	G	0.0066	0.0005	3.91e-41		-0.0187	0.0237	0.4363	174.24
CTACK	BUN	rs3925584	11	T	C	0.0087	0.0005	5.74e-71		-0.0391	0.0232	0.09146	302.76
CTACK	BUN	rs4461138	17	T	G	0.0069	0.0005	2.33e-42		0.0029	0.0252	0.9081	190.44
CTACK	BUN	rs4859682	4	A	C	0.0076	0.0005	4.64e-54		-0.0308	0.0239	0.1953	231.04
CTACK	BUN	rs4886755	15	A	G	-0.0079	0.0005	2.45e-59		0.0081	0.0236	0.7282	249.64
CTACK	BUN	rs62435145	7	T	G	0.0128	0.0006	2.19e-109		0.0121	0.0257	0.6381	455.111
CTACK	BUN	rs73080591	5	T	C	0.026	0.001	2.76e-154		-0.0601	0.0349	0.09244	676
CTACK	BUN	rs73728279	7	T	G	0.0128	0.0006	7.87e-103		-0.0057	0.0283	0.8124	455.111
CTACK	BUN	rs77924615	16	A	G	-0.0095	0.0006	1.17e-52		-0.0006	0.0298	0.9864	250.694
CTACK	BUN	rs7834797	8	A	G	0.0066	0.0005	6.41e-41		0.0496	0.0247	0.04462	174.24
CTACK	BUN	rs838133	19	A	G	-0.0088	0.0006	8.35e-55		0.002	0.0243	0.9225	215.111
CTACK	BUN	rs9482770	6	T	C	-0.0079	0.0005	2.51e-58		-0.0222	0.0235	0.3449	249.64
Eotaxin	BUN	rs1047891	2	A	C	-0.0071	0.0005	2.77e-40		0.0035	0.0172	0.8337	201.64
Eotaxin	BUN	rs13076151	3	A	G	0.0096	0.0006	2.14e-53		0.0047	0.0229	0.8657	256
Eotaxin	BUN	rs1484873	18	A	G	-0.0158	0.0009	3.27e-67		0.0516	0.0218	0.01839	308.198
Eotaxin	BUN	rs28465123	17	A	C	0.0076	0.0005	3.26e-46		0.0281	0.0179	0.1161	231.04
Eotaxin	BUN	rs300143	6	A	G	0.0086	0.0005	2.47e-61		-0.0028	0.0159	0.8616	295.84
Eotaxin	BUN	rs382322	3	A	G	0.0066	0.0005	3.91e-41		0.002	0.0159	0.8909	174.24
Eotaxin	BUN	rs3925584	11	T	C	0.0087	0.0005	5.74e-71		-0.0291	0.0155	0.06118	302.76
Eotaxin	BUN	rs4461138	17	T	G	0.0069	0.0005	2.33e-42		0.0259	0.0167	0.1211	190.44
Eotaxin	BUN	rs4859682	4	A	C	0.0076	0.0005	4.64e-54		-0.0149	0.0159	0.3508	231.04
Eotaxin	BUN	rs4886755	15	A	G	-0.0079	0.0005	2.45e-59		0.0078	0.0159	0.6331	249.64
Eotaxin	BUN	rs62435145	7	T	G	0.0128	0.0006	2.19e-109		0.0085	0.0169	0.6162	455.111
Eotaxin	BUN	rs73080591	5	T	C	0.026	0.001	2.76e-154		0.009	0.0236	0.677	676
Eotaxin	BUN	rs73728279	7	T	G	0.0128	0.0006	7.87e-103		-0.0173	0.019	0.3713	455.111
Eotaxin	BUN	rs77924615	16	A	G	-0.0095	0.0006	1.17e-52		0.0114	0.0201	0.5704	250.694
Eotaxin	BUN	rs7834797	8	A	G	0.0066	0.0005	6.41e-41		-0.0344	0.0163	0.03595	174.24
Eotaxin	BUN	rs838133	19	A	G	-0.0088	0.0006	8.35e-55		-0.0012	0.0168	0.9145	215.111
Eotaxin	BUN	rs9482770	6	T	C	-0.0079	0.0005	2.51e-58		0.0308	0.0159	0.05239	249.64
FGFBasic	BUN	rs1047891	2	A	C	-0.0071	0.0005	2.77e-40		0.017	0.0177	0.3361	201.64
FGFBasic	BUN	rs13076151	3	A	G	0.0096	0.0006	2.14e-53		0.0096	0.0237	0.7158	256
FGFBasic	BUN	rs1484873	18	A	G	-0.0158	0.0009	3.27e-67		0.0148	0.0226	0.5317	308.198
FGFBasic	BUN	rs28465123	17	A	C	0.0076	0.0005	3.26e-46		0.0133	0.0186	0.4716	231.04
FGFBasic	BUN	rs300143	6	A	G	0.0086	0.0005	2.47e-61		0.0178	0.0165	0.2812	295.84
FGFBasic	BUN	rs382322	3	A	G	0.0066	0.0005	3.91e-41		-0.0107	0.0164	0.5255	174.24
FGFBasic	BUN	rs3925584	11	T	C	0.0087	0.0005	5.74e-71		-0.0117	0.0161	0.4688	302.76
FGFBasic	BUN	rs4461138	17	T	G	0.0069	0.0005	2.33e-42		0.0041	0.0173	0.8068	190.44
FGFBasic	BUN	rs4859682	4	A	C	0.0076	0.0005	4.64e-54		-0.0143	0.0165	0.3859	231.04
FGFBasic	BUN	rs4886755	15	A	G	-0.0079	0.0005	2.45e-59		-0.0178	0.0164	0.2815	249.64
FGFBasic	BUN	rs62435145	7	T	G	0.0128	0.0006	2.19e-109		0.0241	0.0175	0.1664	455.111
FGFBasic	BUN	rs73080591	5	T	C	0.026	0.001	2.76e-154		-0.0277	0.0242	0.253	676
FGFBasic	BUN	rs73728279	7	T	G	0.0128	0.0006	7.87e-103		-0.0111	0.0197	0.5723	455.111
FGFBasic	BUN	rs77924615	16	A	G	-0.0095	0.0006	1.17e-52		0.0412	0.0208	0.04754	250.694
FGFBasic	BUN	rs7834797	8	A	G	0.0066	0.0005	6.41e-41		0	0.0169	0.9871	174.24
FGFBasic	BUN	rs838133	19	A	G	-0.0088	0.0006	8.35e-55		-0.011	0.0174	0.5288	215.111
FGFBasic	BUN	rs9482770	6	T	C	-0.0079	0.0005	2.51e-58		-0.0028	0.0164	0.8655	249.64
GCSF	BUN	rs1047891	2	A	C	-0.0071	0.0005	2.77e-40		0.0051	0.0174	0.7557	201.64
GCSF	BUN	rs13076151	3	A	G	0.0096	0.0006	2.14e-53		-0.0011	0.0232	0.9233	256
GCSF	BUN	rs1484873	18	A	G	-0.0158	0.0009	3.27e-67		0.0254	0.0221	0.2682	308.198
GCSF	BUN	rs28465123	17	A	C	0.0076	0.0005	3.26e-46		0.0126	0.0182	0.4872	231.04
GCSF	BUN	rs300143	6	A	G	0.0086	0.0005	2.47e-61		0.0133	0.0162	0.4104	295.84
GCSF	BUN	rs382322	3	A	G	0.0066	0.0005	3.91e-41		-0.0015	0.0161	0.9361	174.24
GCSF	BUN	rs3925584	11	T	C	0.0087	0.0005	5.74e-71		-0.0111	0.0157	0.4862	302.76
GCSF	BUN	rs4461138	17	T	G	0.0069	0.0005	2.33e-42		-0.0112	0.0169	0.5091	190.44
GCSF	BUN	rs4859682	4	A	C	0.0076	0.0005	4.64e-54		-0.0243	0.0161	0.1315	231.04
GCSF	BUN	rs4886755	15	A	G	-0.0079	0.0005	2.45e-59		-0.0385	0.0161	0.01642	249.64
GCSF	BUN	rs62435145	7	T	G	0.0128	0.0006	2.19e-109		0.0282	0.0171	0.1012	455.111
GCSF	BUN	rs73080591	5	T	C	0.026	0.001	2.76e-154		-0.0097	0.0238	0.6829	676
GCSF	BUN	rs73728279	7	T	G	0.0128	0.0006	7.87e-103		-0.0478	0.0192	0.01312	455.111
GCSF	BUN	rs77924615	16	A	G	-0.0095	0.0006	1.17e-52		0.0391	0.0203	0.0538	250.694
GCSF	BUN	rs7834797	8	A	G	0.0066	0.0005	6.41e-41		-0.0228	0.0165	0.1696	174.24
GCSF	BUN	rs838133	19	A	G	-0.0088	0.0006	8.35e-55		0.0139	0.017	0.4206	215.111
GCSF	BUN	rs9482770	6	T	C	-0.0079	0.0005	2.51e-58		0.0199	0.0161	0.207	249.64
GROa	BUN	rs1047891	2	A	C	-0.0071	0.0005	2.77e-40		0.0118	0.0259	0.641	201.64
GROa	BUN	rs13076151	3	A	G	0.0096	0.0006	2.14e-53		0.0684	0.0339	0.04406	256
GROa	BUN	rs1484873	18	A	G	-0.0158	0.0009	3.27e-67		0.0288	0.0333	0.3951	308.198
GROa	BUN	rs28465123	17	A	C	0.0076	0.0005	3.26e-46		0.0082	0.0272	0.7557	231.04
GROa	BUN	rs300143	6	A	G	0.0086	0.0005	2.47e-61		-0.0127	0.0242	0.5995	295.84
GROa	BUN	rs382322	3	A	G	0.0066	0.0005	3.91e-41		0.0049	0.0241	0.8318	174.24
GROa	BUN	rs3925584	11	T	C	0.0087	0.0005	5.74e-71		-0.0036	0.0236	0.8829	302.76
GROa	BUN	rs4461138	17	T	G	0.0069	0.0005	2.33e-42		0.0061	0.0256	0.8163	190.44
GROa	BUN	rs4859682	4	A	C	0.0076	0.0005	4.64e-54		-0.0073	0.0243	0.7632	231.04
GROa	BUN	rs4886755	15	A	G	-0.0079	0.0005	2.45e-59		0.0056	0.0239	0.8235	249.64
GROa	BUN	rs62435145	7	T	G	0.0128	0.0006	2.19e-109		-0.0077	0.0261	0.8055	455.111
GROa	BUN	rs73080591	5	T	C	0.026	0.001	2.76e-154		-0.0049	0.0355	0.9263	676
GROa	BUN	rs73728279	7	T	G	0.0128	0.0006	7.87e-103		-0.0231	0.029	0.4426	455.111
GROa	BUN	rs77924615	16	A	G	-0.0095	0.0006	1.17e-52		0.0674	0.0303	0.02631	250.694
GROa	BUN	rs7834797	8	A	G	0.0066	0.0005	6.41e-41		-0.0128	0.0251	0.6086	174.24
GROa	BUN	rs838133	19	A	G	-0.0088	0.0006	8.35e-55		0.0249	0.0247	0.282	215.111
GROa	BUN	rs9482770	6	T	C	-0.0079	0.0005	2.51e-58		-0.0138	0.0239	0.5639	249.64
HGF	BUN	rs13076151	3	A	G	0.0096	0.0006	2.14e-53		-0.0173	0.0227	0.4422	256
HGF	BUN	rs1484873	18	A	G	-0.0158	0.0009	3.27e-67		0.0335	0.0217	0.1264	308.198
HGF	BUN	rs28465123	17	A	C	0.0076	0.0005	3.26e-46		-0.0024	0.0178	0.8979	231.04
HGF	BUN	rs300143	6	A	G	0.0086	0.0005	2.47e-61		0.0007	0.0158	0.9638	295.84
HGF	BUN	rs382322	3	A	G	0.0066	0.0005	3.91e-41		0.0181	0.0157	0.2479	174.24
HGF	BUN	rs3925584	11	T	C	0.0087	0.0005	5.74e-71		-0.0162	0.0154	0.2896	302.76
HGF	BUN	rs4461138	17	T	G	0.0069	0.0005	2.33e-42		0.046	0.0166	0.005522	190.44
HGF	BUN	rs4859682	4	A	C	0.0076	0.0005	4.64e-54		0.0096	0.0158	0.5414	231.04
HGF	BUN	rs4886755	15	A	G	-0.0079	0.0005	2.45e-59		-0.0003	0.0158	0.9862	249.64
HGF	BUN	rs62435145	7	T	G	0.0128	0.0006	2.19e-109		0.0343	0.0168	0.03947	455.111
HGF	BUN	rs73080591	5	T	C	0.026	0.001	2.76e-154		0.0395	0.0233	0.0906	676
HGF	BUN	rs73728279	7	T	G	0.0128	0.0006	7.87e-103		0.0444	0.0188	0.018	455.111
HGF	BUN	rs77924615	16	A	G	-0.0095	0.0006	1.17e-52		0.0063	0.0199	0.7431	250.694
HGF	BUN	rs7834797	8	A	G	0.0066	0.0005	6.41e-41		0.0113	0.0162	0.4802	174.24
HGF	BUN	rs838133	19	A	G	-0.0088	0.0006	8.35e-55		-0.0133	0.0166	0.4294	215.111
HGF	BUN	rs9482770	6	T	C	-0.0079	0.0005	2.51e-58		0.0099	0.0157	0.52	249.64
IFNg	BUN	rs1047891	2	A	C	-0.0071	0.0005	2.77e-40		0.0116	0.0177	0.5117	201.64
IFNg	BUN	rs13076151	3	A	G	0.0096	0.0006	2.14e-53		-0.0004	0.0235	0.9761	256
IFNg	BUN	rs1484873	18	A	G	-0.0158	0.0009	3.27e-67		0.0292	0.0225	0.2026	308.198
IFNg	BUN	rs28465123	17	A	C	0.0076	0.0005	3.26e-46		0.0144	0.0185	0.437	231.04
IFNg	BUN	rs300143	6	A	G	0.0086	0.0005	2.47e-61		0.014	0.0164	0.3954	295.84
IFNg	BUN	rs382322	3	A	G	0.0066	0.0005	3.91e-41		0.0077	0.0163	0.641	174.24
IFNg	BUN	rs3925584	11	T	C	0.0087	0.0005	5.74e-71		-0.0158	0.016	0.3289	302.76
IFNg	BUN	rs4461138	17	T	G	0.0069	0.0005	2.33e-42		0.0079	0.0172	0.6435	190.44
IFNg	BUN	rs4859682	4	A	C	0.0076	0.0005	4.64e-54		-0.0379	0.0164	0.02102	231.04
IFNg	BUN	rs4886755	15	A	G	-0.0079	0.0005	2.45e-59		-0.0281	0.0163	0.08503	249.64
IFNg	BUN	rs62435145	7	T	G	0.0128	0.0006	2.19e-109		0.022	0.0174	0.2072	455.111
IFNg	BUN	rs73080591	5	T	C	0.026	0.001	2.76e-154		0.0052	0.0242	0.8388	676
IFNg	BUN	rs73728279	7	T	G	0.0128	0.0006	7.87e-103		-0.0189	0.0195	0.3371	455.111
IFNg	BUN	rs77924615	16	A	G	-0.0095	0.0006	1.17e-52		0.0235	0.0206	0.2491	250.694
IFNg	BUN	rs7834797	8	A	G	0.0066	0.0005	6.41e-41		-0.0131	0.0168	0.4313	174.24
IFNg	BUN	rs838133	19	A	G	-0.0088	0.0006	8.35e-55		0.0021	0.0173	0.9183	215.111
IFNg	BUN	rs9482770	6	T	C	-0.0079	0.0005	2.51e-58		0.0064	0.0163	0.6974	249.64
IL1b	BUN	rs1047891	2	A	C	-0.0071	0.0005	2.77e-40		-0.0003	0.0202	0.7679	201.64
IL1b	BUN	rs13076151	3	A	G	0.0096	0.0006	2.14e-53		0.0122	0.0265	0.9737	256
IL1b	BUN	rs1484873	18	A	G	-0.0158	0.0009	3.27e-67		-0.0073	0.0264	0.8524	308.198
IL1b	BUN	rs28465123	17	A	C	0.0076	0.0005	3.26e-46		-0.0037	0.0214	0.9293	231.04
IL1b	BUN	rs300143	6	A	G	0.0086	0.0005	2.47e-61		0.0073	0.0188	0.4267	295.84
IL1b	BUN	rs382322	3	A	G	0.0066	0.0005	3.91e-41		-0.0202	0.0189	0.227	174.24
IL1b	BUN	rs3925584	11	T	C	0.0087	0.0005	5.74e-71		-0.0202	0.0184	0.5975	302.76
IL1b	BUN	rs4461138	17	T	G	0.0069	0.0005	2.33e-42		0.0371	0.0199	0.417	190.44
IL1b	BUN	rs4859682	4	A	C	0.0076	0.0005	4.64e-54		-0.0158	0.019	0.2999	231.04
IL1b	BUN	rs4886755	15	A	G	-0.0079	0.0005	2.45e-59		-0.0155	0.0188	0.455	249.64
IL1b	BUN	rs62435145	7	T	G	0.0128	0.0006	2.19e-109		-0.0266	0.0204	0.8752	455.111
IL1b	BUN	rs73080591	5	T	C	0.026	0.001	2.76e-154		-0.0354	0.0277	0.06816	676
IL1b	BUN	rs73728279	7	T	G	0.0128	0.0006	7.87e-103		0.0062	0.0224	0.8759	455.111
IL1b	BUN	rs77924615	16	A	G	-0.0095	0.0006	1.17e-52		-0.0058	0.0237	0.749	250.694
IL1b	BUN	rs7834797	8	A	G	0.0066	0.0005	6.41e-41		-0.0107	0.0195	0.06378	174.24
IL1b	BUN	rs838133	19	A	G	-0.0088	0.0006	8.35e-55		0.0451	0.0193	0.4276	215.111
IL1b	BUN	rs9482770	6	T	C	-0.0079	0.0005	2.51e-58		-0.0041	0.0186	0.4628	249.64
IL1ra	BUN	rs1047891	2	A	C	-0.0071	0.0005	2.77e-40		0.0075	0.0255	0.777	201.64
IL1ra	BUN	rs13076151	3	A	G	0.0096	0.0006	2.14e-53		0.0313	0.0334	0.3513	256
IL1ra	BUN	rs1484873	18	A	G	-0.0158	0.0009	3.27e-67		0.0014	0.033	0.997	308.198
IL1ra	BUN	rs28465123	17	A	C	0.0076	0.0005	3.26e-46		-0.027	0.0268	0.3141	231.04
IL1ra	BUN	rs300143	6	A	G	0.0086	0.0005	2.47e-61		0.0283	0.0238	0.234	295.84
IL1ra	BUN	rs382322	3	A	G	0.0066	0.0005	3.91e-41		-0.0318	0.0236	0.1839	174.24
IL1ra	BUN	rs3925584	11	T	C	0.0087	0.0005	5.74e-71		0.0064	0.0232	0.7754	302.76
IL1ra	BUN	rs4461138	17	T	G	0.0069	0.0005	2.33e-42		0.0229	0.0251	0.3614	190.44
IL1ra	BUN	rs4859682	4	A	C	0.0076	0.0005	4.64e-54		-0.0415	0.0239	0.08287	231.04
IL1ra	BUN	rs4886755	15	A	G	-0.0079	0.0005	2.45e-59		-0.0072	0.0236	0.7704	249.64
IL1ra	BUN	rs62435145	7	T	G	0.0128	0.0006	2.19e-109		0.0138	0.0257	0.584	455.111
IL1ra	BUN	rs73080591	5	T	C	0.026	0.001	2.76e-154		-0.0473	0.0348	0.1712	676
IL1ra	BUN	rs73728279	7	T	G	0.0128	0.0006	7.87e-103		-0.0146	0.0283	0.6129	455.111
IL1ra	BUN	rs77924615	16	A	G	-0.0095	0.0006	1.17e-52		0.0225	0.0298	0.45	250.694
IL1ra	BUN	rs7834797	8	A	G	0.0066	0.0005	6.41e-41		-0.0254	0.0247	0.3063	174.24
IL1ra	BUN	rs838133	19	A	G	-0.0088	0.0006	8.35e-55		-0.0184	0.0244	0.4854	215.111
IL1ra	BUN	rs9482770	6	T	C	-0.0079	0.0005	2.51e-58		0.0175	0.0235	0.4553	249.64
IL-2	BUN	rs1047891	2	A	C	-0.0071	0.0005	2.77e-40		0.0134	0.0259	0.6066	201.64
IL-2	BUN	rs13076151	3	A	G	0.0096	0.0006	2.14e-53		0.0509	0.0341	0.1349	256
IL-2	BUN	rs1484873	18	A	G	-0.0158	0.0009	3.27e-67		-0.0117	0.0336	0.7002	308.198
IL-2	BUN	rs28465123	17	A	C	0.0076	0.0005	3.26e-46		-0.0311	0.0273	0.255	231.04
IL-2	BUN	rs300143	6	A	G	0.0086	0.0005	2.47e-61		0.023	0.0243	0.3445	295.84
IL-2	BUN	rs382322	3	A	G	0.0066	0.0005	3.91e-41		-0.0421	0.0242	0.08353	174.24
IL-2	BUN	rs3925584	11	T	C	0.0087	0.0005	5.74e-71		-0.0084	0.0237	0.7335	302.76
IL-2	BUN	rs4461138	17	T	G	0.0069	0.0005	2.33e-42		0.0406	0.0256	0.1131	190.44
IL-2	BUN	rs4859682	4	A	C	0.0076	0.0005	4.64e-54		-0.0606	0.0244	0.01312	231.04
IL-2	BUN	rs4886755	15	A	G	-0.0079	0.0005	2.45e-59		-0.0225	0.0241	0.3546	249.64
IL-2	BUN	rs62435145	7	T	G	0.0128	0.0006	2.19e-109		0.0169	0.0263	0.5083	455.111
IL-2	BUN	rs73080591	5	T	C	0.026	0.001	2.76e-154		-0.0439	0.0355	0.2163	676
IL-2	BUN	rs73728279	7	T	G	0.0128	0.0006	7.87e-103		0.0223	0.029	0.4488	455.111
IL-2	BUN	rs77924615	16	A	G	-0.0095	0.0006	1.17e-52		0.0052	0.0305	0.8589	250.694
IL-2	BUN	rs7834797	8	A	G	0.0066	0.0005	6.41e-41		-0.0373	0.0252	0.1412	174.24
IL-2	BUN	rs838133	19	A	G	-0.0088	0.0006	8.35e-55		0.0121	0.0248	0.6356	215.111
IL-2	BUN	rs9482770	6	T	C	-0.0079	0.0005	2.51e-58		-0.0057	0.0239	0.8131	249.64
IL2ra	BUN	rs1047891	2	A	C	-0.0071	0.0005	2.77e-40		-0.0312	0.0253	0.2209	201.64
IL2ra	BUN	rs13076151	3	A	G	0.0096	0.0006	2.14e-53		0.0534	0.0333	0.1112	256
IL2ra	BUN	rs1484873	18	A	G	-0.0158	0.0009	3.27e-67		-0.0197	0.0328	0.5369	308.198
IL2ra	BUN	rs28465123	17	A	C	0.0076	0.0005	3.26e-46		-0.0095	0.0267	0.7226	231.04
IL2ra	BUN	rs300143	6	A	G	0.0086	0.0005	2.47e-61		0.0383	0.0236	0.1051	295.84
IL2ra	BUN	rs382322	3	A	G	0.0066	0.0005	3.91e-41		-0.0339	0.0235	0.15	174.24
IL2ra	BUN	rs3925584	11	T	C	0.0087	0.0005	5.74e-71		-0.0173	0.0231	0.4499	302.76
IL2ra	BUN	rs4461138	17	T	G	0.0069	0.0005	2.33e-42		-0.0135	0.025	0.5955	190.44
IL2ra	BUN	rs4859682	4	A	C	0.0076	0.0005	4.64e-54		-0.0208	0.0238	0.3829	231.04
IL2ra	BUN	rs4886755	15	A	G	-0.0079	0.0005	2.45e-59		-0.001	0.0235	0.9578	249.64
IL2ra	BUN	rs62435145	7	T	G	0.0128	0.0006	2.19e-109		-0.0152	0.0255	0.5683	455.111
IL2ra	BUN	rs73080591	5	T	C	0.026	0.001	2.76e-154		0.0194	0.0347	0.5731	676
IL2ra	BUN	rs73728279	7	T	G	0.0128	0.0006	7.87e-103		0.0011	0.0282	0.9625	455.111
IL2ra	BUN	rs77924615	16	A	G	-0.0095	0.0006	1.17e-52		0.0169	0.0297	0.5654	250.694
IL2ra	BUN	rs7834797	8	A	G	0.0066	0.0005	6.41e-41		0.0433	0.0245	0.07733	174.24
IL2ra	BUN	rs838133	19	A	G	-0.0088	0.0006	8.35e-55		0.0095	0.0241	0.6957	215.111
IL2ra	BUN	rs9482770	6	T	C	-0.0079	0.0005	2.51e-58		-0.0143	0.0234	0.5403	249.64
IL-4	BUN	rs1047891	2	A	C	-0.0071	0.0005	2.77e-40		0.0135	0.0173	0.4366	201.64
IL-4	BUN	rs13076151	3	A	G	0.0096	0.0006	2.14e-53		-0.0041	0.0229	0.832	256
IL-4	BUN	rs1484873	18	A	G	-0.0158	0.0009	3.27e-67		0.0359	0.0219	0.1056	308.198
IL-4	BUN	rs28465123	17	A	C	0.0076	0.0005	3.26e-46		0.0005	0.018	0.9702	231.04
IL-4	BUN	rs300143	6	A	G	0.0086	0.0005	2.47e-61		-0.0113	0.016	0.4822	295.84
IL-4	BUN	rs382322	3	A	G	0.0066	0.0005	3.91e-41		0.0205	0.0159	0.1924	174.24
IL-4	BUN	rs3925584	11	T	C	0.0087	0.0005	5.74e-71		-0.0234	0.0156	0.1356	302.76
IL-4	BUN	rs4461138	17	T	G	0.0069	0.0005	2.33e-42		0.0135	0.0168	0.4196	190.44
IL-4	BUN	rs4859682	4	A	C	0.0076	0.0005	4.64e-54		-0.0215	0.016	0.1807	231.04
IL-4	BUN	rs4886755	15	A	G	-0.0079	0.0005	2.45e-59		-0.0197	0.0159	0.2131	249.64
IL-4	BUN	rs62435145	7	T	G	0.0128	0.0006	2.19e-109		0.0153	0.0169	0.3623	455.111
IL-4	BUN	rs73080591	5	T	C	0.026	0.001	2.76e-154		-0.0217	0.0235	0.3485	676
IL-4	BUN	rs73728279	7	T	G	0.0128	0.0006	7.87e-103		0.0129	0.0191	0.5006	455.111
IL-4	BUN	rs77924615	16	A	G	-0.0095	0.0006	1.17e-52		0.0121	0.0201	0.54	250.694
IL-4	BUN	rs7834797	8	A	G	0.0066	0.0005	6.41e-41		-0.0264	0.0164	0.1052	174.24
IL-4	BUN	rs838133	19	A	G	-0.0088	0.0006	8.35e-55		0.0061	0.0168	0.7303	215.111
IL-4	BUN	rs9482770	6	T	C	-0.0079	0.0005	2.51e-58		0.0095	0.0159	0.5378	249.64
IL-5	BUN	rs1047891	2	A	C	-0.0071	0.0005	2.77e-40		0.0121	0.0263	0.6401	201.64
IL-5	BUN	rs13076151	3	A	G	0.0096	0.0006	2.14e-53		0.036	0.0349	0.3039	256
IL-5	BUN	rs1484873	18	A	G	-0.0158	0.0009	3.27e-67		-0.0455	0.0343	0.1646	308.198
IL-5	BUN	rs28465123	17	A	C	0.0076	0.0005	3.26e-46		-0.0255	0.0278	0.3609	231.04
IL-5	BUN	rs300143	6	A	G	0.0086	0.0005	2.47e-61		-0.0134	0.0247	0.5879	295.84
IL-5	BUN	rs382322	3	A	G	0.0066	0.0005	3.91e-41		-0.059	0.0247	0.01768	174.24
IL-5	BUN	rs3925584	11	T	C	0.0087	0.0005	5.74e-71		0.0194	0.024	0.418	302.76
IL-5	BUN	rs4461138	17	T	G	0.0069	0.0005	2.33e-42		0.0315	0.0261	0.2304	190.44
IL-5	BUN	rs4859682	4	A	C	0.0076	0.0005	4.64e-54		0.0092	0.0249	0.7122	231.04
IL-5	BUN	rs4886755	15	A	G	-0.0079	0.0005	2.45e-59		-0.01	0.0245	0.6857	249.64
IL-5	BUN	rs62435145	7	T	G	0.0128	0.0006	2.19e-109		0.0188	0.0267	0.4786	455.111
IL-5	BUN	rs73080591	5	T	C	0.026	0.001	2.76e-154		-0.0725	0.0361	0.04097	676
IL-5	BUN	rs73728279	7	T	G	0.0128	0.0006	7.87e-103		0.0094	0.0295	0.8025	455.111
IL-5	BUN	rs77924615	16	A	G	-0.0095	0.0006	1.17e-52		-0.0236	0.031	0.4461	250.694
IL-5	BUN	rs7834797	8	A	G	0.0066	0.0005	6.41e-41		-0.0148	0.0256	0.5648	174.24
IL-5	BUN	rs838133	19	A	G	-0.0088	0.0006	8.35e-55		0.0138	0.0252	0.5893	215.111
IL-5	BUN	rs9482770	6	T	C	-0.0079	0.0005	2.51e-58		-0.0156	0.0243	0.5219	249.64
IL-6	BUN	rs1047891	2	A	C	-0.0071	0.0005	2.77e-40		0.015	0.0172	0.3809	201.64
IL-6	BUN	rs13076151	3	A	G	0.0096	0.0006	2.14e-53		0.0004	0.0228	0.9929	256
IL-6	BUN	rs1484873	18	A	G	-0.0158	0.0009	3.27e-67		0.0201	0.0218	0.3652	308.198
IL-6	BUN	rs28465123	17	A	C	0.0076	0.0005	3.26e-46		0.0048	0.0179	0.7751	231.04
IL-6	BUN	rs300143	6	A	G	0.0086	0.0005	2.47e-61		0.0021	0.0159	0.8964	295.84
IL-6	BUN	rs382322	3	A	G	0.0066	0.0005	3.91e-41		-0.0105	0.0158	0.5145	174.24
IL-6	BUN	rs3925584	11	T	C	0.0087	0.0005	5.74e-71		-0.0106	0.0155	0.4947	302.76
IL-6	BUN	rs4461138	17	T	G	0.0069	0.0005	2.33e-42		0.0015	0.0167	0.9298	190.44
IL-6	BUN	rs4859682	4	A	C	0.0076	0.0005	4.64e-54		-0.0212	0.0159	0.1842	231.04
IL-6	BUN	rs4886755	15	A	G	-0.0079	0.0005	2.45e-59		-0.0078	0.0159	0.6126	249.64
IL-6	BUN	rs62435145	7	T	G	0.0128	0.0006	2.19e-109		0.0058	0.0168	0.7243	455.111
IL-6	BUN	rs73080591	5	T	C	0.026	0.001	2.76e-154		0.0045	0.0234	0.8487	676
IL-6	BUN	rs73728279	7	T	G	0.0128	0.0006	7.87e-103		-0.0165	0.019	0.3814	455.111
IL-6	BUN	rs77924615	16	A	G	-0.0095	0.0006	1.17e-52		0.0185	0.02	0.3495	250.694
IL-6	BUN	rs7834797	8	A	G	0.0066	0.0005	6.41e-41		-0.0209	0.0163	0.1971	174.24
IL-6	BUN	rs838133	19	A	G	-0.0088	0.0006	8.35e-55		0.0028	0.0168	0.8682	215.111
IL-6	BUN	rs9482770	6	T	C	-0.0079	0.0005	2.51e-58		0.0002	0.0158	0.9811	249.64
IL-7	BUN	rs1047891	2	A	C	-0.0071	0.0005	2.77e-40		-0.0032	0.0262	0.8995	201.64
IL-7	BUN	rs13076151	3	A	G	0.0096	0.0006	2.14e-53		0.0062	0.0344	0.8584	256
IL-7	BUN	rs1484873	18	A	G	-0.0158	0.0009	3.27e-67		0.0063	0.034	0.8606	308.198
IL-7	BUN	rs28465123	17	A	C	0.0076	0.0005	3.26e-46		-0.0481	0.0276	0.08179	231.04
IL-7	BUN	rs300143	6	A	G	0.0086	0.0005	2.47e-61		0.0196	0.0246	0.4261	295.84
IL-7	BUN	rs382322	3	A	G	0.0066	0.0005	3.91e-41		-0.0328	0.0244	0.1826	174.24
IL-7	BUN	rs3925584	11	T	C	0.0087	0.0005	5.74e-71		0.0165	0.0237	0.4844	302.76
IL-7	BUN	rs4461138	17	T	G	0.0069	0.0005	2.33e-42		0.0208	0.0259	0.4275	190.44
IL-7	BUN	rs4859682	4	A	C	0.0076	0.0005	4.64e-54		0.0059	0.0247	0.811	231.04
IL-7	BUN	rs4886755	15	A	G	-0.0079	0.0005	2.45e-59		0.0016	0.0243	0.9446	249.64
IL-7	BUN	rs62435145	7	T	G	0.0128	0.0006	2.19e-109		0.0394	0.0265	0.1377	455.111
IL-7	BUN	rs73080591	5	T	C	0.026	0.001	2.76e-154		-0.034	0.0357	0.3392	676
IL-7	BUN	rs73728279	7	T	G	0.0128	0.0006	7.87e-103		-0.0161	0.0293	0.6013	455.111
IL-7	BUN	rs77924615	16	A	G	-0.0095	0.0006	1.17e-52		-0.012	0.0307	0.697	250.694
IL-7	BUN	rs7834797	8	A	G	0.0066	0.0005	6.41e-41		-0.0436	0.0254	0.08671	174.24
IL-7	BUN	rs838133	19	A	G	-0.0088	0.0006	8.35e-55		0.0426	0.025	0.08354	215.111
IL-7	BUN	rs9482770	6	T	C	-0.0079	0.0005	2.51e-58		0.0056	0.0241	0.8202	249.64
IL-8	BUN	rs1047891	2	A	C	-0.0071	0.0005	2.77e-40		0.0389	0.0258	0.1321	201.64
IL-8	BUN	rs13076151	3	A	G	0.0096	0.0006	2.14e-53		0.0619	0.034	0.06733	256
IL-8	BUN	rs1484873	18	A	G	-0.0158	0.0009	3.27e-67		0.025	0.0334	0.4698	308.198
IL-8	BUN	rs28465123	17	A	C	0.0076	0.0005	3.26e-46		0.023	0.0272	0.3991	231.04
IL-8	BUN	rs300143	6	A	G	0.0086	0.0005	2.47e-61		-0.0024	0.0241	0.9221	295.84
IL-8	BUN	rs382322	3	A	G	0.0066	0.0005	3.91e-41		-0.0144	0.024	0.553	174.24
IL-8	BUN	rs3925584	11	T	C	0.0087	0.0005	5.74e-71		-0.0312	0.0234	0.1814	302.76
IL-8	BUN	rs4461138	17	T	G	0.0069	0.0005	2.33e-42		0.0293	0.0255	0.2533	190.44
IL-8	BUN	rs4859682	4	A	C	0.0076	0.0005	4.64e-54		0.0029	0.0243	0.9071	231.04
IL-8	BUN	rs4886755	15	A	G	-0.0079	0.0005	2.45e-59		0.0032	0.0239	0.8865	249.64
IL-8	BUN	rs62435145	7	T	G	0.0128	0.0006	2.19e-109		0.029	0.0259	0.2636	455.111
IL-8	BUN	rs73080591	5	T	C	0.026	0.001	2.76e-154		-0.0287	0.0353	0.4147	676
IL-8	BUN	rs73728279	7	T	G	0.0128	0.0006	7.87e-103		-0.008	0.0288	0.7694	455.111
IL-8	BUN	rs77924615	16	A	G	-0.0095	0.0006	1.17e-52		0.0128	0.0303	0.6686	250.694
IL-8	BUN	rs7834797	8	A	G	0.0066	0.0005	6.41e-41		-0.0416	0.025	0.09601	174.24
IL-8	BUN	rs838133	19	A	G	-0.0088	0.0006	8.35e-55		0.0142	0.0246	0.5525	215.111
IL-8	BUN	rs9482770	6	T	C	-0.0079	0.0005	2.51e-58		-0.0046	0.0237	0.8465	249.64
IL-9	BUN	rs1047891	2	A	C	-0.0071	0.0005	2.77e-40		-0.0119	0.0254	0.6428	201.64
IL-9	BUN	rs13076151	3	A	G	0.0096	0.0006	2.14e-53		0.0126	0.0335	0.7093	256
IL-9	BUN	rs1484873	18	A	G	-0.0158	0.0009	3.27e-67		0.0372	0.0331	0.2855	308.198
IL-9	BUN	rs28465123	17	A	C	0.0076	0.0005	3.26e-46		-0.003	0.0269	0.905	231.04
IL-9	BUN	rs300143	6	A	G	0.0086	0.0005	2.47e-61		0.0369	0.0238	0.1209	295.84
IL-9	BUN	rs382322	3	A	G	0.0066	0.0005	3.91e-41		-0.0296	0.0237	0.2157	174.24
IL-9	BUN	rs3925584	11	T	C	0.0087	0.0005	5.74e-71		-0.0251	0.0232	0.281	302.76
IL-9	BUN	rs4461138	17	T	G	0.0069	0.0005	2.33e-42		0.0053	0.0251	0.8348	190.44
IL-9	BUN	rs4859682	4	A	C	0.0076	0.0005	4.64e-54		-0.0318	0.0239	0.1836	231.04
IL-9	BUN	rs4886755	15	A	G	-0.0079	0.0005	2.45e-59		0.0055	0.0237	0.8131	249.64
IL-9	BUN	rs62435145	7	T	G	0.0128	0.0006	2.19e-109		-0.0077	0.0257	0.7714	455.111
IL-9	BUN	rs73080591	5	T	C	0.026	0.001	2.76e-154		-0.0203	0.0349	0.5578	676
IL-9	BUN	rs73728279	7	T	G	0.0128	0.0006	7.87e-103		0.0258	0.0283	0.3714	455.111
IL-9	BUN	rs77924615	16	A	G	-0.0095	0.0006	1.17e-52		0.0241	0.0298	0.422	250.694
IL-9	BUN	rs7834797	8	A	G	0.0066	0.0005	6.41e-41		-0.0266	0.0247	0.282	174.24
IL-9	BUN	rs838133	19	A	G	-0.0088	0.0006	8.35e-55		0.0109	0.0243	0.6615	215.111
IL-9	BUN	rs9482770	6	T	C	-0.0079	0.0005	2.51e-58		0.013	0.0235	0.5811	249.64
IL-10	BUN	rs1047891	2	A	C	-0.0071	0.0005	2.77e-40		0.0132	0.0176	0.4511	201.64
IL-10	BUN	rs13076151	3	A	G	0.0096	0.0006	2.14e-53		0.0149	0.0235	0.5353	256
IL-10	BUN	rs1484873	18	A	G	-0.0158	0.0009	3.27e-67		0.036	0.0223	0.1094	308.198
IL-10	BUN	rs28465123	17	A	C	0.0076	0.0005	3.26e-46		0.007	0.0184	0.7102	231.04
IL-10	BUN	rs300143	6	A	G	0.0086	0.0005	2.47e-61		0.0292	0.0164	0.07527	295.84
IL-10	BUN	rs382322	3	A	G	0.0066	0.0005	3.91e-41		-0.0023	0.0163	0.8884	174.24
IL-10	BUN	rs3925584	11	T	C	0.0087	0.0005	5.74e-71		0.0011	0.016	0.9458	302.76
IL-10	BUN	rs4461138	17	T	G	0.0069	0.0005	2.33e-42		0.0154	0.0171	0.3675	190.44
IL-10	BUN	rs4859682	4	A	C	0.0076	0.0005	4.64e-54		-0.0203	0.0163	0.2195	231.04
IL-10	BUN	rs4886755	15	A	G	-0.0079	0.0005	2.45e-59		-0.0091	0.0163	0.5793	249.64
IL-10	BUN	rs62435145	7	T	G	0.0128	0.0006	2.19e-109		0.0126	0.0174	0.4631	455.111
IL-10	BUN	rs73080591	5	T	C	0.026	0.001	2.76e-154		0.0009	0.0242	0.9664	676
IL-10	BUN	rs73728279	7	T	G	0.0128	0.0006	7.87e-103		-0.0105	0.0196	0.6078	455.111
IL-10	BUN	rs77924615	16	A	G	-0.0095	0.0006	1.17e-52		0.0187	0.0206	0.3677	250.694
IL-10	BUN	rs7834797	8	A	G	0.0066	0.0005	6.41e-41		-0.002	0.0168	0.8993	174.24
IL-10	BUN	rs838133	19	A	G	-0.0088	0.0006	8.35e-55		0.0208	0.0172	0.2389	215.111
IL-10	BUN	rs9482770	6	T	C	-0.0079	0.0005	2.51e-58		0.0031	0.0163	0.847	249.64
IL12p70	BUN	rs1047891	2	A	C	-0.0071	0.0005	2.77e-40		0.0155	0.0171	0.3605	201.64
IL12p70	BUN	rs13076151	3	A	G	0.0096	0.0006	2.14e-53		0.0167	0.0227	0.4745	256
IL12p70	BUN	rs1484873	18	A	G	-0.0158	0.0009	3.27e-67		0.0237	0.0217	0.2806	308.198
IL12p70	BUN	rs28465123	17	A	C	0.0076	0.0005	3.26e-46		0.0179	0.0178	0.3177	231.04
IL12p70	BUN	rs300143	6	A	G	0.0086	0.0005	2.47e-61		0.0146	0.0158	0.357	295.84
IL12p70	BUN	rs382322	3	A	G	0.0066	0.0005	3.91e-41		0.0146	0.0158	0.3531	174.24
IL12p70	BUN	rs3925584	11	T	C	0.0087	0.0005	5.74e-71		-0.0006	0.0154	0.9759	302.76
IL12p70	BUN	rs4461138	17	T	G	0.0069	0.0005	2.33e-42		0.0189	0.0166	0.2544	190.44
IL12p70	BUN	rs4859682	4	A	C	0.0076	0.0005	4.64e-54		-0.0338	0.0158	0.03343	231.04
IL12p70	BUN	rs4886755	15	A	G	-0.0079	0.0005	2.45e-59		-0.0073	0.0158	0.6402	249.64
IL12p70	BUN	rs62435145	7	T	G	0.0128	0.0006	2.19e-109		0.0157	0.0168	0.3438	455.111
IL12p70	BUN	rs73080591	5	T	C	0.026	0.001	2.76e-154		-0.0148	0.0233	0.521	676
IL12p70	BUN	rs73728279	7	T	G	0.0128	0.0006	7.87e-103		-0.0014	0.0188	0.9482	455.111
IL12p70	BUN	rs77924615	16	A	G	-0.0095	0.0006	1.17e-52		0.024	0.0199	0.2285	250.694
IL12p70	BUN	rs7834797	8	A	G	0.0066	0.0005	6.41e-41		-0.0022	0.0162	0.8844	174.24
IL12p70	BUN	rs838133	19	A	G	-0.0088	0.0006	8.35e-55		0.0085	0.0167	0.6347	215.111
IL12p70	BUN	rs9482770	6	T	C	-0.0079	0.0005	2.51e-58		0.0182	0.0158	0.2463	249.64
IL-13	BUN	rs1047891	2	A	C	-0.0071	0.0005	2.77e-40		-0.0114	0.0256	0.6553	201.64
IL-13	BUN	rs13076151	3	A	G	0.0096	0.0006	2.14e-53		0.0304	0.0339	0.3779	256
IL-13	BUN	rs1484873	18	A	G	-0.0158	0.0009	3.27e-67		0.0185	0.0334	0.5929	308.198
IL-13	BUN	rs28465123	17	A	C	0.0076	0.0005	3.26e-46		-0.0404	0.0271	0.1376	231.04
IL-13	BUN	rs300143	6	A	G	0.0086	0.0005	2.47e-61		0.0393	0.0241	0.1027	295.84
IL-13	BUN	rs382322	3	A	G	0.0066	0.0005	3.91e-41		-0.0496	0.0239	0.03898	174.24
IL-13	BUN	rs3925584	11	T	C	0.0087	0.0005	5.74e-71		0.0285	0.0234	0.2229	302.76
IL-13	BUN	rs4461138	17	T	G	0.0069	0.0005	2.33e-42		0.0478	0.0254	0.06125	190.44
IL-13	BUN	rs4859682	4	A	C	0.0076	0.0005	4.64e-54		0.0055	0.0242	0.8193	231.04
IL-13	BUN	rs4886755	15	A	G	-0.0079	0.0005	2.45e-59		0.0182	0.0239	0.4453	249.64
IL-13	BUN	rs62435145	7	T	G	0.0128	0.0006	2.19e-109		0.0161	0.0259	0.5323	455.111
IL-13	BUN	rs73080591	5	T	C	0.026	0.001	2.76e-154		-0.0111	0.0352	0.7369	676
IL-13	BUN	rs73728279	7	T	G	0.0128	0.0006	7.87e-103		0.001	0.0287	0.9757	455.111
IL-13	BUN	rs77924615	16	A	G	-0.0095	0.0006	1.17e-52		-0.0147	0.0303	0.6212	250.694
IL-13	BUN	rs7834797	8	A	G	0.0066	0.0005	6.41e-41		-0.038	0.0249	0.127	174.24
IL-13	BUN	rs838133	19	A	G	-0.0088	0.0006	8.35e-55		0.0377	0.0246	0.1232	215.111
IL-13	BUN	rs9482770	6	T	C	-0.0079	0.0005	2.51e-58		0.0123	0.0237	0.6039	249.64
IL-16	BUN	rs1047891	2	A	C	-0.0071	0.0005	2.77e-40		0.0051	0.0259	0.8677	201.64
IL-16	BUN	rs13076151	3	A	G	0.0096	0.0006	2.14e-53		0.0157	0.0341	0.6446	256
IL-16	BUN	rs1484873	18	A	G	-0.0158	0.0009	3.27e-67		0.0542	0.0338	0.1159	308.198
IL-16	BUN	rs28465123	17	A	C	0.0076	0.0005	3.26e-46		-0.036	0.0273	0.1864	231.04
IL-16	BUN	rs300143	6	A	G	0.0086	0.0005	2.47e-61		-0.0162	0.0241	0.5019	295.84
IL-16	BUN	rs382322	3	A	G	0.0066	0.0005	3.91e-41		0.0044	0.0242	0.8585	174.24
IL-16	BUN	rs3925584	11	T	C	0.0087	0.0005	5.74e-71		-0.0005	0.0236	0.9902	302.76
IL-16	BUN	rs4461138	17	T	G	0.0069	0.0005	2.33e-42		-0.018	0.0255	0.4883	190.44
IL-16	BUN	rs4859682	4	A	C	0.0076	0.0005	4.64e-54		-0.0006	0.0244	0.979	231.04
IL-16	BUN	rs4886755	15	A	G	-0.0079	0.0005	2.45e-59		0.024	0.0241	0.3163	249.64
IL-16	BUN	rs62435145	7	T	G	0.0128	0.0006	2.19e-109		-0.0099	0.0263	0.7253	455.111
IL-16	BUN	rs73080591	5	T	C	0.026	0.001	2.76e-154		-0.0067	0.0355	0.8771	676
IL-16	BUN	rs73728279	7	T	G	0.0128	0.0006	7.87e-103		0.0108	0.029	0.6899	455.111
IL-16	BUN	rs77924615	16	A	G	-0.0095	0.0006	1.17e-52		0.0244	0.0305	0.4191	250.694
IL-16	BUN	rs7834797	8	A	G	0.0066	0.0005	6.41e-41		0.0381	0.0252	0.1306	174.24
IL-16	BUN	rs838133	19	A	G	-0.0088	0.0006	8.35e-55		-0.0107	0.0247	0.6555	215.111
IL-16	BUN	rs9482770	6	T	C	-0.0079	0.0005	2.51e-58		-0.0059	0.024	0.8089	249.64
IL-17	BUN	rs1047891	2	A	C	-0.0071	0.0005	2.77e-40		-0.0052	0.0176	0.7903	201.64
IL-17	BUN	rs13076151	3	A	G	0.0096	0.0006	2.14e-53		0.0028	0.0235	0.9287	256
IL-17	BUN	rs1484873	18	A	G	-0.0158	0.0009	3.27e-67		0.009	0.0224	0.7113	308.198
IL-17	BUN	rs28465123	17	A	C	0.0076	0.0005	3.26e-46		0.0183	0.0184	0.3179	231.04
IL-17	BUN	rs300143	6	A	G	0.0086	0.0005	2.47e-61		-0.0008	0.0163	0.9622	295.84
IL-17	BUN	rs382322	3	A	G	0.0066	0.0005	3.91e-41		0.0137	0.0163	0.394	174.24
IL-17	BUN	rs3925584	11	T	C	0.0087	0.0005	5.74e-71		-0.0153	0.0159	0.3391	302.76
IL-17	BUN	rs4461138	17	T	G	0.0069	0.0005	2.33e-42		-0.0018	0.0171	0.9222	190.44
IL-17	BUN	rs4859682	4	A	C	0.0076	0.0005	4.64e-54		-0.0315	0.0163	0.05443	231.04
IL-17	BUN	rs4886755	15	A	G	-0.0079	0.0005	2.45e-59		-0.0138	0.0162	0.3937	249.64
IL-17	BUN	rs62435145	7	T	G	0.0128	0.0006	2.19e-109		0.0217	0.0173	0.2139	455.111
IL-17	BUN	rs73080591	5	T	C	0.026	0.001	2.76e-154		-0.0165	0.024	0.4883	676
IL-17	BUN	rs73728279	7	T	G	0.0128	0.0006	7.87e-103		-0.0111	0.0195	0.5574	455.111
IL-17	BUN	rs77924615	16	A	G	-0.0095	0.0006	1.17e-52		0.0523	0.0205	0.01086	250.694
IL-17	BUN	rs7834797	8	A	G	0.0066	0.0005	6.41e-41		-0.0041	0.0167	0.7963	174.24
IL-17	BUN	rs838133	19	A	G	-0.0088	0.0006	8.35e-55		-0.0125	0.0172	0.4574	215.111
IL-17	BUN	rs9482770	6	T	C	-0.0079	0.0005	2.51e-58		0.0148	0.0162	0.3672	249.64
IL-18	BUN	rs1047891	2	A	C	-0.0071	0.0005	2.77e-40		-0.0054	0.0254	0.8533	201.64
IL-18	BUN	rs13076151	3	A	G	0.0096	0.0006	2.14e-53		-0.0054	0.0335	0.8754	256
IL-18	BUN	rs1484873	18	A	G	-0.0158	0.0009	3.27e-67		0.0193	0.033	0.57	308.198
IL-18	BUN	rs28465123	17	A	C	0.0076	0.0005	3.26e-46		-0.0411	0.0267	0.124	231.04
IL-18	BUN	rs300143	6	A	G	0.0086	0.0005	2.47e-61		0.0009	0.0238	0.9713	295.84
IL-18	BUN	rs382322	3	A	G	0.0066	0.0005	3.91e-41		0.0071	0.0237	0.7638	174.24
IL-18	BUN	rs3925584	11	T	C	0.0087	0.0005	5.74e-71		0.0093	0.0231	0.6823	302.76
IL-18	BUN	rs4461138	17	T	G	0.0069	0.0005	2.33e-42		-0.0207	0.0251	0.413	190.44
IL-18	BUN	rs4859682	4	A	C	0.0076	0.0005	4.64e-54		-0.0397	0.0239	0.09684	231.04
IL-18	BUN	rs4886755	15	A	G	-0.0079	0.0005	2.45e-59		0.0018	0.0236	0.9471	249.64
IL-18	BUN	rs62435145	7	T	G	0.0128	0.0006	2.19e-109		0.014	0.0256	0.5761	455.111
IL-18	BUN	rs73080591	5	T	C	0.026	0.001	2.76e-154		0.0297	0.0349	0.4099	676
IL-18	BUN	rs73728279	7	T	G	0.0128	0.0006	7.87e-103		0.0175	0.0284	0.5392	455.111
IL-18	BUN	rs77924615	16	A	G	-0.0095	0.0006	1.17e-52		-0.0382	0.0298	0.2	250.694
IL-18	BUN	rs7834797	8	A	G	0.0066	0.0005	6.41e-41		0.0073	0.0246	0.7709	174.24
IL-18	BUN	rs838133	19	A	G	-0.0088	0.0006	8.35e-55		0.0356	0.0242	0.1394	215.111
IL-18	BUN	rs9482770	6	T	C	-0.0079	0.0005	2.51e-58		-0.0156	0.0234	0.5048	249.64
IP10	BUN	rs1047891	2	A	C	-0.0071	0.0005	2.77e-40		-0.0349	0.0253	0.1608	201.64
IP10	BUN	rs13076151	3	A	G	0.0096	0.0006	2.14e-53		-0.0082	0.0333	0.808	256
IP10	BUN	rs1484873	18	A	G	-0.0158	0.0009	3.27e-67		-0.0268	0.0328	0.3952	308.198
IP10	BUN	rs28465123	17	A	C	0.0076	0.0005	3.26e-46		0.0003	0.0267	0.995	231.04
IP10	BUN	rs300143	6	A	G	0.0086	0.0005	2.47e-61		0.0464	0.0236	0.04901	295.84
IP10	BUN	rs382322	3	A	G	0.0066	0.0005	3.91e-41		-0.0075	0.0235	0.7379	174.24
IP10	BUN	rs3925584	11	T	C	0.0087	0.0005	5.74e-71		-0.034	0.023	0.1471	302.76
IP10	BUN	rs4461138	17	T	G	0.0069	0.0005	2.33e-42		0.0036	0.0249	0.8834	190.44
IP10	BUN	rs4859682	4	A	C	0.0076	0.0005	4.64e-54		-0.0095	0.0238	0.6933	231.04
IP10	BUN	rs4886755	15	A	G	-0.0079	0.0005	2.45e-59		-0.0137	0.0235	0.5574	249.64
IP10	BUN	rs62435145	7	T	G	0.0128	0.0006	2.19e-109		0.0175	0.0255	0.4904	455.111
IP10	BUN	rs73080591	5	T	C	0.026	0.001	2.76e-154		-0.0201	0.0347	0.5535	676
IP10	BUN	rs73728279	7	T	G	0.0128	0.0006	7.87e-103		0.0026	0.0282	0.9153	455.111
IP10	BUN	rs77924615	16	A	G	-0.0095	0.0006	1.17e-52		-0.015	0.0297	0.6253	250.694
IP10	BUN	rs7834797	8	A	G	0.0066	0.0005	6.41e-41		-0.0581	0.0245	0.01772	174.24
IP10	BUN	rs838133	19	A	G	-0.0088	0.0006	8.35e-55		0.0206	0.0241	0.3979	215.111
IP10	BUN	rs9482770	6	T	C	-0.0079	0.0005	2.51e-58		0.0111	0.0233	0.6336	249.64
MCP1	BUN	rs1047891	2	A	C	-0.0071	0.0005	2.77e-40		0.0204	0.0171	0.2224	201.64
MCP1	BUN	rs13076151	3	A	G	0.0096	0.0006	2.14e-53		-0.0097	0.0227	0.6547	256
MCP1	BUN	rs1484873	18	A	G	-0.0158	0.0009	3.27e-67		0.0157	0.0217	0.4666	308.198
MCP1	BUN	rs28465123	17	A	C	0.0076	0.0005	3.26e-46		0.0134	0.0178	0.454	231.04
MCP1	BUN	rs300143	6	A	G	0.0086	0.0005	2.47e-61		0.0025	0.0158	0.8788	295.84
MCP1	BUN	rs382322	3	A	G	0.0066	0.0005	3.91e-41		-0.0138	0.0158	0.3889	174.24
MCP1	BUN	rs3925584	11	T	C	0.0087	0.0005	5.74e-71		-0.0151	0.0154	0.3269	302.76
MCP1	BUN	rs4461138	17	T	G	0.0069	0.0005	2.33e-42		0.033	0.0166	0.04699	190.44
MCP1	BUN	rs4859682	4	A	C	0.0076	0.0005	4.64e-54		0.0047	0.0158	0.764	231.04
MCP1	BUN	rs4886755	15	A	G	-0.0079	0.0005	2.45e-59		0.0238	0.0158	0.1357	249.64
MCP1	BUN	rs62435145	7	T	G	0.0128	0.0006	2.19e-109		-0.0134	0.0167	0.421	455.111
MCP1	BUN	rs73080591	5	T	C	0.026	0.001	2.76e-154		0.0156	0.0233	0.4858	676
MCP1	BUN	rs73728279	7	T	G	0.0128	0.0006	7.87e-103		-0.0067	0.0189	0.7192	455.111
MCP1	BUN	rs77924615	16	A	G	-0.0095	0.0006	1.17e-52		0.0175	0.0199	0.3804	250.694
MCP1	BUN	rs7834797	8	A	G	0.0066	0.0005	6.41e-41		-0.016	0.0162	0.3224	174.24
MCP1	BUN	rs838133	19	A	G	-0.0088	0.0006	8.35e-55		0.0134	0.0167	0.4394	215.111
MCP1	BUN	rs9482770	6	T	C	-0.0079	0.0005	2.51e-58		0.0066	0.0158	0.6824	249.64
MCP3	BUN	rs1047891	2	A	C	-0.0071	0.0005	2.77e-40		-0.0728	0.0464	0.1307	201.64
MCP3	BUN	rs13076151	3	A	G	0.0096	0.0006	2.14e-53		0.0794	0.0598	0.2028	256
MCP3	BUN	rs1484873	18	A	G	-0.0158	0.0009	3.27e-67		0.0894	0.0606	0.1316	308.198
MCP3	BUN	rs28465123	17	A	C	0.0076	0.0005	3.26e-46		-0.1007	0.0479	0.03535	231.04
MCP3	BUN	rs300143	6	A	G	0.0086	0.0005	2.47e-61		0.0061	0.0431	0.8861	295.84
MCP3	BUN	rs382322	3	A	G	0.0066	0.0005	3.91e-41		0.0451	0.0433	0.305	174.24
MCP3	BUN	rs3925584	11	T	C	0.0087	0.0005	5.74e-71		0.0441	0.0443	0.3207	302.76
MCP3	BUN	rs4461138	17	T	G	0.0069	0.0005	2.33e-42		0.0897	0.0456	0.04691	190.44
MCP3	BUN	rs4859682	4	A	C	0.0076	0.0005	4.64e-54		0.0887	0.0444	0.04387	231.04
MCP3	BUN	rs4886755	15	A	G	-0.0079	0.0005	2.45e-59		-0.033	0.0435	0.4397	249.64
MCP3	BUN	rs62435145	7	T	G	0.0128	0.0006	2.19e-109		-0.0355	0.0466	0.4472	455.111
MCP3	BUN	rs73080591	5	T	C	0.026	0.001	2.76e-154		-0.1121	0.0676	0.0928	676
MCP3	BUN	rs73728279	7	T	G	0.0128	0.0006	7.87e-103		-0.0162	0.0504	0.7486	455.111
MCP3	BUN	rs77924615	16	A	G	-0.0095	0.0006	1.17e-52		0.0713	0.0544	0.1943	250.694
MCP3	BUN	rs7834797	8	A	G	0.0066	0.0005	6.41e-41		-0.0318	0.0458	0.4789	174.24
MCP3	BUN	rs838133	19	A	G	-0.0088	0.0006	8.35e-55		0.0156	0.0453	0.7396	215.111
MCP3	BUN	rs9482770	6	T	C	-0.0079	0.0005	2.51e-58		0.0259	0.043	0.5464	249.64
MCSF	BUN	rs1047891	2	A	C	-0.0071	0.0005	2.77e-40		-0.0108	0.0309	0.7467	201.64
MCSF	BUN	rs13076151	3	A	G	0.0096	0.0006	2.14e-53		0.0296	0.0405	0.4598	256
MCSF	BUN	rs1484873	18	A	G	-0.0158	0.0009	3.27e-67		-0.0093	0.0411	0.8185	308.198
MCSF	BUN	rs28465123	17	A	C	0.0076	0.0005	3.26e-46		-0.0053	0.0326	0.8645	231.04
MCSF	BUN	rs300143	6	A	G	0.0086	0.0005	2.47e-61		-0.0093	0.0286	0.7412	295.84
MCSF	BUN	rs382322	3	A	G	0.0066	0.0005	3.91e-41		-0.0058	0.0289	0.8446	174.24
MCSF	BUN	rs3925584	11	T	C	0.0087	0.0005	5.74e-71		-0.0299	0.0282	0.282	302.76
MCSF	BUN	rs4461138	17	T	G	0.0069	0.0005	2.33e-42		0.0569	0.0302	0.05898	190.44
MCSF	BUN	rs4859682	4	A	C	0.0076	0.0005	4.64e-54		-0.002	0.029	0.9469	231.04
MCSF	BUN	rs4886755	15	A	G	-0.0079	0.0005	2.45e-59		-0.0108	0.0289	0.7077	249.64
MCSF	BUN	rs62435145	7	T	G	0.0128	0.0006	2.19e-109		-0.0558	0.031	0.07231	455.111
MCSF	BUN	rs73080591	5	T	C	0.026	0.001	2.76e-154		0.0073	0.0425	0.8322	676
MCSF	BUN	rs73728279	7	T	G	0.0128	0.0006	7.87e-103		0.0198	0.0337	0.5452	455.111
MCSF	BUN	rs77924615	16	A	G	-0.0095	0.0006	1.17e-52		-0.0003	0.0361	0.9766	250.694
MCSF	BUN	rs7834797	8	A	G	0.0066	0.0005	6.41e-41		0.0384	0.0297	0.1969	174.24
MCSF	BUN	rs838133	19	A	G	-0.0088	0.0006	8.35e-55		0.081	0.0297	0.006764	215.111
MCSF	BUN	rs9482770	6	T	C	-0.0079	0.0005	2.51e-58		0.0144	0.0284	0.612	249.64
MIF	BUN	rs1047891	2	A	C	-0.0071	0.0005	2.77e-40		0.0328	0.026	0.208	201.64
MIF	BUN	rs13076151	3	A	G	0.0096	0.0006	2.14e-53		0.0072	0.0344	0.8316	256
MIF	BUN	rs1484873	18	A	G	-0.0158	0.0009	3.27e-67		0.0378	0.0337	0.2765	308.198
MIF	BUN	rs28465123	17	A	C	0.0076	0.0005	3.26e-46		-0.0381	0.0274	0.1565	231.04
MIF	BUN	rs300143	6	A	G	0.0086	0.0005	2.47e-61		0.0126	0.0242	0.6022	295.84
MIF	BUN	rs382322	3	A	G	0.0066	0.0005	3.91e-41		0.0011	0.0241	0.9609	174.24
MIF	BUN	rs3925584	11	T	C	0.0087	0.0005	5.74e-71		0.0093	0.0237	0.674	302.76
MIF	BUN	rs4461138	17	T	G	0.0069	0.0005	2.33e-42		-0.0268	0.0256	0.2947	190.44
MIF	BUN	rs4859682	4	A	C	0.0076	0.0005	4.64e-54		-0.0365	0.0243	0.1359	231.04
MIF	BUN	rs4886755	15	A	G	-0.0079	0.0005	2.45e-59		-0.0232	0.024	0.3333	249.64
MIF	BUN	rs62435145	7	T	G	0.0128	0.0006	2.19e-109		0.0458	0.0263	0.08177	455.111
MIF	BUN	rs73080591	5	T	C	0.026	0.001	2.76e-154		0.0077	0.0357	0.8084	676
MIF	BUN	rs73728279	7	T	G	0.0128	0.0006	7.87e-103		-0.0456	0.0288	0.1233	455.111
MIF	BUN	rs77924615	16	A	G	-0.0095	0.0006	1.17e-52		-0.0164	0.0304	0.5835	250.694
MIF	BUN	rs7834797	8	A	G	0.0066	0.0005	6.41e-41		-0.002	0.0252	0.9366	174.24
MIF	BUN	rs838133	19	A	G	-0.0088	0.0006	8.35e-55		-0.0062	0.0247	0.8182	215.111
MIF	BUN	rs9482770	6	T	C	-0.0079	0.0005	2.51e-58		0.047	0.0239	0.04891	249.64
MIG	BUN	rs1047891	2	A	C	-0.0071	0.0005	2.77e-40		-0.0054	0.0253	0.827	201.64
MIG	BUN	rs13076151	3	A	G	0.0096	0.0006	2.14e-53		0.0197	0.0332	0.5547	256
MIG	BUN	rs1484873	18	A	G	-0.0158	0.0009	3.27e-67		-0.0292	0.0327	0.3527	308.198
MIG	BUN	rs28465123	17	A	C	0.0076	0.0005	3.26e-46		0.0029	0.0266	0.9145	231.04
MIG	BUN	rs300143	6	A	G	0.0086	0.0005	2.47e-61		0.0152	0.0235	0.5189	295.84
MIG	BUN	rs382322	3	A	G	0.0066	0.0005	3.91e-41		0.02	0.0235	0.4058	174.24
MIG	BUN	rs3925584	11	T	C	0.0087	0.0005	5.74e-71		-0.0454	0.023	0.04856	302.76
MIG	BUN	rs4461138	17	T	G	0.0069	0.0005	2.33e-42		-0.0016	0.0249	0.9473	190.44
MIG	BUN	rs4859682	4	A	C	0.0076	0.0005	4.64e-54		0.0043	0.0237	0.8421	231.04
MIG	BUN	rs4886755	15	A	G	-0.0079	0.0005	2.45e-59		0.0016	0.0235	0.9412	249.64
MIG	BUN	rs62435145	7	T	G	0.0128	0.0006	2.19e-109		-0.0116	0.0254	0.674	455.111
MIG	BUN	rs73080591	5	T	C	0.026	0.001	2.76e-154		0.0065	0.0346	0.8567	676
MIG	BUN	rs73728279	7	T	G	0.0128	0.0006	7.87e-103		-0.0083	0.0281	0.7896	455.111
MIG	BUN	rs77924615	16	A	G	-0.0095	0.0006	1.17e-52		-0.0178	0.0296	0.5527	250.694
MIG	BUN	rs7834797	8	A	G	0.0066	0.0005	6.41e-41		0.0188	0.0245	0.4428	174.24
MIG	BUN	rs838133	19	A	G	-0.0088	0.0006	8.35e-55		0.0152	0.0241	0.5234	215.111
MIG	BUN	rs9482770	6	T	C	-0.0079	0.0005	2.51e-58		0.0092	0.0233	0.692	249.64
MIP1a	BUN	rs1047891	2	A	C	-0.0071	0.0005	2.77e-40		-0.0151	0.0258	0.5583	201.64
MIP1a	BUN	rs13076151	3	A	G	0.0096	0.0006	2.14e-53		0.0274	0.034	0.4214	256
MIP1a	BUN	rs1484873	18	A	G	-0.0158	0.0009	3.27e-67		0.0088	0.0335	0.8086	308.198
MIP1a	BUN	rs28465123	17	A	C	0.0076	0.0005	3.26e-46		-0.0363	0.0273	0.1839	231.04
MIP1a	BUN	rs300143	6	A	G	0.0086	0.0005	2.47e-61		0.0154	0.0241	0.5226	295.84
MIP1a	BUN	rs382322	3	A	G	0.0066	0.0005	3.91e-41		-0.0523	0.0241	0.03037	174.24
MIP1a	BUN	rs3925584	11	T	C	0.0087	0.0005	5.74e-71		-0.0101	0.0235	0.6745	302.76
MIP1a	BUN	rs4461138	17	T	G	0.0069	0.0005	2.33e-42		0.0389	0.0256	0.1297	190.44
MIP1a	BUN	rs4859682	4	A	C	0.0076	0.0005	4.64e-54		-0.0207	0.0244	0.3956	231.04
MIP1a	BUN	rs4886755	15	A	G	-0.0079	0.0005	2.45e-59		-0.0083	0.024	0.7347	249.64
MIP1a	BUN	rs62435145	7	T	G	0.0128	0.0006	2.19e-109		0.0297	0.026	0.2473	455.111
MIP1a	BUN	rs73080591	5	T	C	0.026	0.001	2.76e-154		-0.0601	0.0353	0.08515	676
MIP1a	BUN	rs73728279	7	T	G	0.0128	0.0006	7.87e-103		0.0027	0.0289	0.9306	455.111
MIP1a	BUN	rs77924615	16	A	G	-0.0095	0.0006	1.17e-52		0.0416	0.0302	0.1686	250.694
MIP1a	BUN	rs7834797	8	A	G	0.0066	0.0005	6.41e-41		-0.0134	0.0251	0.5941	174.24
MIP1a	BUN	rs838133	19	A	G	-0.0088	0.0006	8.35e-55		-0.0003	0.0247	0.9984	215.111
MIP1a	BUN	rs9482770	6	T	C	-0.0079	0.0005	2.51e-58		-0.0023	0.0238	0.9235	249.64
MIP1b	BUN	rs1047891	2	A	C	-0.0071	0.0005	2.77e-40		0.0333	0.0171	0.04992	201.64
MIP1b	BUN	rs13076151	3	A	G	0.0096	0.0006	2.14e-53		-0.0007	0.0227	0.9822	256
MIP1b	BUN	rs1484873	18	A	G	-0.0158	0.0009	3.27e-67		0.033	0.0216	0.1326	308.198
MIP1b	BUN	rs28465123	17	A	C	0.0076	0.0005	3.26e-46		-0.0073	0.0178	0.6732	231.04
MIP1b	BUN	rs300143	6	A	G	0.0086	0.0005	2.47e-61		0.0151	0.0158	0.3371	295.84
MIP1b	BUN	rs382322	3	A	G	0.0066	0.0005	3.91e-41		0.0102	0.0158	0.5174	174.24
MIP1b	BUN	rs3925584	11	T	C	0.0087	0.0005	5.74e-71		-0.0278	0.0154	0.07331	302.76
MIP1b	BUN	rs4461138	17	T	G	0.0069	0.0005	2.33e-42		-0.0022	0.0166	0.8927	190.44
MIP1b	BUN	rs4859682	4	A	C	0.0076	0.0005	4.64e-54		-0.03	0.0158	0.05801	231.04
MIP1b	BUN	rs4886755	15	A	G	-0.0079	0.0005	2.45e-59		0.0188	0.0158	0.2293	249.64
MIP1b	BUN	rs62435145	7	T	G	0.0128	0.0006	2.19e-109		0.0182	0.0167	0.2814	455.111
MIP1b	BUN	rs73080591	5	T	C	0.026	0.001	2.76e-154		-0.0023	0.0233	0.9142	676
MIP1b	BUN	rs73728279	7	T	G	0.0128	0.0006	7.87e-103		0.0078	0.0189	0.6775	455.111
MIP1b	BUN	rs77924615	16	A	G	-0.0095	0.0006	1.17e-52		0.0381	0.0199	0.05476	250.694
MIP1b	BUN	rs7834797	8	A	G	0.0066	0.0005	6.41e-41		-0.0157	0.0162	0.3281	174.24
MIP1b	BUN	rs838133	19	A	G	-0.0088	0.0006	8.35e-55		-0.0263	0.0167	0.1076	215.111
MIP1b	BUN	rs9482770	6	T	C	-0.0079	0.0005	2.51e-58		0.0234	0.0157	0.1374	249.64
PDGFbb	BUN	rs1047891	2	A	C	-0.0071	0.0005	2.77e-40		0.0081	0.0171	0.635	201.64
PDGFbb	BUN	rs13076151	3	A	G	0.0096	0.0006	2.14e-53		0.0139	0.0227	0.5384	256
PDGFbb	BUN	rs1484873	18	A	G	-0.0158	0.0009	3.27e-67		0.0177	0.0217	0.4206	308.198
PDGFbb	BUN	rs28465123	17	A	C	0.0076	0.0005	3.26e-46		-0.0101	0.0178	0.5758	231.04
PDGFbb	BUN	rs300143	6	A	G	0.0086	0.0005	2.47e-61		0.0026	0.0158	0.8603	295.84
PDGFbb	BUN	rs382322	3	A	G	0.0066	0.0005	3.91e-41		0.0298	0.0157	0.05852	174.24
PDGFbb	BUN	rs3925584	11	T	C	0.0087	0.0005	5.74e-71		-0.0154	0.0154	0.3246	302.76
PDGFbb	BUN	rs4461138	17	T	G	0.0069	0.0005	2.33e-42		-0.0027	0.0166	0.874	190.44
PDGFbb	BUN	rs4859682	4	A	C	0.0076	0.0005	4.64e-54		-0.026	0.0158	0.1011	231.04
PDGFbb	BUN	rs4886755	15	A	G	-0.0079	0.0005	2.45e-59		-0.0167	0.0158	0.2867	249.64
PDGFbb	BUN	rs62435145	7	T	G	0.0128	0.0006	2.19e-109		0.0162	0.0167	0.3461	455.111
PDGFbb	BUN	rs73080591	5	T	C	0.026	0.001	2.76e-154		-0.012	0.0233	0.5856	676
PDGFbb	BUN	rs73728279	7	T	G	0.0128	0.0006	7.87e-103		-0.0005	0.0188	0.9916	455.111
PDGFbb	BUN	rs77924615	16	A	G	-0.0095	0.0006	1.17e-52		0.0033	0.0199	0.8606	250.694
PDGFbb	BUN	rs7834797	8	A	G	0.0066	0.0005	6.41e-41		-0.0178	0.0162	0.2644	174.24
PDGFbb	BUN	rs838133	19	A	G	-0.0088	0.0006	8.35e-55		0.0146	0.0167	0.3849	215.111
PDGFbb	BUN	rs9482770	6	T	C	-0.0079	0.0005	2.51e-58		0.0173	0.0158	0.269	249.64
RANTES	BUN	rs1047891	2	A	C	-0.0071	0.0005	2.77e-40		0.0033	0.0262	0.8903	201.64
RANTES	BUN	rs13076151	3	A	G	0.0096	0.0006	2.14e-53		-0.02	0.0345	0.5766	256
RANTES	BUN	rs1484873	18	A	G	-0.0158	0.0009	3.27e-67		0.0274	0.034	0.4317	308.198
RANTES	BUN	rs28465123	17	A	C	0.0076	0.0005	3.26e-46		0.0036	0.0277	0.8955	231.04
RANTES	BUN	rs300143	6	A	G	0.0086	0.0005	2.47e-61		-0.0309	0.0245	0.2056	295.84
RANTES	BUN	rs382322	3	A	G	0.0066	0.0005	3.91e-41		-0.0407	0.0244	0.09706	174.24
RANTES	BUN	rs3925584	11	T	C	0.0087	0.0005	5.74e-71		-0.0289	0.0239	0.2362	302.76
RANTES	BUN	rs4461138	17	T	G	0.0069	0.0005	2.33e-42		-0.0098	0.0259	0.7042	190.44
RANTES	BUN	rs4859682	4	A	C	0.0076	0.0005	4.64e-54		0.0006	0.0247	0.9836	231.04
RANTES	BUN	rs4886755	15	A	G	-0.0079	0.0005	2.45e-59		-0.0355	0.0244	0.1453	249.64
RANTES	BUN	rs62435145	7	T	G	0.0128	0.0006	2.19e-109		0.0347	0.0266	0.1839	455.111
RANTES	BUN	rs73080591	5	T	C	0.026	0.001	2.76e-154		-0.0121	0.0358	0.7019	676
RANTES	BUN	rs73728279	7	T	G	0.0128	0.0006	7.87e-103		-0.014	0.0292	0.6325	455.111
RANTES	BUN	rs77924615	16	A	G	-0.0095	0.0006	1.17e-52		-0.0469	0.0308	0.1262	250.694
RANTES	BUN	rs7834797	8	A	G	0.0066	0.0005	6.41e-41		-0.0196	0.0254	0.4408	174.24
RANTES	BUN	rs838133	19	A	G	-0.0088	0.0006	8.35e-55		0.0158	0.0251	0.4928	215.111
RANTES	BUN	rs9482770	6	T	C	-0.0079	0.0005	2.51e-58		0.0148	0.0243	0.544	249.64
SCF	BUN	rs1047891	2	A	C	-0.0071	0.0005	2.77e-40		-0.0157	0.017	0.3566	201.64
SCF	BUN	rs13076151	3	A	G	0.0096	0.0006	2.14e-53		0.0244	0.0227	0.291	256
SCF	BUN	rs1484873	18	A	G	-0.0158	0.0009	3.27e-67		0.0248	0.0216	0.2542	308.198
SCF	BUN	rs28465123	17	A	C	0.0076	0.0005	3.26e-46		0.0061	0.0177	0.7279	231.04
SCF	BUN	rs300143	6	A	G	0.0086	0.0005	2.47e-61		0.0262	0.0158	0.09668	295.84
SCF	BUN	rs382322	3	A	G	0.0066	0.0005	3.91e-41		0.0056	0.0157	0.7327	174.24
SCF	BUN	rs3925584	11	T	C	0.0087	0.0005	5.74e-71		-0.0453	0.0154	0.003221	302.76
SCF	BUN	rs4461138	17	T	G	0.0069	0.0005	2.33e-42		0.0071	0.0166	0.6637	190.44
SCF	BUN	rs4859682	4	A	C	0.0076	0.0005	4.64e-54		-0.0138	0.0158	0.3803	231.04
SCF	BUN	rs4886755	15	A	G	-0.0079	0.0005	2.45e-59		0.0154	0.0157	0.3282	249.64
SCF	BUN	rs62435145	7	T	G	0.0128	0.0006	2.19e-109		-0.0108	0.0168	0.5263	455.111
SCF	BUN	rs73080591	5	T	C	0.026	0.001	2.76e-154		0.005	0.0233	0.8243	676
SCF	BUN	rs73728279	7	T	G	0.0128	0.0006	7.87e-103		-0.0338	0.0188	0.07381	455.111
SCF	BUN	rs7834797	8	A	G	0.0066	0.0005	6.41e-41		-0.0004	0.0162	0.9869	174.24
SCF	BUN	rs838133	19	A	G	-0.0088	0.0006	8.35e-55		0.0017	0.0166	0.9119	215.111
SCF	BUN	rs9482770	6	T	C	-0.0079	0.0005	2.51e-58		-0.002	0.0157	0.9097	249.64
SCGFb	BUN	rs1047891	2	A	C	-0.0071	0.0005	2.77e-40		-0.0005	0.0253	0.9698	201.64
SCGFb	BUN	rs13076151	3	A	G	0.0096	0.0006	2.14e-53		0.0561	0.0333	0.09159	256
SCGFb	BUN	rs1484873	18	A	G	-0.0158	0.0009	3.27e-67		-0.0227	0.0327	0.5013	308.198
SCGFb	BUN	rs28465123	17	A	C	0.0076	0.0005	3.26e-46		0.0592	0.0266	0.02642	231.04
SCGFb	BUN	rs300143	6	A	G	0.0086	0.0005	2.47e-61		-0.0039	0.0236	0.8725	295.84
SCGFb	BUN	rs382322	3	A	G	0.0066	0.0005	3.91e-41		0.0019	0.0235	0.9256	174.24
SCGFb	BUN	rs3925584	11	T	C	0.0087	0.0005	5.74e-71		-0.0573	0.023	0.01253	302.76
SCGFb	BUN	rs4461138	17	T	G	0.0069	0.0005	2.33e-42		-0.0088	0.025	0.7261	190.44
SCGFb	BUN	rs4859682	4	A	C	0.0076	0.0005	4.64e-54		-0.0113	0.0237	0.6345	231.04
SCGFb	BUN	rs4886755	15	A	G	-0.0079	0.0005	2.45e-59		-0.0118	0.0235	0.6267	249.64
SCGFb	BUN	rs62435145	7	T	G	0.0128	0.0006	2.19e-109		0.0364	0.0255	0.1497	455.111
SCGFb	BUN	rs73080591	5	T	C	0.026	0.001	2.76e-154		-0.0074	0.0347	0.8004	676
SCGFb	BUN	rs73728279	7	T	G	0.0128	0.0006	7.87e-103		0.0351	0.0281	0.2276	455.111
SCGFb	BUN	rs77924615	16	A	G	-0.0095	0.0006	1.17e-52		-0.0291	0.0296	0.3173	250.694
SCGFb	BUN	rs7834797	8	A	G	0.0066	0.0005	6.41e-41		0.0115	0.0245	0.6405	174.24
SCGFb	BUN	rs838133	19	A	G	-0.0088	0.0006	8.35e-55		0.0138	0.0241	0.577	215.111
SCGFb	BUN	rs9482770	6	T	C	-0.0079	0.0005	2.51e-58		-0.0022	0.0233	0.9261	249.64
SDF1a	BUN	rs1047891	2	A	C	-0.0071	0.0005	2.77e-40		0.0026	0.0176	0.9032	201.64
SDF1a	BUN	rs13076151	3	A	G	0.0096	0.0006	2.14e-53		0.0359	0.0234	0.4417	256
SDF1a	BUN	rs1484873	18	A	G	-0.0158	0.0009	3.27e-67		0.0352	0.0224	0.2485	308.198
SDF1a	BUN	rs28465123	17	A	C	0.0076	0.0005	3.26e-46		-0.0036	0.0184	0.4362	231.04
SDF1a	BUN	rs300143	6	A	G	0.0086	0.0005	2.47e-61		0.0067	0.0163	0.8859	295.84
SDF1a	BUN	rs382322	3	A	G	0.0066	0.0005	3.91e-41		0.0105	0.0163	0.1317	174.24
SDF1a	BUN	rs3925584	11	T	C	0.0087	0.0005	5.74e-71		-0.031	0.0159	0.2369	302.76
SDF1a	BUN	rs4461138	17	T	G	0.0069	0.0005	2.33e-42		0.0023	0.0171	0.4366	190.44
SDF1a	BUN	rs4859682	4	A	C	0.0076	0.0005	4.64e-54		-0.0022	0.0163	0.7927	231.04
SDF1a	BUN	rs4886755	15	A	G	-0.0079	0.0005	2.45e-59		-0.0031	0.0163	0.8433	249.64
SDF1a	BUN	rs62435145	7	T	G	0.0128	0.0006	2.19e-109		0.0174	0.0173	0.3857	455.111
SDF1a	BUN	rs73080591	5	T	C	0.026	0.001	2.76e-154		-0.0379	0.024	0.1296	676
SDF1a	BUN	rs73728279	7	T	G	0.0128	0.0006	7.87e-103		0.0031	0.0194	0.8109	455.111
SDF1a	BUN	rs77924615	16	A	G	-0.0095	0.0006	1.17e-52		0.0142	0.0206	0.564	250.694
SDF1a	BUN	rs7834797	8	A	G	0.0066	0.0005	6.41e-41		-0.0172	0.0167	0.654	174.24
SDF1a	BUN	rs838133	19	A	G	-0.0088	0.0006	8.35e-55		-0.0027	0.0172	0.7877	215.111
SDF1a	BUN	rs9482770	6	T	C	-0.0079	0.0005	2.51e-58		-0.0037	0.0162	0.2099	249.64
TNFa	BUN	rs1047891	2	A	C	-0.0071	0.0005	2.77e-40		-0.0197	0.0261	0.4497	201.64
TNFa	BUN	rs13076151	3	A	G	0.0096	0.0006	2.14e-53		0.0093	0.0343	0.7822	256
TNFa	BUN	rs1484873	18	A	G	-0.0158	0.0009	3.27e-67		-0.0319	0.0339	0.3413	308.198
TNFa	BUN	rs28465123	17	A	C	0.0076	0.0005	3.26e-46		-0.0345	0.0275	0.213	231.04
TNFa	BUN	rs300143	6	A	G	0.0086	0.0005	2.47e-61		0.0145	0.0244	0.5534	295.84
TNFa	BUN	rs382322	3	A	G	0.0066	0.0005	3.91e-41		-0.0267	0.0244	0.2786	174.24
TNFa	BUN	rs3925584	11	T	C	0.0087	0.0005	5.74e-71		0.0199	0.0237	0.3941	302.76
TNFa	BUN	rs4461138	17	T	G	0.0069	0.0005	2.33e-42		0.0336	0.0258	0.193	190.44
TNFa	BUN	rs4859682	4	A	C	0.0076	0.0005	4.64e-54		-0.0417	0.0246	0.09002	231.04
TNFa	BUN	rs4886755	15	A	G	-0.0079	0.0005	2.45e-59		-0.0138	0.0242	0.5745	249.64
TNFa	BUN	rs62435145	7	T	G	0.0128	0.0006	2.19e-109		-0.0019	0.0263	0.9538	455.111
TNFa	BUN	rs73080591	5	T	C	0.026	0.001	2.76e-154		-0.0712	0.0358	0.04924	676
TNFa	BUN	rs73728279	7	T	G	0.0128	0.0006	7.87e-103		0.0181	0.0292	0.5392	455.111
TNFa	BUN	rs77924615	16	A	G	-0.0095	0.0006	1.17e-52		-0.008	0.0307	0.7951	250.694
TNFa	BUN	rs7834797	8	A	G	0.0066	0.0005	6.41e-41		-0.0567	0.0253	0.02485	174.24
TNFa	BUN	rs838133	19	A	G	-0.0088	0.0006	8.35e-55		0.0336	0.0249	0.1667	215.111
TNFa	BUN	rs9482770	6	T	C	-0.0079	0.0005	2.51e-58		-0.0119	0.024	0.6212	249.64
TNFb	BUN	rs1047891	2	A	C	-0.0071	0.0005	2.77e-40		-0.0296	0.0393	0.4587	201.64
TNFb	BUN	rs13076151	3	A	G	0.0096	0.0006	2.14e-53		-0.0158	0.0512	0.7351	256
TNFb	BUN	rs1484873	18	A	G	-0.0158	0.0009	3.27e-67		-0.0965	0.0508	0.05752	308.198
TNFb	BUN	rs28465123	17	A	C	0.0076	0.0005	3.26e-46		0.0089	0.0405	0.8256	231.04
TNFb	BUN	rs300143	6	A	G	0.0086	0.0005	2.47e-61		-0.0208	0.0362	0.5704	295.84
TNFb	BUN	rs382322	3	A	G	0.0066	0.0005	3.91e-41		0.003	0.0364	0.9347	174.24
TNFb	BUN	rs3925584	11	T	C	0.0087	0.0005	5.74e-71		-0.0102	0.036	0.7812	302.76
TNFb	BUN	rs4461138	17	T	G	0.0069	0.0005	2.33e-42		0.0692	0.0383	0.0711	190.44
TNFb	BUN	rs4859682	4	A	C	0.0076	0.0005	4.64e-54		0.0317	0.0365	0.3679	231.04
TNFb	BUN	rs4886755	15	A	G	-0.0079	0.0005	2.45e-59		-0.0342	0.0366	0.3322	249.64
TNFb	BUN	rs62435145	7	T	G	0.0128	0.0006	2.19e-109		-0.0107	0.0389	0.81	455.111
TNFb	BUN	rs73080591	5	T	C	0.026	0.001	2.76e-154		0.0233	0.0552	0.7484	676
TNFb	BUN	rs73728279	7	T	G	0.0128	0.0006	7.87e-103		0.0144	0.0419	0.7386	455.111
TNFb	BUN	rs77924615	16	A	G	-0.0095	0.0006	1.17e-52		0.0275	0.0459	0.5787	250.694
TNFb	BUN	rs7834797	8	A	G	0.0066	0.0005	6.41e-41		0.0663	0.0378	0.07947	174.24
TNFb	BUN	rs838133	19	A	G	-0.0088	0.0006	8.35e-55		0.0326	0.0381	0.3932	215.111
TNFb	BUN	rs9482770	6	T	C	-0.0079	0.0005	2.51e-58		-0.0354	0.0359	0.3225	249.64
TRAIL	BUN	rs1047891	2	A	C	-0.0071	0.0005	2.77e-40		0.0181	0.0171	0.2826	201.64
TRAIL	BUN	rs13076151	3	A	G	0.0096	0.0006	2.14e-53		0.0088	0.0228	0.7177	256
TRAIL	BUN	rs1484873	18	A	G	-0.0158	0.0009	3.27e-67		0.0024	0.0218	0.9117	308.198
TRAIL	BUN	rs28465123	17	A	C	0.0076	0.0005	3.26e-46		0.0228	0.0178	0.2037	231.04
TRAIL	BUN	rs300143	6	A	G	0.0086	0.0005	2.47e-61		0.0113	0.0159	0.4814	295.84
TRAIL	BUN	rs382322	3	A	G	0.0066	0.0005	3.91e-41		0.0082	0.0158	0.6088	174.24
TRAIL	BUN	rs3925584	11	T	C	0.0087	0.0005	5.74e-71		-0.0135	0.0155	0.3828	302.76
TRAIL	BUN	rs4461138	17	T	G	0.0069	0.0005	2.33e-42		0.0129	0.0166	0.4274	190.44
TRAIL	BUN	rs4859682	4	A	C	0.0076	0.0005	4.64e-54		0.0009	0.0159	0.949	231.04
TRAIL	BUN	rs4886755	15	A	G	-0.0079	0.0005	2.45e-59		-0.0147	0.0158	0.3552	249.64
TRAIL	BUN	rs62435145	7	T	G	0.0128	0.0006	2.19e-109		0.0173	0.0168	0.3103	455.111
TRAIL	BUN	rs73080591	5	T	C	0.026	0.001	2.76e-154		0.0262	0.0234	0.2548	676
TRAIL	BUN	rs73728279	7	T	G	0.0128	0.0006	7.87e-103		-0.0294	0.0189	0.1217	455.111
TRAIL	BUN	rs77924615	16	A	G	-0.0095	0.0006	1.17e-52		0.0252	0.0199	0.2051	250.694
TRAIL	BUN	rs7834797	8	A	G	0.0066	0.0005	6.41e-41		0.0254	0.0162	0.1133	174.24
TRAIL	BUN	rs838133	19	A	G	-0.0088	0.0006	8.35e-55		0.0043	0.0167	0.7689	215.111
TRAIL	BUN	rs9482770	6	T	C	-0.0079	0.0005	2.51e-58		0.0187	0.0158	0.2339	249.64
VEGF	BUN	rs1047891	2	A	C	-0.0071	0.0005	2.77e-40		0.0166	0.0184	0.37	201.64
VEGF	BUN	rs13076151	3	A	G	0.0096	0.0006	2.14e-53		0.0268	0.0246	0.2818	256
VEGF	BUN	rs1484873	18	A	G	-0.0158	0.0009	3.27e-67		0.0182	0.0234	0.4449	308.198
VEGF	BUN	rs28465123	17	A	C	0.0076	0.0005	3.26e-46		0.0103	0.0192	0.5956	231.04
VEGF	BUN	rs300143	6	A	G	0.0086	0.0005	2.47e-61		0.0222	0.0171	0.1927	295.84
VEGF	BUN	rs382322	3	A	G	0.0066	0.0005	3.91e-41		0.0033	0.017	0.8466	174.24
VEGF	BUN	rs3925584	11	T	C	0.0087	0.0005	5.74e-71		-0.0085	0.0167	0.607	302.76
VEGF	BUN	rs4461138	17	T	G	0.0069	0.0005	2.33e-42		0.0144	0.018	0.4199	190.44
VEGF	BUN	rs4859682	4	A	C	0.0076	0.0005	4.64e-54		-0.0385	0.0171	0.02493	231.04
VEGF	BUN	rs4886755	15	A	G	-0.0079	0.0005	2.45e-59		0.0033	0.017	0.8476	249.64
VEGF	BUN	rs62435145	7	T	G	0.0128	0.0006	2.19e-109		0.0245	0.0182	0.1813	455.111
VEGF	BUN	rs73080591	5	T	C	0.026	0.001	2.76e-154		0.0223	0.0252	0.3698	676
VEGF	BUN	rs73728279	7	T	G	0.0128	0.0006	7.87e-103		-0.01	0.0204	0.6372	455.111
VEGF	BUN	rs77924615	16	A	G	-0.0095	0.0006	1.17e-52		0.0424	0.0216	0.04851	250.694
VEGF	BUN	rs7834797	8	A	G	0.0066	0.0005	6.41e-41		0.0009	0.0175	0.9704	174.24
VEGF	BUN	rs838133	19	A	G	-0.0088	0.0006	8.35e-55		0.0154	0.0179	0.4046	215.111
VEGF	BUN	rs9482770	6	T	C	-0.0079	0.0005	2.51e-58		0.0023	0.0169	0.8949	249.64
bNGF	eGFRcrea	rs10206899	2	T	C	-0.0063	0.0003	3.32e-84		-0.044	0.031	0.1503	441
bNGF	eGFRcrea	rs10224210	7	T	C	0.0078	0.0003	1.57e-139		0.0031	0.029	0.9193	676
bNGF	eGFRcrea	rs1047891	2	A	C	-0.007	0.0003	4.91e-116		0.0118	0.0259	0.6641	544.444
bNGF	eGFRcrea	rs10746942	9	A	G	0.0047	0.0003	1.64e-72		0.0694	0.0255	0.006544	245.444
bNGF	eGFRcrea	rs10851885	15	A	G	0.0056	0.0003	4e-69		0.0396	0.0349	0.262	348.444
bNGF	eGFRcrea	rs10866705	5	A	C	0.0063	0.0003	2.24e-120		0.0339	0.0256	0.1847	441
bNGF	eGFRcrea	rs11062102	12	T	C	0.004	0.0003	9.39e-53		-0.0556	0.0262	0.03361	177.778
bNGF	eGFRcrea	rs11745891	5	T	C	0.0056	0.0004	8.63e-41		-0.0126	0.0371	0.7148	196
bNGF	eGFRcrea	rs1260326	2	T	C	0.005	0.0003	3.12e-84		-0.0485	0.0247	0.04987	277.778
bNGF	eGFRcrea	rs12940987	17	A	G	-0.0046	0.0003	3.58e-45		-0.0068	0.0281	0.8099	235.111
bNGF	eGFRcrea	rs1548945	2	T	C	0.0037	0.0003	3.26e-47		0.0134	0.0246	0.5854	152.111
bNGF	eGFRcrea	rs17216707	20	T	C	-0.0048	0.0003	6.88e-46		-0.0046	0.0299	0.8315	256
bNGF	eGFRcrea	rs17730281	15	A	G	0.0043	0.0003	2.44e-54		-0.0202	0.0278	0.4667	205.444
bNGF	eGFRcrea	rs2076668	20	A	G	-0.0037	0.0003	1.32e-46		-0.0321	0.0247	0.197	152.111
bNGF	eGFRcrea	rs2338796	17	A	G	0.0046	0.0003	4.16e-70		-0.0228	0.0242	0.3438	235.111
bNGF	eGFRcrea	rs2440164	17	A	G	0.0041	0.0003	3.24e-57		-0.0144	0.0274	0.6047	186.778
bNGF	eGFRcrea	rs267738	1	T	G	-0.0051	0.0003	8.31e-57		-0.0108	0.0301	0.7215	289
bNGF	eGFRcrea	rs28394165	4	T	C	0.0078	0.0003	1e-200		0.037	0.0243	0.1282	676
bNGF	eGFRcrea	rs3119304	6	T	C	0.0084	0.0004	1.07e-96		0.0594	0.0409	0.1462	441
bNGF	eGFRcrea	rs34861762	8	T	C	-0.0048	0.0003	7.42e-79		0.0219	0.024	0.3607	256
bNGF	eGFRcrea	rs35969577	5	T	G	-0.0056	0.0003	1.14e-106		-0.0276	0.0245	0.2602	348.444
bNGF	eGFRcrea	rs56283550	22	A	G	0.0053	0.0004	1.34e-44		0.0069	0.0326	0.8514	175.562
bNGF	eGFRcrea	rs62435145	7	T	G	-0.0066	0.0003	8.01e-99		0.0288	0.0261	0.2619	484
bNGF	eGFRcrea	rs7630893	3	T	C	-0.0045	0.0003	4.78e-63		0.0539	0.0273	0.04924	225
bNGF	eGFRcrea	rs77924615	16	A	G	0.0106	0.0003	1e-200		-0.053	0.0303	0.08266	1248.44
bNGF	eGFRcrea	rs80138475	5	T	C	0.0062	0.0004	8.64e-50		-0.0249	0.0366	0.4923	240.25
bNGF	eGFRcrea	rs807624	2	T	G	0.0035	0.0003	4.69e-41		-0.006	0.0267	0.821	136.111
bNGF	eGFRcrea	rs8101667	19	T	C	0.0047	0.0003	2.63e-73		-0.0134	0.0261	0.6101	245.444
bNGF	eGFRcrea	rs848446	7	A	G	-0.0041	0.0003	5.91e-54		0.0197	0.0275	0.4694	186.778
bNGF	eGFRcrea	rs872192	15	A	G	0.0084	0.0003	1e-200		-0.0545	0.0246	0.02641	784
bNGF	eGFRcrea	rs881858	6	A	G	-0.0054	0.0003	5.1e-93		-0.0168	0.0263	0.5306	324
bNGF	eGFRcrea	rs963837	11	T	C	-0.0055	0.0003	9.85e-102		-0.014	0.0235	0.5408	336.111
bNGF	eGFRcrea	rs9895661	17	T	C	0.0077	0.0003	2.51e-114		0.0062	0.03	0.8366	658.778
CTACK	eGFRcrea	rs10206899	2	T	C	-0.0063	0.0003	3.32e-84		0.0247	0.0307	0.4094	441
CTACK	eGFRcrea	rs10224210	7	T	C	0.0078	0.0003	1.57e-139		0.0085	0.0285	0.7382	676
CTACK	eGFRcrea	rs1047891	2	A	C	-0.007	0.0003	4.91e-116		-0.0063	0.0255	0.8045	544.444
CTACK	eGFRcrea	rs10746942	9	A	G	0.0047	0.0003	1.64e-72		-0.018	0.0251	0.4731	245.444
CTACK	eGFRcrea	rs10851885	15	A	G	0.0056	0.0003	4e-69		-0.0657	0.0341	0.05174	348.444
CTACK	eGFRcrea	rs10866705	5	A	C	0.0063	0.0003	2.24e-120		0.064	0.0253	0.01152	441
CTACK	eGFRcrea	rs11062102	12	T	C	0.004	0.0003	9.39e-53		-0.01	0.0257	0.6975	177.778
CTACK	eGFRcrea	rs11745891	5	T	C	0.0056	0.0004	8.63e-41		0.0395	0.0367	0.276	196
CTACK	eGFRcrea	rs1260326	2	T	C	0.005	0.0003	3.12e-84		0.0203	0.0244	0.4017	277.778
CTACK	eGFRcrea	rs12722725	1	T	C	0.0057	0.0004	5.01e-45		-0.0527	0.0378	0.1631	203.063
CTACK	eGFRcrea	rs12940987	17	A	G	-0.0046	0.0003	3.58e-45		-0.0269	0.0277	0.334	235.111
CTACK	eGFRcrea	rs1548945	2	T	C	0.0037	0.0003	3.26e-47		0.005	0.0242	0.8413	152.111
CTACK	eGFRcrea	rs17216707	20	T	C	-0.0048	0.0003	6.88e-46		-0.0183	0.0295	0.5236	256
CTACK	eGFRcrea	rs17730281	15	A	G	0.0043	0.0003	2.44e-54		0.0104	0.0274	0.7049	205.444
CTACK	eGFRcrea	rs2076668	20	A	G	-0.0037	0.0003	1.32e-46		-0.0236	0.0243	0.3305	152.111
CTACK	eGFRcrea	rs2338796	17	A	G	0.0046	0.0003	4.16e-70		0.0162	0.0238	0.4983	235.111
CTACK	eGFRcrea	rs2440164	17	A	G	0.0041	0.0003	3.24e-57		0.0287	0.0269	0.2959	186.778
CTACK	eGFRcrea	rs267738	1	T	G	-0.0051	0.0003	8.31e-57		0.0247	0.0296	0.4104	289
CTACK	eGFRcrea	rs28394165	4	T	C	0.0078	0.0003	1e-200		0.0311	0.0239	0.1917	676
CTACK	eGFRcrea	rs3119304	6	T	C	0.0084	0.0004	1.07e-96		0.0874	0.0401	0.02903	441
CTACK	eGFRcrea	rs34861762	8	T	C	-0.0048	0.0003	7.42e-79		0.0307	0.0237	0.1935	256
CTACK	eGFRcrea	rs35772020	10	A	G	-0.008	0.0005	2.26e-51		-0.0028	0.0608	0.9688	256
CTACK	eGFRcrea	rs35969577	5	T	G	-0.0056	0.0003	1.14e-106		-0.0024	0.0241	0.9177	348.444
CTACK	eGFRcrea	rs56283550	22	A	G	0.0053	0.0004	1.34e-44		0.0071	0.0322	0.8159	175.562
CTACK	eGFRcrea	rs62435145	7	T	G	-0.0066	0.0003	8.01e-99		0.0121	0.0257	0.6381	484
CTACK	eGFRcrea	rs7630893	3	T	C	-0.0045	0.0003	4.78e-63		0.0358	0.027	0.1846	225
CTACK	eGFRcrea	rs77924615	16	A	G	0.0106	0.0003	1e-200		-0.0006	0.0298	0.9864	1248.44
CTACK	eGFRcrea	rs80138475	5	T	C	0.0062	0.0004	8.64e-50		0.0609	0.036	0.09047	240.25
CTACK	eGFRcrea	rs807624	2	T	G	0.0035	0.0003	4.69e-41		0.0118	0.0263	0.6423	136.111
CTACK	eGFRcrea	rs8101667	19	T	C	0.0047	0.0003	2.63e-73		0.0591	0.0257	0.02099	245.444
CTACK	eGFRcrea	rs848446	7	A	G	-0.0041	0.0003	5.91e-54		-0.0519	0.0272	0.0556	186.778
CTACK	eGFRcrea	rs872192	15	A	G	0.0084	0.0003	1e-200		0.01	0.0241	0.6759	784
CTACK	eGFRcrea	rs881858	6	A	G	-0.0054	0.0003	5.1e-93		0.0098	0.0258	0.7113	324
CTACK	eGFRcrea	rs963837	11	T	C	-0.0055	0.0003	9.85e-102		-0.0331	0.0232	0.1508	336.111
CTACK	eGFRcrea	rs9895661	17	T	C	0.0077	0.0003	2.51e-114		0.0136	0.0294	0.6237	658.778
Eotaxin	eGFRcrea	rs10206899	2	T	C	-0.0063	0.0003	3.32e-84		-0.0219	0.0205	0.2904	441
Eotaxin	eGFRcrea	rs10224210	7	T	C	0.0078	0.0003	1.57e-139		0.0236	0.0191	0.2251	676
Eotaxin	eGFRcrea	rs1047891	2	A	C	-0.007	0.0003	4.91e-116		0.0035	0.0172	0.8337	544.444
Eotaxin	eGFRcrea	rs10746942	9	A	G	0.0047	0.0003	1.64e-72		0.0313	0.0168	0.06364	245.444
Eotaxin	eGFRcrea	rs10851885	15	A	G	0.0056	0.0003	4e-69		-0.0194	0.0231	0.4019	348.444
Eotaxin	eGFRcrea	rs10866705	5	A	C	0.0063	0.0003	2.24e-120		-0.0149	0.0167	0.3856	441
Eotaxin	eGFRcrea	rs11062102	12	T	C	0.004	0.0003	9.39e-53		0.0049	0.0169	0.7753	177.778
Eotaxin	eGFRcrea	rs11745891	5	T	C	0.0056	0.0004	8.63e-41		-0.0412	0.0252	0.1024	196
Eotaxin	eGFRcrea	rs1260326	2	T	C	0.005	0.0003	3.12e-84		0.0323	0.0164	0.04851	277.778
Eotaxin	eGFRcrea	rs12722725	1	T	C	0.0057	0.0004	5.01e-45		-0.0436	0.0249	0.07705	203.063
Eotaxin	eGFRcrea	rs12940987	17	A	G	-0.0046	0.0003	3.58e-45		-0.012	0.0187	0.5161	235.111
Eotaxin	eGFRcrea	rs1548945	2	T	C	0.0037	0.0003	3.26e-47		-0.0066	0.0163	0.702	152.111
Eotaxin	eGFRcrea	rs17216707	20	T	C	-0.0048	0.0003	6.88e-46		-0.0292	0.0198	0.1327	256
Eotaxin	eGFRcrea	rs17730281	15	A	G	0.0043	0.0003	2.44e-54		0.0114	0.0181	0.5283	205.444
Eotaxin	eGFRcrea	rs2076668	20	A	G	-0.0037	0.0003	1.32e-46		0.0127	0.0161	0.4274	152.111
Eotaxin	eGFRcrea	rs2338796	17	A	G	0.0046	0.0003	4.16e-70		0.0025	0.0161	0.8769	235.111
Eotaxin	eGFRcrea	rs2440164	17	A	G	0.0041	0.0003	3.24e-57		-0.0067	0.0178	0.7014	186.778
Eotaxin	eGFRcrea	rs267738	1	T	G	-0.0051	0.0003	8.31e-57		0.003	0.0198	0.8623	289
Eotaxin	eGFRcrea	rs28394165	4	T	C	0.0078	0.0003	1e-200		0.0145	0.016	0.3627	676
Eotaxin	eGFRcrea	rs3119304	6	T	C	0.0084	0.0004	1.07e-96		-0.0209	0.0262	0.4205	441
Eotaxin	eGFRcrea	rs34861762	8	T	C	-0.0048	0.0003	7.42e-79		-0.029	0.0158	0.06693	256
Eotaxin	eGFRcrea	rs35772020	10	A	G	-0.008	0.0005	2.26e-51		-0.0687	0.0414	0.0908	256
Eotaxin	eGFRcrea	rs35969577	5	T	G	-0.0056	0.0003	1.14e-106		-0.0073	0.0162	0.6477	348.444
Eotaxin	eGFRcrea	rs56283550	22	A	G	0.0053	0.0004	1.34e-44		0.0233	0.0212	0.2797	175.562
Eotaxin	eGFRcrea	rs62435145	7	T	G	-0.0066	0.0003	8.01e-99		0.0085	0.0169	0.6162	484
Eotaxin	eGFRcrea	rs7630893	3	T	C	-0.0045	0.0003	4.78e-63		-0.0211	0.0182	0.2447	225
Eotaxin	eGFRcrea	rs77924615	16	A	G	0.0106	0.0003	1e-200		0.0114	0.0201	0.5704	1248.44
Eotaxin	eGFRcrea	rs80138475	5	T	C	0.0062	0.0004	8.64e-50		-0.0066	0.0244	0.7899	240.25
Eotaxin	eGFRcrea	rs807624	2	T	G	0.0035	0.0003	4.69e-41		-0.0013	0.0174	0.9311	136.111
Eotaxin	eGFRcrea	rs8101667	19	T	C	0.0047	0.0003	2.63e-73		-0.0104	0.017	0.5388	245.444
Eotaxin	eGFRcrea	rs848446	7	A	G	-0.0041	0.0003	5.91e-54		0.0076	0.018	0.6759	186.778
Eotaxin	eGFRcrea	rs872192	15	A	G	0.0084	0.0003	1e-200		0.0132	0.016	0.4136	784
Eotaxin	eGFRcrea	rs881858	6	A	G	-0.0054	0.0003	5.1e-93		0.0226	0.0171	0.1857	324
Eotaxin	eGFRcrea	rs963837	11	T	C	-0.0055	0.0003	9.85e-102		-0.0252	0.0155	0.1056	336.111
Eotaxin	eGFRcrea	rs9895661	17	T	C	0.0077	0.0003	2.51e-114		-0.0053	0.0197	0.791	658.778
FGFBasic	eGFRcrea	rs10206899	2	T	C	-0.0063	0.0003	3.32e-84		0.0023	0.0212	0.922	441
FGFBasic	eGFRcrea	rs10224210	7	T	C	0.0078	0.0003	1.57e-139		0.0077	0.0198	0.6977	676
FGFBasic	eGFRcrea	rs1047891	2	A	C	-0.007	0.0003	4.91e-116		0.017	0.0177	0.3361	544.444
FGFBasic	eGFRcrea	rs10746942	9	A	G	0.0047	0.0003	1.64e-72		0.014	0.0174	0.4177	245.444
FGFBasic	eGFRcrea	rs10851885	15	A	G	0.0056	0.0003	4e-69		0.0024	0.024	0.9464	348.444
FGFBasic	eGFRcrea	rs10866705	5	A	C	0.0063	0.0003	2.24e-120		0.0102	0.0174	0.5502	441
FGFBasic	eGFRcrea	rs11062102	12	T	C	0.004	0.0003	9.39e-53		-0.0108	0.0175	0.5234	177.778
FGFBasic	eGFRcrea	rs11745891	5	T	C	0.0056	0.0004	8.63e-41		-0.0215	0.0261	0.3713	196
FGFBasic	eGFRcrea	rs1260326	2	T	C	0.005	0.0003	3.12e-84		-0.011	0.0169	0.5063	277.778
FGFBasic	eGFRcrea	rs12722725	1	T	C	0.0057	0.0004	5.01e-45		-0.0171	0.0259	0.5163	203.063
FGFBasic	eGFRcrea	rs12940987	17	A	G	-0.0046	0.0003	3.58e-45		-0.0212	0.0193	0.2713	235.111
FGFBasic	eGFRcrea	rs1548945	2	T	C	0.0037	0.0003	3.26e-47		-0.0024	0.0168	0.8793	152.111
FGFBasic	eGFRcrea	rs17216707	20	T	C	-0.0048	0.0003	6.88e-46		0.0105	0.0206	0.6045	256
FGFBasic	eGFRcrea	rs17730281	15	A	G	0.0043	0.0003	2.44e-54		-0.0016	0.0188	0.9281	205.444
FGFBasic	eGFRcrea	rs2076668	20	A	G	-0.0037	0.0003	1.32e-46		0.0113	0.0167	0.503	152.111
FGFBasic	eGFRcrea	rs2338796	17	A	G	0.0046	0.0003	4.16e-70		0.0181	0.0167	0.2768	235.111
FGFBasic	eGFRcrea	rs2440164	17	A	G	0.0041	0.0003	3.24e-57		-0.0208	0.0185	0.2577	186.778
FGFBasic	eGFRcrea	rs267738	1	T	G	-0.0051	0.0003	8.31e-57		0.0167	0.0206	0.39	289
FGFBasic	eGFRcrea	rs28394165	4	T	C	0.0078	0.0003	1e-200		0.0145	0.0165	0.3807	676
FGFBasic	eGFRcrea	rs3119304	6	T	C	0.0084	0.0004	1.07e-96		0.0391	0.0273	0.1602	441
FGFBasic	eGFRcrea	rs34861762	8	T	C	-0.0048	0.0003	7.42e-79		-0.0068	0.0164	0.6784	256
FGFBasic	eGFRcrea	rs35772020	10	A	G	-0.008	0.0005	2.26e-51		-0.0997	0.0433	0.02118	256
FGFBasic	eGFRcrea	rs35969577	5	T	G	-0.0056	0.0003	1.14e-106		-0.0212	0.0168	0.2067	348.444
FGFBasic	eGFRcrea	rs56283550	22	A	G	0.0053	0.0004	1.34e-44		0.0108	0.0219	0.6637	175.562
FGFBasic	eGFRcrea	rs62435145	7	T	G	-0.0066	0.0003	8.01e-99		0.0241	0.0175	0.1664	484
FGFBasic	eGFRcrea	rs657693	18	A	G	-0.0041	0.0003	1.09e-42		-0.0162	0.0171	0.3521	186.778
FGFBasic	eGFRcrea	rs7630893	3	T	C	-0.0045	0.0003	4.78e-63		0.0031	0.0189	0.8704	225
FGFBasic	eGFRcrea	rs77924615	16	A	G	0.0106	0.0003	1e-200		0.0412	0.0208	0.04754	1248.44
FGFBasic	eGFRcrea	rs80138475	5	T	C	0.0062	0.0004	8.64e-50		0.0242	0.0251	0.3349	240.25
FGFBasic	eGFRcrea	rs807624	2	T	G	0.0035	0.0003	4.69e-41		0.0013	0.018	0.9378	136.111
FGFBasic	eGFRcrea	rs8101667	19	T	C	0.0047	0.0003	2.63e-73		-0.019	0.0176	0.2858	245.444
FGFBasic	eGFRcrea	rs848446	7	A	G	-0.0041	0.0003	5.91e-54		0.0305	0.0187	0.1019	186.778
FGFBasic	eGFRcrea	rs872192	15	A	G	0.0084	0.0003	1e-200		0.044	0.0166	0.008057	784
FGFBasic	eGFRcrea	rs881858	6	A	G	-0.0054	0.0003	5.1e-93		0.0302	0.0178	0.0878	324
FGFBasic	eGFRcrea	rs963837	11	T	C	-0.0055	0.0003	9.85e-102		-0.0099	0.0161	0.538	336.111
FGFBasic	eGFRcrea	rs9895661	17	T	C	0.0077	0.0003	2.51e-114		-0.0172	0.0204	0.4063	658.778
GCSF	eGFRcrea	rs10206899	2	T	C	-0.0063	0.0003	3.32e-84		-0.0065	0.0207	0.7498	441
GCSF	eGFRcrea	rs10224210	7	T	C	0.0078	0.0003	1.57e-139		0.042	0.0194	0.03049	676
GCSF	eGFRcrea	rs1047891	2	A	C	-0.007	0.0003	4.91e-116		0.0051	0.0174	0.7557	544.444
GCSF	eGFRcrea	rs10746942	9	A	G	0.0047	0.0003	1.64e-72		0.0287	0.017	0.09225	245.444
GCSF	eGFRcrea	rs10851885	15	A	G	0.0056	0.0003	4e-69		-0.0315	0.0233	0.1731	348.444
GCSF	eGFRcrea	rs10866705	5	A	C	0.0063	0.0003	2.24e-120		0.0304	0.017	0.07271	441
GCSF	eGFRcrea	rs11062102	12	T	C	0.004	0.0003	9.39e-53		-0.0287	0.0171	0.09098	177.778
GCSF	eGFRcrea	rs11745891	5	T	C	0.0056	0.0004	8.63e-41		-0.0135	0.0255	0.55	196
GCSF	eGFRcrea	rs1260326	2	T	C	0.005	0.0003	3.12e-84		-0.0256	0.0166	0.1213	277.778
GCSF	eGFRcrea	rs12722725	1	T	C	0.0057	0.0004	5.01e-45		-0.0058	0.0252	0.8158	203.063
GCSF	eGFRcrea	rs12940987	17	A	G	-0.0046	0.0003	3.58e-45		-0.012	0.0189	0.5262	235.111
GCSF	eGFRcrea	rs1548945	2	T	C	0.0037	0.0003	3.26e-47		-0.0009	0.0165	0.9563	152.111
GCSF	eGFRcrea	rs17216707	20	T	C	-0.0048	0.0003	6.88e-46		-0.0168	0.0202	0.389	256
GCSF	eGFRcrea	rs17730281	15	A	G	0.0043	0.0003	2.44e-54		-0.02	0.0184	0.2758	205.444
GCSF	eGFRcrea	rs2076668	20	A	G	-0.0037	0.0003	1.32e-46		-0.0038	0.0163	0.8162	152.111
GCSF	eGFRcrea	rs2338796	17	A	G	0.0046	0.0003	4.16e-70		0.0067	0.0163	0.6786	235.111
GCSF	eGFRcrea	rs2440164	17	A	G	0.0041	0.0003	3.24e-57		-0.0259	0.0181	0.147	186.778
GCSF	eGFRcrea	rs267738	1	T	G	-0.0051	0.0003	8.31e-57		0.0537	0.0201	0.006788	289
GCSF	eGFRcrea	rs28394165	4	T	C	0.0078	0.0003	1e-200		0.0243	0.0162	0.1318	676
GCSF	eGFRcrea	rs3119304	6	T	C	0.0084	0.0004	1.07e-96		0.0211	0.0267	0.4523	441
GCSF	eGFRcrea	rs34861762	8	T	C	-0.0048	0.0003	7.42e-79		-0.032	0.016	0.04647	256
GCSF	eGFRcrea	rs35772020	10	A	G	-0.008	0.0005	2.26e-51		-0.0654	0.0421	0.1213	256
GCSF	eGFRcrea	rs35969577	5	T	G	-0.0056	0.0003	1.14e-106		-0.0098	0.0164	0.5548	348.444
GCSF	eGFRcrea	rs56283550	22	A	G	0.0053	0.0004	1.34e-44		0.0071	0.0215	0.7453	175.562
GCSF	eGFRcrea	rs62435145	7	T	G	-0.0066	0.0003	8.01e-99		0.0282	0.0171	0.1012	484
GCSF	eGFRcrea	rs657693	18	A	G	-0.0041	0.0003	1.09e-42		-0.0015	0.0168	0.9485	186.778
GCSF	eGFRcrea	rs7630893	3	T	C	-0.0045	0.0003	4.78e-63		0.0118	0.0184	0.5344	225
GCSF	eGFRcrea	rs77924615	16	A	G	0.0106	0.0003	1e-200		0.0391	0.0203	0.0538	1248.44
GCSF	eGFRcrea	rs80138475	5	T	C	0.0062	0.0004	8.64e-50		0.0129	0.0245	0.6056	240.25
GCSF	eGFRcrea	rs807624	2	T	G	0.0035	0.0003	4.69e-41		-0.0175	0.0176	0.3191	136.111
GCSF	eGFRcrea	rs8101667	19	T	C	0.0047	0.0003	2.63e-73		-0.0092	0.0172	0.5959	245.444
GCSF	eGFRcrea	rs848446	7	A	G	-0.0041	0.0003	5.91e-54		0.0037	0.0183	0.8336	186.778
GCSF	eGFRcrea	rs872192	15	A	G	0.0084	0.0003	1e-200		0.0285	0.0162	0.07896	784
GCSF	eGFRcrea	rs881858	6	A	G	-0.0054	0.0003	5.1e-93		0.0022	0.0173	0.897	324
GCSF	eGFRcrea	rs963837	11	T	C	-0.0055	0.0003	9.85e-102		-0.012	0.0157	0.4533	336.111
GCSF	eGFRcrea	rs9895661	17	T	C	0.0077	0.0003	2.51e-114		-0.0116	0.02	0.5643	658.778
GROa	eGFRcrea	rs10206899	2	T	C	-0.0063	0.0003	3.32e-84		0.0029	0.0313	0.9302	441
GROa	eGFRcrea	rs10224210	7	T	C	0.0078	0.0003	1.57e-139		0.0247	0.0291	0.4143	676
GROa	eGFRcrea	rs1047891	2	A	C	-0.007	0.0003	4.91e-116		0.0118	0.0259	0.641	544.444
GROa	eGFRcrea	rs10746942	9	A	G	0.0047	0.0003	1.64e-72		-0.0054	0.0255	0.8302	245.444
GROa	eGFRcrea	rs10851885	15	A	G	0.0056	0.0003	4e-69		-0.0208	0.0346	0.5484	348.444
GROa	eGFRcrea	rs10866705	5	A	C	0.0063	0.0003	2.24e-120		0.0227	0.0257	0.3757	441
GROa	eGFRcrea	rs11062102	12	T	C	0.004	0.0003	9.39e-53		-0.054	0.0261	0.03905	177.778
GROa	eGFRcrea	rs11745891	5	T	C	0.0056	0.0004	8.63e-41		-0.0367	0.0371	0.3224	196
GROa	eGFRcrea	rs1260326	2	T	C	0.005	0.0003	3.12e-84		-0.0079	0.0247	0.7477	277.778
GROa	eGFRcrea	rs12722725	1	T	C	0.0057	0.0004	5.01e-45		-0.0396	0.0385	0.3041	203.063
GROa	eGFRcrea	rs12940987	17	A	G	-0.0046	0.0003	3.58e-45		-0.0049	0.0283	0.8617	235.111
GROa	eGFRcrea	rs1548945	2	T	C	0.0037	0.0003	3.26e-47		0.0739	0.0247	0.002776	152.111
GROa	eGFRcrea	rs17216707	20	T	C	-0.0048	0.0003	6.88e-46		-0.0004	0.0298	0.9601	256
GROa	eGFRcrea	rs17730281	15	A	G	0.0043	0.0003	2.44e-54		-0.0098	0.0279	0.7229	205.444
GROa	eGFRcrea	rs2076668	20	A	G	-0.0037	0.0003	1.32e-46		0.0268	0.0247	0.2728	152.111
GROa	eGFRcrea	rs2338796	17	A	G	0.0046	0.0003	4.16e-70		0.0176	0.0243	0.4704	235.111
GROa	eGFRcrea	rs2440164	17	A	G	0.0041	0.0003	3.24e-57		-0.0475	0.0274	0.08593	186.778
GROa	eGFRcrea	rs267738	1	T	G	-0.0051	0.0003	8.31e-57		-0.017	0.0301	0.5753	289
GROa	eGFRcrea	rs28394165	4	T	C	0.0078	0.0003	1e-200		0.0079	0.0244	0.7474	676
GROa	eGFRcrea	rs3119304	6	T	C	0.0084	0.0004	1.07e-96		-0.0591	0.041	0.1505	441
GROa	eGFRcrea	rs34861762	8	T	C	-0.0048	0.0003	7.42e-79		-0.0375	0.024	0.1184	256
GROa	eGFRcrea	rs35772020	10	A	G	-0.008	0.0005	2.26e-51		0.024	0.0621	0.6522	256
GROa	eGFRcrea	rs35969577	5	T	G	-0.0056	0.0003	1.14e-106		-0.0396	0.0245	0.1055	348.444
GROa	eGFRcrea	rs56283550	22	A	G	0.0053	0.0004	1.34e-44		0.0104	0.0329	0.7676	175.562
GROa	eGFRcrea	rs62435145	7	T	G	-0.0066	0.0003	8.01e-99		-0.0077	0.0261	0.8055	484
GROa	eGFRcrea	rs657693	18	A	G	-0.0041	0.0003	1.09e-42		0.0189	0.025	0.4668	186.778
GROa	eGFRcrea	rs7630893	3	T	C	-0.0045	0.0003	4.78e-63		0.0097	0.0275	0.7463	225
GROa	eGFRcrea	rs77924615	16	A	G	0.0106	0.0003	1e-200		0.0674	0.0303	0.02631	1248.44
GROa	eGFRcrea	rs80138475	5	T	C	0.0062	0.0004	8.64e-50		-0.0023	0.0365	0.9529	240.25
GROa	eGFRcrea	rs807624	2	T	G	0.0035	0.0003	4.69e-41		-0.0116	0.0268	0.6693	136.111
GROa	eGFRcrea	rs8101667	19	T	C	0.0047	0.0003	2.63e-73		-0.0173	0.0261	0.5012	245.444
GROa	eGFRcrea	rs848446	7	A	G	-0.0041	0.0003	5.91e-54		-0.0673	0.0277	0.01531	186.778
GROa	eGFRcrea	rs872192	15	A	G	0.0084	0.0003	1e-200		0.0038	0.0245	0.8715	784
GROa	eGFRcrea	rs881858	6	A	G	-0.0054	0.0003	5.1e-93		0.0243	0.0261	0.3614	324
GROa	eGFRcrea	rs963837	11	T	C	-0.0055	0.0003	9.85e-102		-0.0041	0.0235	0.8638	336.111
GROa	eGFRcrea	rs9895661	17	T	C	0.0077	0.0003	2.51e-114		0.0399	0.03	0.1851	658.778
HGF	eGFRcrea	rs10206899	2	T	C	-0.0063	0.0003	3.32e-84		0.0219	0.0203	0.2863	441
HGF	eGFRcrea	rs10224210	7	T	C	0.0078	0.0003	1.57e-139		-0.043	0.019	0.02308	676
HGF	eGFRcrea	rs1047891	2	A	C	-0.007	0.0003	4.91e-116		0.047	0.0171	0.006096	544.444
HGF	eGFRcrea	rs10746942	9	A	G	0.0047	0.0003	1.64e-72		0.041	0.0167	0.01395	245.444
HGF	eGFRcrea	rs10851885	15	A	G	0.0056	0.0003	4e-69		-0.0309	0.0229	0.1706	348.444
HGF	eGFRcrea	rs10866705	5	A	C	0.0063	0.0003	2.24e-120		-0.0126	0.0166	0.4462	441
HGF	eGFRcrea	rs11062102	12	T	C	0.004	0.0003	9.39e-53		-0.029	0.0168	0.08604	177.778
HGF	eGFRcrea	rs11745891	5	T	C	0.0056	0.0004	8.63e-41		0.0371	0.025	0.1285	196
HGF	eGFRcrea	rs1260326	2	T	C	0.005	0.0003	3.12e-84		-0.0251	0.0163	0.1225	277.778
HGF	eGFRcrea	rs12722725	1	T	C	0.0057	0.0004	5.01e-45		-0.0019	0.0247	0.9358	203.063
HGF	eGFRcrea	rs12940987	17	A	G	-0.0046	0.0003	3.58e-45		-0.0269	0.0185	0.1503	235.111
HGF	eGFRcrea	rs1548945	2	T	C	0.0037	0.0003	3.26e-47		0.0249	0.0162	0.1237	152.111
HGF	eGFRcrea	rs17216707	20	T	C	-0.0048	0.0003	6.88e-46		-0.016	0.0198	0.4246	256
HGF	eGFRcrea	rs17730281	15	A	G	0.0043	0.0003	2.44e-54		-0.0193	0.018	0.287	205.444
HGF	eGFRcrea	rs2076668	20	A	G	-0.0037	0.0003	1.32e-46		0.004	0.016	0.7971	152.111
HGF	eGFRcrea	rs2338796	17	A	G	0.0046	0.0003	4.16e-70		0.0005	0.016	0.9671	235.111
HGF	eGFRcrea	rs2440164	17	A	G	0.0041	0.0003	3.24e-57		-0.0054	0.0177	0.7369	186.778
HGF	eGFRcrea	rs267738	1	T	G	-0.0051	0.0003	8.31e-57		0.0103	0.0197	0.5914	289
HGF	eGFRcrea	rs28394165	4	T	C	0.0078	0.0003	1e-200		-0.0096	0.0158	0.5434	676
HGF	eGFRcrea	rs3119304	6	T	C	0.0084	0.0004	1.07e-96		-0.003	0.0259	0.899	441
HGF	eGFRcrea	rs34861762	8	T	C	-0.0048	0.0003	7.42e-79		0.0123	0.0157	0.4341	256
HGF	eGFRcrea	rs35772020	10	A	G	-0.008	0.0005	2.26e-51		-0.0354	0.0411	0.3649	256
HGF	eGFRcrea	rs35969577	5	T	G	-0.0056	0.0003	1.14e-106		-0.0207	0.0161	0.2052	348.444
HGF	eGFRcrea	rs56283550	22	A	G	0.0053	0.0004	1.34e-44		0.0071	0.0211	0.7346	175.562
HGF	eGFRcrea	rs62435145	7	T	G	-0.0066	0.0003	8.01e-99		0.0343	0.0168	0.03947	484
HGF	eGFRcrea	rs657693	18	A	G	-0.0041	0.0003	1.09e-42		0.0183	0.0165	0.2743	186.778
HGF	eGFRcrea	rs7630893	3	T	C	-0.0045	0.0003	4.78e-63		-0.0039	0.0181	0.825	225
HGF	eGFRcrea	rs77924615	16	A	G	0.0106	0.0003	1e-200		0.0063	0.0199	0.7431	1248.44
HGF	eGFRcrea	rs80138475	5	T	C	0.0062	0.0004	8.64e-50		-0.028	0.0241	0.2446	240.25
HGF	eGFRcrea	rs807624	2	T	G	0.0035	0.0003	4.69e-41		-0.0088	0.0173	0.615	136.111
HGF	eGFRcrea	rs8101667	19	T	C	0.0047	0.0003	2.63e-73		0.0108	0.0169	0.5144	245.444
HGF	eGFRcrea	rs848446	7	A	G	-0.0041	0.0003	5.91e-54		0.0032	0.0179	0.8597	186.778
HGF	eGFRcrea	rs872192	15	A	G	0.0084	0.0003	1e-200		0.0095	0.0159	0.5478	784
HGF	eGFRcrea	rs881858	6	A	G	-0.0054	0.0003	5.1e-93		0.023	0.017	0.1758	324
HGF	eGFRcrea	rs963837	11	T	C	-0.0055	0.0003	9.85e-102		-0.0177	0.0154	0.2448	336.111
HGF	eGFRcrea	rs9895661	17	T	C	0.0077	0.0003	2.51e-114		0.0051	0.0196	0.7956	658.778
IFNg	eGFRcrea	rs10206899	2	T	C	-0.0063	0.0003	3.32e-84		-0.0197	0.0211	0.3493	441
IFNg	eGFRcrea	rs10224210	7	T	C	0.0078	0.0003	1.57e-139		0.017	0.0196	0.3922	676
IFNg	eGFRcrea	rs1047891	2	A	C	-0.007	0.0003	4.91e-116		0.0116	0.0177	0.5117	544.444
IFNg	eGFRcrea	rs10746942	9	A	G	0.0047	0.0003	1.64e-72		0.0276	0.0173	0.11	245.444
IFNg	eGFRcrea	rs10851885	15	A	G	0.0056	0.0003	4e-69		-0.0373	0.0238	0.1095	348.444
IFNg	eGFRcrea	rs10866705	5	A	C	0.0063	0.0003	2.24e-120		0.0269	0.0172	0.1135	441
IFNg	eGFRcrea	rs11062102	12	T	C	0.004	0.0003	9.39e-53		0	0.0174	0.9844	177.778
IFNg	eGFRcrea	rs11745891	5	T	C	0.0056	0.0004	8.63e-41		-0.0144	0.026	0.5267	196
IFNg	eGFRcrea	rs1260326	2	T	C	0.005	0.0003	3.12e-84		-0.0209	0.0169	0.2098	277.778
IFNg	eGFRcrea	rs12722725	1	T	C	0.0057	0.0004	5.01e-45		-0.0274	0.0257	0.2844	203.063
IFNg	eGFRcrea	rs12940987	17	A	G	-0.0046	0.0003	3.58e-45		-0.0128	0.0191	0.5045	235.111
IFNg	eGFRcrea	rs1548945	2	T	C	0.0037	0.0003	3.26e-47		0.0077	0.0167	0.6308	152.111
IFNg	eGFRcrea	rs17216707	20	T	C	-0.0048	0.0003	6.88e-46		-0.0071	0.0205	0.7228	256
IFNg	eGFRcrea	rs17730281	15	A	G	0.0043	0.0003	2.44e-54		-0.0188	0.0187	0.3162	205.444
IFNg	eGFRcrea	rs2076668	20	A	G	-0.0037	0.0003	1.32e-46		0.0143	0.0166	0.3838	152.111
IFNg	eGFRcrea	rs2338796	17	A	G	0.0046	0.0003	4.16e-70		0.0045	0.0166	0.7819	235.111
IFNg	eGFRcrea	rs2440164	17	A	G	0.0041	0.0003	3.24e-57		-0.0466	0.0184	0.0115	186.778
IFNg	eGFRcrea	rs267738	1	T	G	-0.0051	0.0003	8.31e-57		0.0279	0.0205	0.1692	289
IFNg	eGFRcrea	rs28394165	4	T	C	0.0078	0.0003	1e-200		0.038	0.0164	0.02106	676
IFNg	eGFRcrea	rs3119304	6	T	C	0.0084	0.0004	1.07e-96		0.0339	0.0272	0.2225	441
IFNg	eGFRcrea	rs34861762	8	T	C	-0.0048	0.0003	7.42e-79		-0.0197	0.0163	0.228	256
IFNg	eGFRcrea	rs35772020	10	A	G	-0.008	0.0005	2.26e-51		-0.1216	0.0431	0.004936	256
IFNg	eGFRcrea	rs35969577	5	T	G	-0.0056	0.0003	1.14e-106		-0.0114	0.0167	0.496	348.444
IFNg	eGFRcrea	rs56283550	22	A	G	0.0053	0.0004	1.34e-44		0.0254	0.0218	0.244	175.562
IFNg	eGFRcrea	rs62435145	7	T	G	-0.0066	0.0003	8.01e-99		0.022	0.0174	0.2072	484
IFNg	eGFRcrea	rs657693	18	A	G	-0.0041	0.0003	1.09e-42		-0.0162	0.017	0.332	186.778
IFNg	eGFRcrea	rs7630893	3	T	C	-0.0045	0.0003	4.78e-63		0.0087	0.0188	0.6456	225
IFNg	eGFRcrea	rs77924615	16	A	G	0.0106	0.0003	1e-200		0.0235	0.0206	0.2491	1248.44
IFNg	eGFRcrea	rs80138475	5	T	C	0.0062	0.0004	8.64e-50		0.0264	0.0249	0.2864	240.25
IFNg	eGFRcrea	rs807624	2	T	G	0.0035	0.0003	4.69e-41		-0.0026	0.0179	0.8932	136.111
IFNg	eGFRcrea	rs8101667	19	T	C	0.0047	0.0003	2.63e-73		-0.0131	0.0175	0.4522	245.444
IFNg	eGFRcrea	rs848446	7	A	G	-0.0041	0.0003	5.91e-54		0.0251	0.0186	0.1782	186.778
IFNg	eGFRcrea	rs872192	15	A	G	0.0084	0.0003	1e-200		0.0231	0.0165	0.1645	784
IFNg	eGFRcrea	rs881858	6	A	G	-0.0054	0.0003	5.1e-93		-0.0038	0.0176	0.8385	324
IFNg	eGFRcrea	rs963837	11	T	C	-0.0055	0.0003	9.85e-102		-0.013	0.016	0.4251	336.111
IFNg	eGFRcrea	rs9895661	17	T	C	0.0077	0.0003	2.51e-114		-0.0129	0.0204	0.5333	658.778
IL1b	eGFRcrea	rs10206899	2	T	C	-0.0063	0.0003	3.32e-84		-0.0261	0.0243	0.9967	441
IL1b	eGFRcrea	rs10224210	7	T	C	0.0078	0.0003	1.57e-139		-0.0065	0.0225	0.8922	676
IL1b	eGFRcrea	rs1047891	2	A	C	-0.007	0.0003	4.91e-116		-0.0003	0.0202	0.7679	544.444
IL1b	eGFRcrea	rs10746942	9	A	G	0.0047	0.0003	1.64e-72		0.0269	0.02	0.3762	245.444
IL1b	eGFRcrea	rs10851885	15	A	G	0.0056	0.0003	4e-69		-0.0163	0.0271	0.4839	348.444
IL1b	eGFRcrea	rs10866705	5	A	C	0.0063	0.0003	2.24e-120		0.0164	0.02	0.2887	441
IL1b	eGFRcrea	rs11062102	12	T	C	0.004	0.0003	9.39e-53		-0.0234	0.0204	0.2522	177.778
IL1b	eGFRcrea	rs11745891	5	T	C	0.0056	0.0004	8.63e-41		0.0087	0.0291	0.3864	196
IL1b	eGFRcrea	rs1260326	2	T	C	0.005	0.0003	3.12e-84		-0.0217	0.0192	0.5597	277.778
IL1b	eGFRcrea	rs12722725	1	T	C	0.0057	0.0004	5.01e-45		-0.005	0.0302	0.7689	203.063
IL1b	eGFRcrea	rs12940987	17	A	G	-0.0046	0.0003	3.58e-45		0.0093	0.022	0.3877	235.111
IL1b	eGFRcrea	rs1548945	2	T	C	0.0037	0.0003	3.26e-47		-0.0037	0.0193	0.9105	152.111
IL1b	eGFRcrea	rs17216707	20	T	C	-0.0048	0.0003	6.88e-46		-0.0421	0.0236	0.1925	256
IL1b	eGFRcrea	rs17730281	15	A	G	0.0043	0.0003	2.44e-54		0.0021	0.0218	0.6641	205.444
IL1b	eGFRcrea	rs2076668	20	A	G	-0.0037	0.0003	1.32e-46		-0.0167	0.0191	0.5835	152.111
IL1b	eGFRcrea	rs2338796	17	A	G	0.0046	0.0003	4.16e-70		0.0088	0.0189	0.8993	235.111
IL1b	eGFRcrea	rs2440164	17	A	G	0.0041	0.0003	3.24e-57		-0.0357	0.0213	0.2486	186.778
IL1b	eGFRcrea	rs267738	1	T	G	-0.0051	0.0003	8.31e-57		0.0537	0.0234	0.02609	289
IL1b	eGFRcrea	rs28394165	4	T	C	0.0078	0.0003	1e-200		0.016	0.0191	0.2972	676
IL1b	eGFRcrea	rs3119304	6	T	C	0.0084	0.0004	1.07e-96		-0.0316	0.0319	0.9733	441
IL1b	eGFRcrea	rs34861762	8	T	C	-0.0048	0.0003	7.42e-79		-0.0364	0.0186	0.01345	256
IL1b	eGFRcrea	rs35772020	10	A	G	-0.008	0.0005	2.26e-51		-0.056	0.0484	0.4397	256
IL1b	eGFRcrea	rs35969577	5	T	G	-0.0056	0.0003	1.14e-106		-0.0019	0.0191	0.9109	348.444
IL1b	eGFRcrea	rs56283550	22	A	G	0.0053	0.0004	1.34e-44		-0.011	0.0255	0.658	175.562
IL1b	eGFRcrea	rs62435145	7	T	G	-0.0066	0.0003	8.01e-99		-0.0266	0.0204	0.8752	484
IL1b	eGFRcrea	rs657693	18	A	G	-0.0041	0.0003	1.09e-42		-0.0151	0.0195	0.9486	186.778
IL1b	eGFRcrea	rs7630893	3	T	C	-0.0045	0.0003	4.78e-63		-0.012	0.0213	0.3514	225
IL1b	eGFRcrea	rs77924615	16	A	G	0.0106	0.0003	1e-200		-0.0058	0.0237	0.749	1248.44
IL1b	eGFRcrea	rs80138475	5	T	C	0.0062	0.0004	8.64e-50		0.0011	0.0283	0.7437	240.25
IL1b	eGFRcrea	rs807624	2	T	G	0.0035	0.0003	4.69e-41		0.0193	0.0208	0.5967	136.111
IL1b	eGFRcrea	rs8101667	19	T	C	0.0047	0.0003	2.63e-73		-0.0014	0.0203	0.5796	245.444
IL1b	eGFRcrea	rs848446	7	A	G	-0.0041	0.0003	5.91e-54		0.017	0.0215	0.1324	186.778
IL1b	eGFRcrea	rs872192	15	A	G	0.0084	0.0003	1e-200		0.0317	0.0192	0.667	784
IL1b	eGFRcrea	rs881858	6	A	G	-0.0054	0.0003	5.1e-93		0.0104	0.0204	0.3754	324
IL1b	eGFRcrea	rs963837	11	T	C	-0.0055	0.0003	9.85e-102		-0.0162	0.0184	0.6704	336.111
IL1b	eGFRcrea	rs9895661	17	T	C	0.0077	0.0003	2.51e-114		-0.0076	0.0234	0.6181	658.778
IL1ra	eGFRcrea	rs10206899	2	T	C	-0.0063	0.0003	3.32e-84		-0.0188	0.0308	0.543	441
IL1ra	eGFRcrea	rs10224210	7	T	C	0.0078	0.0003	1.57e-139		0.0163	0.0285	0.5788	676
IL1ra	eGFRcrea	rs1047891	2	A	C	-0.007	0.0003	4.91e-116		0.0075	0.0255	0.777	544.444
IL1ra	eGFRcrea	rs10746942	9	A	G	0.0047	0.0003	1.64e-72		0	0.0251	0.9973	245.444
IL1ra	eGFRcrea	rs10851885	15	A	G	0.0056	0.0003	4e-69		0.0038	0.0342	0.9129	348.444
IL1ra	eGFRcrea	rs10866705	5	A	C	0.0063	0.0003	2.24e-120		0.0339	0.0253	0.181	441
IL1ra	eGFRcrea	rs11062102	12	T	C	0.004	0.0003	9.39e-53		-0.0515	0.0257	0.04478	177.778
IL1ra	eGFRcrea	rs11745891	5	T	C	0.0056	0.0004	8.63e-41		0.024	0.0367	0.5467	196
IL1ra	eGFRcrea	rs1260326	2	T	C	0.005	0.0003	3.12e-84		-0.0174	0.0243	0.4697	277.778
IL1ra	eGFRcrea	rs12722725	1	T	C	0.0057	0.0004	5.01e-45		-0.0285	0.0381	0.4528	203.063
IL1ra	eGFRcrea	rs12940987	17	A	G	-0.0046	0.0003	3.58e-45		0.0094	0.0277	0.7315	235.111
IL1ra	eGFRcrea	rs1548945	2	T	C	0.0037	0.0003	3.26e-47		0.0101	0.0242	0.6755	152.111
IL1ra	eGFRcrea	rs17216707	20	T	C	-0.0048	0.0003	6.88e-46		-0.02	0.0295	0.4899	256
IL1ra	eGFRcrea	rs17730281	15	A	G	0.0043	0.0003	2.44e-54		-0.0132	0.0274	0.628	205.444
IL1ra	eGFRcrea	rs2076668	20	A	G	-0.0037	0.0003	1.32e-46		-0.0105	0.0243	0.6738	152.111
IL1ra	eGFRcrea	rs2338796	17	A	G	0.0046	0.0003	4.16e-70		0.0012	0.0239	0.963	235.111
IL1ra	eGFRcrea	rs2440164	17	A	G	0.0041	0.0003	3.24e-57		-0.0517	0.0268	0.05915	186.778
IL1ra	eGFRcrea	rs267738	1	T	G	-0.0051	0.0003	8.31e-57		0.0118	0.0296	0.6632	289
IL1ra	eGFRcrea	rs28394165	4	T	C	0.0078	0.0003	1e-200		0.0413	0.0239	0.08413	676
IL1ra	eGFRcrea	rs3119304	6	T	C	0.0084	0.0004	1.07e-96		-0.0388	0.0401	0.3342	441
IL1ra	eGFRcrea	rs34861762	8	T	C	-0.0048	0.0003	7.42e-79		-0.0327	0.0237	0.1676	256
IL1ra	eGFRcrea	rs35772020	10	A	G	-0.008	0.0005	2.26e-51		-0.0305	0.061	0.626	256
IL1ra	eGFRcrea	rs35969577	5	T	G	-0.0056	0.0003	1.14e-106		0.0041	0.0241	0.8642	348.444
IL1ra	eGFRcrea	rs56283550	22	A	G	0.0053	0.0004	1.34e-44		-0.0115	0.032	0.6772	175.562
IL1ra	eGFRcrea	rs62435145	7	T	G	-0.0066	0.0003	8.01e-99		0.0138	0.0257	0.584	484
IL1ra	eGFRcrea	rs657693	18	A	G	-0.0041	0.0003	1.09e-42		-0.0258	0.0246	0.2841	186.778
IL1ra	eGFRcrea	rs7630893	3	T	C	-0.0045	0.0003	4.78e-63		0.0033	0.027	0.913	225
IL1ra	eGFRcrea	rs77924615	16	A	G	0.0106	0.0003	1e-200		0.0225	0.0298	0.45	1248.44
IL1ra	eGFRcrea	rs80138475	5	T	C	0.0062	0.0004	8.64e-50		-0.0297	0.036	0.4088	240.25
IL1ra	eGFRcrea	rs807624	2	T	G	0.0035	0.0003	4.69e-41		0.0364	0.0263	0.166	136.111
IL1ra	eGFRcrea	rs8101667	19	T	C	0.0047	0.0003	2.63e-73		-0.0012	0.0257	0.9696	245.444
IL1ra	eGFRcrea	rs848446	7	A	G	-0.0041	0.0003	5.91e-54		-0.0072	0.0271	0.7941	186.778
IL1ra	eGFRcrea	rs872192	15	A	G	0.0084	0.0003	1e-200		0.0268	0.0241	0.2696	784
IL1ra	eGFRcrea	rs881858	6	A	G	-0.0054	0.0003	5.1e-93		0.0285	0.0259	0.2659	324
IL1ra	eGFRcrea	rs963837	11	T	C	-0.0055	0.0003	9.85e-102		0.0045	0.0231	0.8407	336.111
IL1ra	eGFRcrea	rs9895661	17	T	C	0.0077	0.0003	2.51e-114		-0.0009	0.0295	0.9845	658.778
IL-2	eGFRcrea	rs10206899	2	T	C	-0.0063	0.0003	3.32e-84		0.0169	0.0315	0.586	441
IL-2	eGFRcrea	rs10224210	7	T	C	0.0078	0.0003	1.57e-139		-0.0227	0.0292	0.4385	676
IL-2	eGFRcrea	rs1047891	2	A	C	-0.007	0.0003	4.91e-116		0.0134	0.0259	0.6066	544.444
IL-2	eGFRcrea	rs10746942	9	A	G	0.0047	0.0003	1.64e-72		0.02	0.0256	0.4357	245.444
IL-2	eGFRcrea	rs10851885	15	A	G	0.0056	0.0003	4e-69		-0.0135	0.0348	0.689	348.444
IL-2	eGFRcrea	rs10866705	5	A	C	0.0063	0.0003	2.24e-120		0.0522	0.0259	0.04346	441
IL-2	eGFRcrea	rs11062102	12	T	C	0.004	0.0003	9.39e-53		-0.0262	0.0262	0.3174	177.778
IL-2	eGFRcrea	rs11745891	5	T	C	0.0056	0.0004	8.63e-41		-0.0009	0.0374	0.9423	196
IL-2	eGFRcrea	rs1260326	2	T	C	0.005	0.0003	3.12e-84		-0.0224	0.0249	0.3657	277.778
IL-2	eGFRcrea	rs12722725	1	T	C	0.0057	0.0004	5.01e-45		0.004	0.0388	0.92	203.063
IL-2	eGFRcrea	rs12940987	17	A	G	-0.0046	0.0003	3.58e-45		0.0104	0.0284	0.715	235.111
IL-2	eGFRcrea	rs1548945	2	T	C	0.0037	0.0003	3.26e-47		-0.0187	0.0247	0.4646	152.111
IL-2	eGFRcrea	rs17216707	20	T	C	-0.0048	0.0003	6.88e-46		-0.0286	0.03	0.3454	256
IL-2	eGFRcrea	rs17730281	15	A	G	0.0043	0.0003	2.44e-54		-0.0448	0.028	0.1089	205.444
IL-2	eGFRcrea	rs2076668	20	A	G	-0.0037	0.0003	1.32e-46		0.0081	0.0247	0.7418	152.111
IL-2	eGFRcrea	rs2338796	17	A	G	0.0046	0.0003	4.16e-70		-0.0076	0.0244	0.7558	235.111
IL-2	eGFRcrea	rs2440164	17	A	G	0.0041	0.0003	3.24e-57		-0.0359	0.0275	0.2024	186.778
IL-2	eGFRcrea	rs267738	1	T	G	-0.0051	0.0003	8.31e-57		0.0033	0.0303	0.8711	289
IL-2	eGFRcrea	rs28394165	4	T	C	0.0078	0.0003	1e-200		0.061	0.0245	0.01278	676
IL-2	eGFRcrea	rs3119304	6	T	C	0.0084	0.0004	1.07e-96		-0.033	0.0411	0.424	441
IL-2	eGFRcrea	rs34861762	8	T	C	-0.0048	0.0003	7.42e-79		-0.0535	0.0242	0.02688	256
IL-2	eGFRcrea	rs35772020	10	A	G	-0.008	0.0005	2.26e-51		-0.1166	0.0629	0.06657	256
IL-2	eGFRcrea	rs35969577	5	T	G	-0.0056	0.0003	1.14e-106		0.0049	0.0247	0.8437	348.444
IL-2	eGFRcrea	rs56283550	22	A	G	0.0053	0.0004	1.34e-44		-0.0099	0.0329	0.7175	175.562
IL-2	eGFRcrea	rs62435145	7	T	G	-0.0066	0.0003	8.01e-99		0.0169	0.0263	0.5083	484
IL-2	eGFRcrea	rs657693	18	A	G	-0.0041	0.0003	1.09e-42		-0.0216	0.0251	0.3896	186.778
IL-2	eGFRcrea	rs7630893	3	T	C	-0.0045	0.0003	4.78e-63		-0.01	0.0277	0.7156	225
IL-2	eGFRcrea	rs77924615	16	A	G	0.0106	0.0003	1e-200		0.0052	0.0305	0.8589	1248.44
IL-2	eGFRcrea	rs80138475	5	T	C	0.0062	0.0004	8.64e-50		-0.0251	0.037	0.498	240.25
IL-2	eGFRcrea	rs807624	2	T	G	0.0035	0.0003	4.69e-41		0.0267	0.0268	0.3191	136.111
IL-2	eGFRcrea	rs8101667	19	T	C	0.0047	0.0003	2.63e-73		-0.0063	0.0263	0.8099	245.444
IL-2	eGFRcrea	rs848446	7	A	G	-0.0041	0.0003	5.91e-54		-0.0129	0.0277	0.647	186.778
IL-2	eGFRcrea	rs872192	15	A	G	0.0084	0.0003	1e-200		0.0193	0.0247	0.4333	784
IL-2	eGFRcrea	rs881858	6	A	G	-0.0054	0.0003	5.1e-93		0.0251	0.0264	0.3478	324
IL-2	eGFRcrea	rs963837	11	T	C	-0.0055	0.0003	9.85e-102		-0.0076	0.0236	0.755	336.111
IL-2	eGFRcrea	rs9895661	17	T	C	0.0077	0.0003	2.51e-114		0.0019	0.0303	0.9488	658.778
IL2ra	eGFRcrea	rs10206899	2	T	C	-0.0063	0.0003	3.32e-84		0.0349	0.0305	0.257	441
IL2ra	eGFRcrea	rs10224210	7	T	C	0.0078	0.0003	1.57e-139		-0.0001	0.0284	0.9937	676
IL2ra	eGFRcrea	rs1047891	2	A	C	-0.007	0.0003	4.91e-116		-0.0312	0.0253	0.2209	544.444
IL2ra	eGFRcrea	rs10746942	9	A	G	0.0047	0.0003	1.64e-72		0.0381	0.025	0.1261	245.444
IL2ra	eGFRcrea	rs10851885	15	A	G	0.0056	0.0003	4e-69		0.0213	0.034	0.5255	348.444
IL2ra	eGFRcrea	rs10866705	5	A	C	0.0063	0.0003	2.24e-120		0.0173	0.0251	0.4941	441
IL2ra	eGFRcrea	rs11062102	12	T	C	0.004	0.0003	9.39e-53		-0.0409	0.0256	0.1102	177.778
IL2ra	eGFRcrea	rs11745891	5	T	C	0.0056	0.0004	8.63e-41		0.0365	0.0364	0.3207	196
IL2ra	eGFRcrea	rs1260326	2	T	C	0.005	0.0003	3.12e-84		-0.032	0.0242	0.1856	277.778
IL2ra	eGFRcrea	rs12722725	1	T	C	0.0057	0.0004	5.01e-45		-0.0493	0.0378	0.1927	203.063
IL2ra	eGFRcrea	rs12940987	17	A	G	-0.0046	0.0003	3.58e-45		0.0031	0.0276	0.9124	235.111
IL2ra	eGFRcrea	rs1548945	2	T	C	0.0037	0.0003	3.26e-47		0.0385	0.0241	0.1165	152.111
IL2ra	eGFRcrea	rs17216707	20	T	C	-0.0048	0.0003	6.88e-46		-0.0249	0.0293	0.4012	256
IL2ra	eGFRcrea	rs17730281	15	A	G	0.0043	0.0003	2.44e-54		0.0033	0.0272	0.9023	205.444
IL2ra	eGFRcrea	rs2076668	20	A	G	-0.0037	0.0003	1.32e-46		-0.0152	0.0242	0.5345	152.111
IL2ra	eGFRcrea	rs2338796	17	A	G	0.0046	0.0003	4.16e-70		0.002	0.0238	0.9331	235.111
IL2ra	eGFRcrea	rs2440164	17	A	G	0.0041	0.0003	3.24e-57		-0.0394	0.0268	0.1555	186.778
IL2ra	eGFRcrea	rs267738	1	T	G	-0.0051	0.0003	8.31e-57		0.0016	0.0294	0.9765	289
IL2ra	eGFRcrea	rs28394165	4	T	C	0.0078	0.0003	1e-200		0.021	0.0238	0.3805	676
IL2ra	eGFRcrea	rs3119304	6	T	C	0.0084	0.0004	1.07e-96		0.0541	0.04	0.174	441
IL2ra	eGFRcrea	rs34861762	8	T	C	-0.0048	0.0003	7.42e-79		0.044	0.0235	0.0608	256
IL2ra	eGFRcrea	rs35772020	10	A	G	-0.008	0.0005	2.26e-51		0.0181	0.0605	0.7725	256
IL2ra	eGFRcrea	rs35969577	5	T	G	-0.0056	0.0003	1.14e-106		-0.0552	0.024	0.02126	348.444
IL2ra	eGFRcrea	rs56283550	22	A	G	0.0053	0.0004	1.34e-44		0.0055	0.0319	0.8528	175.562
IL2ra	eGFRcrea	rs62435145	7	T	G	-0.0066	0.0003	8.01e-99		-0.0152	0.0255	0.5683	484
IL2ra	eGFRcrea	rs657693	18	A	G	-0.0041	0.0003	1.09e-42		-0.0293	0.0245	0.2236	186.778
IL2ra	eGFRcrea	rs7630893	3	T	C	-0.0045	0.0003	4.78e-63		-0.0248	0.0268	0.369	225
IL2ra	eGFRcrea	rs77924615	16	A	G	0.0106	0.0003	1e-200		0.0169	0.0297	0.5654	1248.44
IL2ra	eGFRcrea	rs80138475	5	T	C	0.0062	0.0004	8.64e-50		-0.0369	0.0359	0.3043	240.25
IL2ra	eGFRcrea	rs807624	2	T	G	0.0035	0.0003	4.69e-41		-0.0054	0.0261	0.8351	136.111
IL2ra	eGFRcrea	rs8101667	19	T	C	0.0047	0.0003	2.63e-73		-0.0067	0.0256	0.7987	245.444
IL2ra	eGFRcrea	rs848446	7	A	G	-0.0041	0.0003	5.91e-54		0.0135	0.0269	0.6168	186.778
IL2ra	eGFRcrea	rs872192	15	A	G	0.0084	0.0003	1e-200		0.0338	0.024	0.1587	784
IL2ra	eGFRcrea	rs881858	6	A	G	-0.0054	0.0003	5.1e-93		0.0103	0.0257	0.6915	324
IL2ra	eGFRcrea	rs963837	11	T	C	-0.0055	0.0003	9.85e-102		-0.0173	0.023	0.4491	336.111
IL2ra	eGFRcrea	rs9895661	17	T	C	0.0077	0.0003	2.51e-114		-0.0025	0.0294	0.93	658.778
IL-4	eGFRcrea	rs10206899	2	T	C	-0.0063	0.0003	3.32e-84		0.0003	0.0205	0.9878	441
IL-4	eGFRcrea	rs10224210	7	T	C	0.0078	0.0003	1.57e-139		-0.0114	0.0192	0.5529	676
IL-4	eGFRcrea	rs1047891	2	A	C	-0.007	0.0003	4.91e-116		0.0135	0.0173	0.4366	544.444
IL-4	eGFRcrea	rs10746942	9	A	G	0.0047	0.0003	1.64e-72		0.0217	0.0169	0.1975	245.444
IL-4	eGFRcrea	rs10851885	15	A	G	0.0056	0.0003	4e-69		-0.0368	0.0231	0.1056	348.444
IL-4	eGFRcrea	rs10866705	5	A	C	0.0063	0.0003	2.24e-120		-0.0006	0.0168	0.9787	441
IL-4	eGFRcrea	rs11062102	12	T	C	0.004	0.0003	9.39e-53		-0.0202	0.017	0.2326	177.778
IL-4	eGFRcrea	rs11745891	5	T	C	0.0056	0.0004	8.63e-41		-0.0247	0.0253	0.2935	196
IL-4	eGFRcrea	rs1260326	2	T	C	0.005	0.0003	3.12e-84		-0.0063	0.0164	0.6925	277.778
IL-4	eGFRcrea	rs12722725	1	T	C	0.0057	0.0004	5.01e-45		-0.0438	0.0249	0.07834	203.063
IL-4	eGFRcrea	rs12940987	17	A	G	-0.0046	0.0003	3.58e-45		-0.0054	0.0187	0.7708	235.111
IL-4	eGFRcrea	rs1548945	2	T	C	0.0037	0.0003	3.26e-47		0.0131	0.0163	0.4224	152.111
IL-4	eGFRcrea	rs17216707	20	T	C	-0.0048	0.0003	6.88e-46		-0.0207	0.02	0.2962	256
IL-4	eGFRcrea	rs17730281	15	A	G	0.0043	0.0003	2.44e-54		-0.0271	0.0182	0.1348	205.444
IL-4	eGFRcrea	rs2076668	20	A	G	-0.0037	0.0003	1.32e-46		0.0112	0.0162	0.4914	152.111
IL-4	eGFRcrea	rs2338796	17	A	G	0.0046	0.0003	4.16e-70		0.0174	0.0162	0.2793	235.111
IL-4	eGFRcrea	rs2440164	17	A	G	0.0041	0.0003	3.24e-57		-0.0192	0.0179	0.2791	186.778
IL-4	eGFRcrea	rs267738	1	T	G	-0.0051	0.0003	8.31e-57		0.0413	0.02	0.03652	289
IL-4	eGFRcrea	rs28394165	4	T	C	0.0078	0.0003	1e-200		0.0217	0.016	0.1769	676
IL-4	eGFRcrea	rs3119304	6	T	C	0.0084	0.0004	1.07e-96		0.008	0.0263	0.7844	441
IL-4	eGFRcrea	rs34861762	8	T	C	-0.0048	0.0003	7.42e-79		-0.0261	0.0159	0.1005	256
IL-4	eGFRcrea	rs35772020	10	A	G	-0.008	0.0005	2.26e-51		-0.1069	0.0417	0.01116	256
IL-4	eGFRcrea	rs35969577	5	T	G	-0.0056	0.0003	1.14e-106		-0.0236	0.0163	0.1468	348.444
IL-4	eGFRcrea	rs56283550	22	A	G	0.0053	0.0004	1.34e-44		0.0038	0.0213	0.8764	175.562
IL-4	eGFRcrea	rs62435145	7	T	G	-0.0066	0.0003	8.01e-99		0.0153	0.0169	0.3623	484
IL-4	eGFRcrea	rs657693	18	A	G	-0.0041	0.0003	1.09e-42		-0.0098	0.0166	0.5598	186.778
IL-4	eGFRcrea	rs7630893	3	T	C	-0.0045	0.0003	4.78e-63		-0.013	0.0183	0.4719	225
IL-4	eGFRcrea	rs77924615	16	A	G	0.0106	0.0003	1e-200		0.0121	0.0201	0.54	1248.44
IL-4	eGFRcrea	rs80138475	5	T	C	0.0062	0.0004	8.64e-50		-0.0023	0.0244	0.9204	240.25
IL-4	eGFRcrea	rs807624	2	T	G	0.0035	0.0003	4.69e-41		0.0018	0.0174	0.921	136.111
IL-4	eGFRcrea	rs8101667	19	T	C	0.0047	0.0003	2.63e-73		-0.0049	0.0171	0.7714	245.444
IL-4	eGFRcrea	rs848446	7	A	G	-0.0041	0.0003	5.91e-54		0.0146	0.0181	0.4206	186.778
IL-4	eGFRcrea	rs872192	15	A	G	0.0084	0.0003	1e-200		0.0201	0.0161	0.2139	784
IL-4	eGFRcrea	rs881858	6	A	G	-0.0054	0.0003	5.1e-93		-0.0056	0.0171	0.744	324
IL-4	eGFRcrea	rs963837	11	T	C	-0.0055	0.0003	9.85e-102		-0.0212	0.0156	0.1765	336.111
IL-4	eGFRcrea	rs9895661	17	T	C	0.0077	0.0003	2.51e-114		-0.0083	0.0199	0.6797	658.778
IL-5	eGFRcrea	rs10206899	2	T	C	-0.0063	0.0003	3.32e-84		-0.03	0.0319	0.352	441
IL-5	eGFRcrea	rs10224210	7	T	C	0.0078	0.0003	1.57e-139		-0.01	0.0298	0.7887	676
IL-5	eGFRcrea	rs1047891	2	A	C	-0.007	0.0003	4.91e-116		0.0121	0.0263	0.6401	544.444
IL-5	eGFRcrea	rs10746942	9	A	G	0.0047	0.0003	1.64e-72		0.0154	0.0262	0.5594	245.444
IL-5	eGFRcrea	rs10851885	15	A	G	0.0056	0.0003	4e-69		0.0232	0.0355	0.5058	348.444
IL-5	eGFRcrea	rs10866705	5	A	C	0.0063	0.0003	2.24e-120		0.0153	0.0263	0.564	441
IL-5	eGFRcrea	rs11062102	12	T	C	0.004	0.0003	9.39e-53		-0.0418	0.0268	0.1184	177.778
IL-5	eGFRcrea	rs11745891	5	T	C	0.0056	0.0004	8.63e-41		0.0067	0.0379	0.8727	196
IL-5	eGFRcrea	rs1260326	2	T	C	0.005	0.0003	3.12e-84		-0.0274	0.0253	0.2787	277.778
IL-5	eGFRcrea	rs12722725	1	T	C	0.0057	0.0004	5.01e-45		-0.0467	0.0391	0.2321	203.063
IL-5	eGFRcrea	rs12940987	17	A	G	-0.0046	0.0003	3.58e-45		0.0008	0.0288	0.9753	235.111
IL-5	eGFRcrea	rs1548945	2	T	C	0.0037	0.0003	3.26e-47		0.0277	0.0252	0.2755	152.111
IL-5	eGFRcrea	rs17216707	20	T	C	-0.0048	0.0003	6.88e-46		-0.0551	0.0307	0.06823	256
IL-5	eGFRcrea	rs17730281	15	A	G	0.0043	0.0003	2.44e-54		-0.0219	0.0285	0.441	205.444
IL-5	eGFRcrea	rs2076668	20	A	G	-0.0037	0.0003	1.32e-46		-0.004	0.0251	0.8817	152.111
IL-5	eGFRcrea	rs2338796	17	A	G	0.0046	0.0003	4.16e-70		-0.0138	0.0248	0.5782	235.111
IL-5	eGFRcrea	rs2440164	17	A	G	0.0041	0.0003	3.24e-57		-0.0555	0.028	0.04676	186.778
IL-5	eGFRcrea	rs267738	1	T	G	-0.0051	0.0003	8.31e-57		0.0384	0.031	0.2123	289
IL-5	eGFRcrea	rs28394165	4	T	C	0.0078	0.0003	1e-200		-0.0089	0.0249	0.7227	676
IL-5	eGFRcrea	rs3119304	6	T	C	0.0084	0.0004	1.07e-96		0.0104	0.0419	0.8051	441
IL-5	eGFRcrea	rs34861762	8	T	C	-0.0048	0.0003	7.42e-79		-0.0337	0.0245	0.1675	256
IL-5	eGFRcrea	rs35772020	10	A	G	-0.008	0.0005	2.26e-51		-0.0633	0.0634	0.3125	256
IL-5	eGFRcrea	rs35969577	5	T	G	-0.0056	0.0003	1.14e-106		-0.0221	0.0251	0.3796	348.444
IL-5	eGFRcrea	rs56283550	22	A	G	0.0053	0.0004	1.34e-44		-0.0062	0.0335	0.8148	175.562
IL-5	eGFRcrea	rs62435145	7	T	G	-0.0066	0.0003	8.01e-99		0.0188	0.0267	0.4786	484
IL-5	eGFRcrea	rs657693	18	A	G	-0.0041	0.0003	1.09e-42		0.0237	0.0255	0.3439	186.778
IL-5	eGFRcrea	rs7630893	3	T	C	-0.0045	0.0003	4.78e-63		-0.0042	0.0281	0.874	225
IL-5	eGFRcrea	rs77924615	16	A	G	0.0106	0.0003	1e-200		-0.0236	0.031	0.4461	1248.44
IL-5	eGFRcrea	rs80138475	5	T	C	0.0062	0.0004	8.64e-50		0.008	0.0375	0.8281	240.25
IL-5	eGFRcrea	rs807624	2	T	G	0.0035	0.0003	4.69e-41		0.0479	0.0273	0.08029	136.111
IL-5	eGFRcrea	rs8101667	19	T	C	0.0047	0.0003	2.63e-73		-0.0165	0.0268	0.5367	245.444
IL-5	eGFRcrea	rs848446	7	A	G	-0.0041	0.0003	5.91e-54		0.0231	0.0282	0.412	186.778
IL-5	eGFRcrea	rs872192	15	A	G	0.0084	0.0003	1e-200		0.0284	0.0251	0.2591	784
IL-5	eGFRcrea	rs881858	6	A	G	-0.0054	0.0003	5.1e-93		0.0151	0.0267	0.561	324
IL-5	eGFRcrea	rs963837	11	T	C	-0.0055	0.0003	9.85e-102		0.018	0.0239	0.453	336.111
IL-5	eGFRcrea	rs9895661	17	T	C	0.0077	0.0003	2.51e-114		0.0754	0.0309	0.01486	658.778
IL-6	eGFRcrea	rs10206899	2	T	C	-0.0063	0.0003	3.32e-84		-0.0051	0.0204	0.8021	441
IL-6	eGFRcrea	rs10224210	7	T	C	0.0078	0.0003	1.57e-139		0.0179	0.0191	0.3462	676
IL-6	eGFRcrea	rs1047891	2	A	C	-0.007	0.0003	4.91e-116		0.015	0.0172	0.3809	544.444
IL-6	eGFRcrea	rs10746942	9	A	G	0.0047	0.0003	1.64e-72		0.0297	0.0168	0.07694	245.444
IL-6	eGFRcrea	rs10851885	15	A	G	0.0056	0.0003	4e-69		-0.038	0.023	0.09294	348.444
IL-6	eGFRcrea	rs10866705	5	A	C	0.0063	0.0003	2.24e-120		0.0135	0.0167	0.4117	441
IL-6	eGFRcrea	rs11062102	12	T	C	0.004	0.0003	9.39e-53		-0.0309	0.0169	0.06627	177.778
IL-6	eGFRcrea	rs11745891	5	T	C	0.0056	0.0004	8.63e-41		-0.0156	0.0252	0.4927	196
IL-6	eGFRcrea	rs1260326	2	T	C	0.005	0.0003	3.12e-84		-0.001	0.0164	0.9371	277.778
IL-6	eGFRcrea	rs12722725	1	T	C	0.0057	0.0004	5.01e-45		-0.0194	0.0248	0.4326	203.063
IL-6	eGFRcrea	rs12940987	17	A	G	-0.0046	0.0003	3.58e-45		0.0062	0.0186	0.7412	235.111
IL-6	eGFRcrea	rs1548945	2	T	C	0.0037	0.0003	3.26e-47		0.0082	0.0162	0.6101	152.111
IL-6	eGFRcrea	rs17216707	20	T	C	-0.0048	0.0003	6.88e-46		-0.0067	0.0199	0.7642	256
IL-6	eGFRcrea	rs17730281	15	A	G	0.0043	0.0003	2.44e-54		-0.0123	0.0181	0.4927	205.444
IL-6	eGFRcrea	rs2076668	20	A	G	-0.0037	0.0003	1.32e-46		0.0081	0.0161	0.608	152.111
IL-6	eGFRcrea	rs2338796	17	A	G	0.0046	0.0003	4.16e-70		0.0156	0.0161	0.3296	235.111
IL-6	eGFRcrea	rs2440164	17	A	G	0.0041	0.0003	3.24e-57		-0.0161	0.0179	0.3782	186.778
IL-6	eGFRcrea	rs267738	1	T	G	-0.0051	0.0003	8.31e-57		0.0575	0.0199	0.00353	289
IL-6	eGFRcrea	rs28394165	4	T	C	0.0078	0.0003	1e-200		0.0216	0.0159	0.1755	676
IL-6	eGFRcrea	rs3119304	6	T	C	0.0084	0.0004	1.07e-96		0.0146	0.0262	0.5906	441
IL-6	eGFRcrea	rs34861762	8	T	C	-0.0048	0.0003	7.42e-79		-0.0301	0.0158	0.05914	256
IL-6	eGFRcrea	rs35772020	10	A	G	-0.008	0.0005	2.26e-51		-0.0952	0.0415	0.02028	256
IL-6	eGFRcrea	rs35969577	5	T	G	-0.0056	0.0003	1.14e-106		-0.0079	0.0162	0.6259	348.444
IL-6	eGFRcrea	rs56283550	22	A	G	0.0053	0.0004	1.34e-44		0.0003	0.0212	0.9886	175.562
[truncated: 1,468 more rows]

## Sheet: Table S5
Supplementary Table S5. The MR effects of the systemic inflammatory regulators on the CKD and kidney function (SNPs reaching P<5×10-8)
Outcome	Exposure	Number of IVs	F statistics	R2	IVW			Weighted median			MR-PRESSO			Global test			Pleiotropy			Heterogeneity
					Beta(95% CI)	P		Beta(95% CI)	P		Beta(95% CI)	P		RSSobs	P		Intercept(MR-Egger)	P		q-MR egger	P	q-IVW	P
CKD	CTACK	3	73.159	0.02579	0.018 (-0.048, 0.084)	0.595		0.031 (-0.028, 0.091)	0.302								0.0047	0.9228		3.093	0.0786	3.1389	0.20815
CKD	Eotaxin	4	87.2316	0.05	0.035 (-0.107, 0.03)	0.267		-0.034 (-0.107, 0.038)	0.35		-0.039 (-0.016, 0.039)	0.329		8.49016	0.3152		0.0065924	0.686		5.2321	0.1555	5.5777	0.232979
CKD	IL-16	3	69.445	0.0245177	0.004 (-0.105, 0.113)	0.943		0.027 (-0.017, 0.07)	0.233								-0.0271	0.503		6.6176	0.01	13.1053	0.00142
CKD	IL-18	4	67.2678	0.0314443	0.018 (-0.039, 0.074)	0.537		0.035 (-0.018, 0.118)	0.153		0.018 (-0.045, 0.081)	0.581		9.91633	0.4387		-0.06118	0.5433		2.6278	0.26876	3.32011	0.34485
CKD	MCP1	4	94.8343	0.0437663	-0.01 (-0.074, 0.054)	0.757		0.004 (-0.064, 0.072)	0.908		-0.01 (-0.072,0.052)	0.74879		5.939	0.491		0.0011978	0.944		2.329	0.312	2.337	0.506
CKD	MIP1b	6	326.376	0.191156	-1.655 (-23.33, 20.019)	0.881		0.026 (-0.014, 0.065)	0.202		0.004 (-0.051, 0.059)	0.887		15.671	0.0913		-0.00598	0.769		11.792	0.019	12.083	0.034
CKD	PDGFbb	4	97.239	0.0448265	-0.007 (-0.063, 0.049)	0.806		-0.002 (-0.076, 0.072)	0.958		-0.007 (-0.032, 0.018)	0.583		1.491	0.859		-0.0072	0.62		0.14373	0.931	0.481	0.923
CKD	TRAIL	6	204.868	0.129184	-0.038 (-0.084, 0.008)	0.109		-0.056 (-0.108, -0.004)	0.033		-0.038 (-0.091, 0.016)	0.1696		13.433	0.241		-0.013	0.832		7.273	0.122	7.366	0.195
CKD	VEGF	3	286.286	0.094	0.018 (-0.019, 0.055)	0.348		0.013 (-0.025, 0.051)	0.51								0.011	0.493		0.924	0.337	1.967	0.374
BUN	CTACK	3	75.9986	0.0267695	-0.002 (-0.007, 0.003)	0.444		-0.002 (-0.005, 0.001)	0.205								-0.001	0.718		2.801	0.094	3.433	0.179
BUN	Eotaxin	4	87.2316	0.05	0.002 (-0.001, 0.005)	0.203		0.004 (-0.001, 0.009)	0.088		0.002 (-0.002, 0.006)	0.293		4.849	0.48		0.0002	0.878		3.193	0.203	3.242	0.356
BUN	IL-16	3	69.445	0.0245177	-0.003 (-0.009, 0.003)	0.339		-0.003 (-0.006, -0.0004)	0.022								-8.172	0.979		20.388	6.323e-06	20.411	3.696e-05
BUN	IL-18	3	73.902	0.0026	-0.003 (-0.006, -0.0002)	0.034		-0.003 (-0.006, 0.0003)	0.074								0.0016	0.51		0.412	0.521	1.351	0.509
BUN	MCP1	4	106.045	0.048688	0.001 (-0.005, 0.007)	0.753		0.003 (-0.001, 0.007)	0.142		0.001 (-0.006, 0.008)	0.773		13.499	0.193		-0.002	0.321		4.051	0.132	7.522	0.057
BUN	MIP1b	4	258.067	0.110755	-0.001 (-0.004, 0.002)	0.558		-0.001 (-0.01, 0.008)	0.832		-0.001 (-0.004, 0.002)	0.508		4.107	0.628		-0.0004	0.556		1.339	0.512	1.829	0.608
BUN	PDGFbb	4	97.239	0.0448265	-0.0001 (-0.002, 0.002)	0.916		0.001 (-0.002, 0.004)	0.468		-0.0001 (-0.002, 0.001)	0.902		5.392	0.569		-0.0002	0.743		1.708	0.426	1.85	0.604
BUN	TRAIL	6	235.798	0.145842	-0.002 (-0.008, 0.004)	0.541		-0.002 (-0.006, 0.002)	0.322		-0.002 (-0.009, 0.005)	0.574		25.449	0.09		-0.004	0.422		9.335	0.025	12.011	0.017
BUN	VEGF	3	286.286	0.094	-0.001 (-0.006, 0.004)	0.725		-0.001 (-0.008, 0.006)	0.793								-0.001	0.49		0.064	0.8	1.126	0.569
eGFRcrea	CTACK	3	75.9986	0.0267695	-0.0001 (-0.001, 0.0005)	0.731		-0.0001 (-0.001, 0.001)	0.886								0.001	0.377		2.138	0.144	6.869	0.032
eGFRcrea	Eotaxin	4	87.2316	0.05	-0.001 (-0.003, 0.001)	0.376		-0.002 (-0.005, 0.001)	0.206		-0.001 (-0.003, 0.001)	0.441		5.993	0.418		0.001	0.368		1.981	0.371	3.308	0.346
eGFRcrea	IL-16	3	69.445	0.0245177	0.001 (-0.002, 0.004)	0.567		-0.0001 (-0.0004, 0.0002)	0.468								0.001	0.713		16.241	5.578e-05	20.047	4.434e-05
eGFRcrea	IL-18	3	73.902	0.0026	0.002 (-0.002, 0.006)	0.328		0.001 (-0.001, 0.003)	0.308								-0.002	0.396		2.985	0.084	8.798	0.012
eGFRcrea	MCP1	4	106.045	0.048688	-0.002 (-0.004, -0.0002)	0.026		-0.002 (-0.004, 0.0005)	0.123		-0.002 (-0.004, -0.00003)	0.047		3.278	0.661		0.0003	0.671		1.174	0.556	1.416	0.702
eGFRcrea	MIP1b	6	334.034	0.1947	-0.001 (-0.005, 0.003)	0.654		-0.001 (-0.004, 0.002)	0.461		-0.001 (-0.006, 0.004)	0.673		20.334	0.142		0.0005	0.269		7.959	0.093	11.227	0.047
eGFRcrea	PDGFbb	4	97.239	0.0448265	-0.0001 (-0.0003, 0.00008)	0.274		-0.0001 (-0.0003, 0.00009)	0.298		0.0008(-0.0001, 0.002)	0.089		0.751	0.937		-0.00012	0.765		0.47	0.79	0.587	0.899
eGFRcrea	TRAIL	6	235.798	0.145842	-0.0001 (-0.0003, 0.00008)	0.264		-0.0001 (-0.005, 0.005)	0.968		-0.0001 (-0.0003, 0.0001)	0.327		10.568	0.31		-0.001	0.522		4.44	0.218	5.213	0.266
eGFRcrea	VEGF	3	286.286	0.094	-0.0001 (-0.0003, 0.0001)	0.317		-0.0001 (-0.0003, 0.00006)	0.216								-0.0003	0.462		0.51	0.475	1.777	0.411
eGFRcys	CTACK	3	75.9986	0.0267695	-0.001 (-0.007, 0.005)	0.758		-0.002 (-0.005, 0.001)	0.217								0.002	0.267		0.546	0.46	5.567	0.062
eGFRcys	Eotaxin	4	87.2316	0.05	-0.002 (-0.01, 0.006)	0.641		-0.001 (-0.005, 0.003)	0.596		-0.002 (-0.01, 0.007)	0.673		17.854	0.147		0.002	0.219		3.599	0.165	9.247	0.026
eGFRcys	IL-16	3	69.445	0.0245177	0.003 (-0.006, 0.012)	0.538		-0.0001 (-0.0004, 0.0002)	0.452								0.001	0.709		29.217	6.47e-08	36.291	1.32e-08
eGFRcys	IL-18	3	73.902	0.0026	0.003 (-0.0001, 0.006)	0.062		0.003 (0.0004, 0.006)	0.025								-0.001	0.759		2.706	0.099	3.13	0.209
eGFRcys	MCP1	4	106.045	0.048688	-0.001 (-0.005, 0.003)	0.665		-0.0001 (-0.156, 0.156)	0.999		-0.0001 (-0.0006, 0.0004)	0.695		7.695	0.268		0.00022	0.897		4.921	0.085	4.974	0.174
eGFRcys	MIP1b	6	334.034	0.1947	-0.001 (-0.016, 0.014)	0.894		-0.002 (-0.004, 0.0004)	0.102		-0.001 (-0.016, 0.014)	0.899		15.621	0.356		0.00049	0.457		5.126	0.275	5.995	0.307
eGFRcys	PDGFbb	4	97.239	0.0448265	-0.002 (-0.004, 0.0005)	0.112		-0.002 (-0.005, 0.0008)	0.165		-0.002 (-0.005, 0.001)	0.193		4.682	0.569		0.00012	0.877		2.661	0.264	2.702	0.439
eGFRcys	TRAIL	6	235.798	0.145842	-0.001 (-0.004, 0.002)	0.542		-0.001 (-0.004, 0.002)	0.462		-0.001 (-0.003, 0.001)	0.37		1.87	0.884		0.000822	0.701		1.284	0.733	1.463	0.833
eGFRcys	VEGF	3	286.286	0.094	-0.0001 (-0.0007, 0.0005)	0.731		-0.0001 (-0.002, 0.002)	0.919								0.0004	0.523		0.496	0.481	1.362	0.506
Abbreviations: OR, odds ratio; CI, confidence interval; BUN, blood urea nitrogen; CKD, chronic kidney disease; eGFRcrea, glomerular filtration rate calculated using the Chronic Kidney Disease Epidemiology Collaboration creatinine equation; eGFRcys, glomerular filtration rate calculated using the Chronic Kidney Disease Epidemiology Collaboration cystatin C equation; IVW, inverse variance weighted …

## Sheet: Table S6
Supplementary Table S6. The MR effects of the systemic inflammatory regulators on the CKD and kidney function (SNPs reaching P<5×10-6)
Outcome	Exposure	Number of IVs	F statistics	R2	IVW			Weighted median			MR-PRESSO			Global test			Pleiotropy			Heterogeneity
					OR(95% CI)	P		OR(95% CI)	P		OR(95% CI)	P		RSSobs	P		Intercept(MR-Egger)	P		q-MR egger	P	q-IVW	P
CKD	bNGF	7	24.1661	0.0458167	1.074 (1.005-1.148)	0.036		1.071 (0.990-1.158)	0.087		1.074 (1.005-1.148)	0.081		9.893	0.339		-0.014	0.639		6.993	0.221	7.341	0.29
CKD	CTACK	8	40.283	0.03744	1.045 (0.964-1.132)	0.283		1.023 (0.962-1.088)	0.468		1.027 (0.955-1.099)	0.494		28.408	0.01		0.0317	0.104		14.371	0.0258	23.15	0.002
CKD	Eotaxin	13	47.429	0.0693133	0.989 (0.931-1.051)	0.728		0.980 (0.914-1.052)	0.579		0.989 (0.931-1.051)	0.734		22.668	0.105		0.008	0.463		18.221	0.077	19.179	0.084
CKD	FGFBasic	5	23.29	0.0138574	0.988 (0.879-1.110)	0.839		0.992 (0.864-1.139)	0.913		0.988 (0.917-1.059)	0.755		1.757	0.893		0.012	0.668		1.261	0.738	1.486	0.829
CKD	GCSF	8	23.379	0.022	1.021 (0.949-1.097)	0.576		1.028 (0.933-1.134)	0.573		1.021 (0.949-1.097)	0.594		10.11	0.401		0.012	0.179		5.019	0.541	7.327	0.395
CKD	GROa	10	61.46	0.149589	1.035 (1.003-1.067)	0.029		1.032 (0.993-1.073)	0.107		1.035 (1.013-1.057)	0.0147		5.694	0.875		0.006	0.604		4.425	0.817	4.717	0.858
CKD	HGF	7	29.6765	0.0244632	1.019 (0.922-1.128)	0.704		1.026 (0.939-1.122)	0.567		1.019 (0.922-1.128)	0.717		15.544	0.097		-0.0087	0.687		12.317	0.031	12.765	0.047
CKD	IFNg	8	23.809	0.0224765	0.958 (0.889-1.034)	0.269		0.952 (0.857-1.057)	0.358		0.958 (0.886-1.031)	0.289		8.775	0.491		0.007	0.5		5.949	0.429	6.463	0.487
CKD	IL1b	4	15.42	0.007	1.061 (0.930-1.211)	0.378		1.035 (0.884-1.211)	0.667		1.061 (0.930-1.211)	0.443		5.853	0.42		-0.006	0.754		3.057	0.217	3.253	0.354
CKD	IL1ra	6	22.565	0.016	1.019 (0.947-1.097)	0.611		1.034 (0.951-1.124)	0.433		1.019 (0.947-1.097)	0.632		8.607	0.332		0.01	0.624		5.854	0.21	6.266	0.281
CKD	IL-2	9	22.8074	0.0559268	0.976 (0.930-1.025)	0.335		0.979 (0.917-1.045)	0.518		0.976 (0.946-1.007)	0.164		3.823	0.932		-0.007	0.446		2.531	0.925	3.182	0.922
CKD	IL2ra	7	43.1926	0.0761322	1.004 (0.964-1.045)	0.85		1.006 (0.961-1.054)	0.789		1.004 (0.964-1.044)	0.856		7.175	0.54		0.008	0.528		5.457	0.363	5.959	0.428
CKD	IL-4	8	23.4418	0.0225876	0.937 (0.876-1.002)	0.056		0.911 (0.829-0.999)	0.049		0.937 (0.876-1.002)	0.091		10.471	0.459		0.003	0.812		7.876	0.344	7.945	0.439
CKD	IL-5	5	25.9547	0.037208	1.027 (0.961-1.098)	0.436		1.042 (0.960-1.131)	0.322		1.027 (0.975-1.079)	0.373		4.057	0.653		-0.003	0.839		2.365	0.5	2.414	0.66
CKD	IL-6	4	23.902	0.0114	0.997 (0.905-1.097)	0.944		0.979 (0.870-1.103)	0.736		0.997 (0.920-1.073)	0.935		3.552	0.611		0.012	0.445		1.002	0.606	1.889	0.596
CKD	IL-7	9	40.656	0.0423	1.044 (1.004-1.086)	0.032		1.039 (0.987-1.093)	0.143		1.044 (1.012-1.076)	0.029		6.494	0.77		0.003	0.857		5.235	0.631	5.27	0.728
CKD	IL-8	4	23.9527	0.0264904	1.025 (0.966-1.089)	0.411		1.023 (0.952-1.099)	0.531		1.025 (1.006-1.045)	0.085		0.423	0.973		0.00027	0.979		0.313	0.855	0.314	0.957
CKD	IL-9	5	23.022	0.013699	1.019 (0.951-1.091)	0.598		1.043 (0.961-1.131)	0.315		1.019 (0.961-1.076)	0.564		3.969	0.65		0.008	0.698		2.629	0.452	2.812	0.589
CKD	IL-10	10	52.4887	0.0640505	0.988 (0.918-1.064)	0.757		1.029 (0.967-1.096)	0.363		0.988 (0.918-1.064)	0.764		29.577	0.09		-0.016	0.117		14.076	0.079	19.498	0.021
CKD	IL12p70	9	87.519	0.0868	1.024 (0.979-1.070)	0.291		1.032 (0.983-1.082)	0.203		1.024 (0.979-1.070)	0.322		9.689	0.524		-0.005	0.469		8.041	0.329	8.715	0.367
CKD	IL-13	9	54.011	0.0554	1.035 (0.984-1.089)	0.182		1.019 (0.979-1.059)	0.365		1.035 (0.984-1.089)	0.219		19.629	0.101		0.0001	0.992		17.313	0.015	17.313	0.027
CKD	IL-16	9	37.4668	0.0974005	1.011 (0.979-1.044)	0.481		1.017 (0.982-1.053)	0.336		1.011 (0.979-1.044)	0.501		13.188	0.298		-0.006	0.586		10.539	0.16	11.028	0.2
CKD	IL-17	10	24.2976	0.0304025	0.995 (0.929-1.065)	0.88		0.998 (0.910-1.095)	0.971		0.995 (0.934-1.056)	0.871		8.535	0.659		-0.019	0.131		4.425	0.817	7.258	0.61
CKD	IL-18	16	34.3546	0.131858	1.003 (0.969-1.038)	0.874		0.998 (0.949-1.051)	0.964		1.003 (0.969-1.038)	0.876		20.148	0.291		-0.008	0.316		16.059	0.31	17.297	0.301
CKD	IP10	11	24.668	0.0569696	1.026 (0.969-1.086)	0.372		1.015 (0.947-1.087)	0.681		1.026 (0.969-1.086)	0.393		19.564	0.128		-0.011	0.291		12.657	0.179	14.428	0.154
CKD	MCP1	13	43.6614	0.0687638	0.959 (0.915-1.007)	0.093		0.982 (0.919-1.049)	0.589		0.959 (0.915-1.007)	0.118		16.817	0.354		0.005	0.523		11.557	0.398	12.013	0.445
CKD	MCP3	3	23.8194	0.0784859	1.016 (0.961-1.074)	0.582		1.033 (0.964-1.107)	0.358								-0.009	0.806		1.091	0.296	1.199	0.549
CKD	MCSF	8	23.6285	0.18532	0.978 (0.928-1.032)	0.422		1.00 (0.949-1.054)	0.998		0.978 (0.925-1.032)	0.449		13.673	0.182		0.012	0.505		10.542	0.104	11.426	0.121
CKD	MIF	6	24.5191	0.0404814	0.981 (0.922-1.045)	0.554		1.009 (0.935-1.089)	0.817		0.981 (0.936-1.026)	0.446		3.852	0.752		-0.004	0.795		2.486	0.647	2.563	0.767
CKD	MIG	13	24.945	0.0868897	0.978 (0.938-1.018)	0.276		0.989 (0.939-1.041)	0.668		0.978 (0.945-1.010)	0.196		8.807	0.828		-0.01	0.325		6.522	0.836	7.583	0.817
CKD	MIP1a	8	22.0605	0.0535081	0.988 (0.917-1.063)	0.743		1.014 (0.935-1.100)	0.729		0.988 (0.917-1.063)	0.753		14.218	0.158		-0.019	0.328		9.262	0.159	11.014	0.138
CKD	MIP1b	18	132.123	0.223259	1.001 (0.962-1.042)	0.954		1.029 (0.983-1.078)	0.217		1.001 (0.962-1.042)	0.955		31.447	0.059		-0.01	0.181		24.981	0.07	28.029	0.045
CKD	PDGFbb	13	48.0859	0.0702053	0.998 (0.953-1.046)	0.952		1.003 (0.945-1.064)	0.923		0.998 (0.970-1.027)	0.922		4.983	0.977		-0.006	0.407		3.7	0.978	4.444	0.974
CKD	RANTES	10	24.2815	0.0664733	0.983 (0.934-1.034)	0.507		0.987 (0.923-1.056)	0.713		0.983 (0.934-1.034)	0.524		12.463	0.351		0.021	0.179		7.976	0.436	10.138	0.339
CKD	SCF	9	27.9756	0.0295108	1.061 (0.994-1.132)	0.077		1.021 (0.936-1.113)	0.644		1.061 (0.998-1.124)	0.104		9.55	0.499		0.002	0.876		7.445	0.384	7.472	0.487
CKD	SCGFb	14	34.8613	0.117461	1.053 (1.008-1.100)	0.021		1.068 (1.008-1.131)	0.027		1.053 (1.008-1.100)	0.038		20.03	0.209		-0.005	0.624		16.745	0.159	17.098	0.195
CKD	SDF1a	7	16.153	0.01346	1.005 (0.889-1.134)	0.94		1.034 (0.893-1.197)	0.655		1.005 (0.889-1.134)	0.943		12.323	0.222		0.005	0.739		8.066	0.153	8.265	0.219
CKD	TNFa	5	23.5099	0.0329681	1.015 (0.958-1.076)	0.606		1.015 (0.949-1.085)	0.666		1.015 (0.958-1.076)	0.633		6.501	0.41		-0.01	0.448		3.995	0.262	5.003	0.287
CKD	TNFb	4	36.9175	0.0867794	1.006 (0.968-1.045)	0.761		1.002 (0.961-1.045)	0.918		1.001 (0.983-1.029)	0.643		1.627	0.842		-0.001	0.956		1.043	0.594	1.047	0.789
CKD	TRAIL	15	81.0457	0.129525	0.968 (0.931-1.007)	0.11		0.956 (0.913-1.002)	0.062		0.968 (0.931-1.007)	0.131		27.231	0.098		0.001	0.853		23.154	0.058	23.213	0.079
CKD	VEGF	10	105.484	0.12924	1.009 (0.973-1.046)	0.627		1.010 (0.974-1.048)	0.589		1.009 (0.973-1.046)	0.639		11.539	0.492		0.001	0.849		10.613	0.225	10.665	0.299
Outcome	Exposure	Number of IVs	F statistics	R2	IVW			Weighted median			MR-PRESSO			Global test			Pleiotropy			Heterogeneity
					Beta (95% CI)	P		Beta (95% CI)	P		Beta (95% CI)	P		RSSobs	P		Intercept(MR-Egger)	P		q-MR egger	P	q-IVW	P
BUN	bNGF	7	24.1661	0.0458167	-0.002 (-0.008, 0.004)	0.495		-0.001 (-0.004, 0.002)	0.564		-0.002 (-0.008, 0.004)	0.52		13.183	0.181		-0.002	0.21		6.476	0.263	9.15	0.165
BUN	CTACK	8	40.283	0.03744	-0.002 (-0.005, 0.0007)	0.142		-0.001 (-0.006, 0.004)	0.672		-0.002 (-0.005, 0.0008)	0.163		10.062	0.454		-2.74e-05	0.971		6.224	0.399	6.225	0.514
BUN	Eotaxin	15	42.2292	0.0722242	0.002 (-0.001, 0.005)	0.235		0.003 (-0.0006, 0.006)	0.101		0.002 (-0.001, 0.005)	0.254		17.662	0.425		-0.0004	0.298		14.523	0.412	15.736	0.399
BUN	FGFBasic	5	23.29	0.0138574	0.001 (-0.009, 0.01)	0.841		-0.001 (-0.006, 0.004)	0.699		0.001 (-0.009, 0.011)	0.85		7.656	0.349		0.001	0.713		5.14	0.162	5.421	0.247
BUN	GCSF	7	23.612	0.01955	0.001 (-0.004, 0.006)	0.704		0.001 (-0.009, 0.01)	0.838		0.001 (-0.004, 0.006)	0.717		13.861	0.2		-0.000484	0.41		7.827	0.166	9.09	0.169
BUN	GROa	10	61.46	0.149589	0.001 (-0.0006, 0.003)	0.224		0.001 (-0.0006, 0.003)	0.229		0.001 (-0.0007, 0.003)	0.255		13.038	0.397		9.064e-05	0.855		9.008	0.342	9.033	0.434
BUN	HGF	7	29.6765	0.0244632	0.002 (-0.002, 0.005)	0.272		-0.001 (-0.262, 0.26)	0.994		0.002 (-0.0008, 0.005)	0.17		4.341	0.799		5.104e-06	0.994		2.979	0.703	2.979	0.811
BUN	IFNg	8	23.809	0.0224765	0.002 (-0.002, 0.006)	0.338		-0.0001 (-0.001, 0.001)	0.876		0.002 (-0.0004, 0.004)	0.109		2.608	0.957		-4.42e-05	0.933		1.904	0.928	1.912	0.965
BUN	IL1b	4	15.42	0.007	0.004 (-0.002, 0.01)	0.211		0.003 (-0.003, 0.009)	0.369		0.004 (0.00007, 0.008)	0.046		0.761	0.939		-0.000166	0.836		0.376	0.829	0.432	0.934
BUN	IL1ra	7	22.4329	0.0414652	0.002 (-0.002, 0.006)	0.309		0.003 (-0.002, 0.008)	0.21		0.002 (-0.002, 0.006)	0.348		14.626	0.122		-0.001	0.348		8.979	0.109	10.901	0.091
BUN	IL2	9	22.8074	0.0559268	0.002 (-0.0003, 0.004)	0.096		0.002 (-0.002, 0.006)	0.305		0.002 (-0.0003, 0.004)	0.082		6.702	0.752		0.0002	0.651		5.369	0.615	5.593	0.693
BUN	IL2ra	6	46.3469	0.0704345	-0.001 (-0.005, 0.003)	0.596		-0.0001 (-0.0009, 0.0007)	0.803		-0.001 (-0.003, 0.001)	0.409		3.958	0.791		-0.000186	0.769		1.641	0.801	1.74	0.884
BUN	IL-4	7	23.844	0.0197481	-0.001 (-0.004, 0.002)	0.547		0.001 (-0.007, 0.009)	0.811		-0.001 (-0.004, 0.002)	0.569		12.999	0.196		-0.000531	0.478		8.4	0.136	9.388	0.153
BUN	IL-5	5	25.9547	0.037208	-0.001 (-0.007, 0.005)	0.761		-0.0001 (-0.001, 0.001)	0.862		-0.001 (-0.008, 0.006)	0.776		7.739	0.331		0.0007	0.549		4.558	0.207	5.244	0.263
BUN	IL-6	4	23.902	0.0114	-0.0001 (-0.005, 0.005)	0.967		-0.001 (-0.008, 0.006)	0.777		-0.0001 (-0.004, 0.004)	0.961		3.158	0.645		-0.00056	0.493		1.076	0.584	1.768	0.622
BUN	IL-7	9	40.656	0.0423	-0.001 (-0.005, 0.003)	0.602		-0.001 (-0.01, 0.008)	0.821		-0.001 (-0.005, 0.003)	0.613		9.375	0.514		0.0007585	0.344		6.829	0.447	7.859	0.447
BUN	IL-8	4	23.9527	0.0264904	-0.0001 (-0.002, 0.002)	0.921		-0.001 (-0.006, 0.004)	0.709		-0.0001 (-0.002, 0.002)	0.927		8.684	0.344		0.00078	0.259		1.451	0.484	3.893	0.273
BUN	IL-9	4	23.288	0.011	-0.004 (-0.008, 0.0005)	0.081		-0.003 (-0.007, 0.001)	0.2		-0.004 (-0.009, 0.0008)	0.101		3.075	0.676		-0.0008	0.458		0.842	0.656	1.672	0.643
BUN	IL-10	11	24.668	0.0569696	-0.0001 (-0.16, 0.16)	0.999		-0.0001 (-0.16, 0.16)	0.999		-0.0001 (-0.002, 0.002)	0.912		40.294	0.0027		0.00017	0.831		36.35	1.514e-05	36.571	3.139e-05
BUN	IL12p70	8	94.897	0.084	-0.001 (-0.003, 0.001)	0.448		-0.0001 (-0.001, 0.001)	0.889		-0.001 (-0.004, 0.002)	0.435		10.362	0.546		-0.001	0.145		3.052	0.802	5.865	0.556
BUN	IL-13	9	54.264	0.0557	0.001 (-0.002, 0.004)	0.505		-0.0001 (-0.001, 0.001)	0.852		0.001 (-0.002, 0.004)	0.523		12.062	0.387		4.332e-05	0.933		9.912	0.194	9.922	0.27
BUN	IL-16	9	37.4668	0.0974005	-0.002 (-0.004, 0.0003)	0.088		-0.002 (-0.003, -0.0004)	0.011		-0.002 (-0.004, 0.0005)	0.121		27.694	0.0189		-8.882e-05	0.99		24.315	0.001	24.315	0.002
BUN	IL-17	8	24.888	0.02347	-0.0001 (-0.002, 0.002)	0.923		0.003 (-0.002, 0.008)	0.273		-0.0001 (-0.002, 0.002)	0.926		12.904	0.228		5.862e-05	0.95		9.711	0.137	9.718	0.205
BUN	IL-18	13	36.257	0.0538611	-0.002 (-0.004, -0.0003)	0.025		-0.001 (-0.003, 0.0007)	0.251		-0.002 (-0.004, -0.0002)	0.029		11.611	0.649		-0.001	0.078		6.003	0.873	9.778	0.635
BUN	IP10	10	24.5799	0.0627069	-0.0001 (-0.026, 0.026)	0.994		-0.0001 (-0.002, 0.001)	0.894		-0.0001 (-0.016, 0.016)	0.99		3.446	0.972		2.965	0.951		2.896	0.941	2.9	0.968
BUN	MCP1	14	43.6614	0.0687638	0.001 (-0.003, 0.005)	0.651		0.001 (-0.002, 0.004)	0.479		0.001 (-0.003, 0.005)	0.658		23.001	0.123		9.365e-05	0.843		18.979	0.089	19.045	0.122
BUN	MCP3	3	23.8194	0.0784859	0.001 (-0.001, 0.003)	0.34		0.002 (-0.001, 0.005)	0.215								2.134e-05	0.992		1.076	0.299	1.076	0.584
BUN	MCSF	7	24.322	0.02014	-0.0001 (-0.002, 0.002)	0.913		-0.0001 (-0.001, 0.001)	0.864		-0.0001 (-0.001, 0.001)	0.877		4.242	0.799		0.0002	0.774		2.669	0.751	2.761	0.838
BUN	MIF	5	25.117	0.0149	-0.0001 (-0.05, 0.05)	0.997		-0.0001 (-0.001, 0.001)	0.868		-0.0001 (-0.039, 0.039)	0.996		2.61	0.801		0.0004	0.594		1.601	0.659	1.954	0.744
BUN	MIG	12	25.4147	0.0766854	0.001 (-0.001, 0.003)	0.319		0.001 (-0.004, 0.006)	0.706		0.001 (-0.001, 0.003)	0.34		14.262	0.372		0.0006	0.309		11.102	0.349	12.375	0.336
BUN	MIP1a	7	17.936	0.01862	-0.003 (-0.007, 0.001)	0.158		-0.002 (-0.006, 0.002)	0.31		-0.002 (-0.005, 0.001)	0.15		5.881	0.656		0.0001	0.892		4.376	0.497	4.396	0.623
BUN	MIP1b	17	88.7837	0.154259	-0.002 (-0.004, -0.00009)	0.0486		-0.001 (-0.005, 0.003)	0.653		-0.003 (-0.006, -0.00008)	0.044		16.544	0.608		-0.0001	0.751		12.901	0.609	13.006	0.672
BUN	PDGFbb	13	48.0859	0.0702053	0.001 (-0.003, 0.005)	0.649		0.001 (-0.002, 0.004)	0.459		0.001 (-0.003, 0.005)	0.605		10.269	0.745		5.792e-06	0.987		8.837	0.637	8.837	0.717
BUN	RANTES	10	24.2815	0.0664733	-0.001 (-0.003, 0.001)	0.316		-0.002 (-0.005, 0.001)	0.233		-0.001 (-0.003, 0.001)	0.328		10.482	0.501		0.0006	0.417		7.702	0.463	8.436	0.491
BUN	SCF	7	28.245	0.0233	-0.001 (-0.007, 0.005)	0.753		-0.001 (-0.005, 0.003)	0.611		-0.001 (-0.006, 0.004)	0.675		4.083	0.82		-0.0001	0.873		3.041	0.694	3.069	0.8
BUN	SCGFb	13	60.547	0.0868	0.001 (-0.002, 0.004)	0.53		-0.001 (-0.005, 0.003)	0.658		0.001 (-0.002, 0.004)	0.541		19.158	0.188		0.000239	0.627		15.686	0.153	16.041	0.189
BUN	SDF1a	7	16.153	0.01346	0.002 (-0.004, 0.008)	0.535		-0.0001 (-0.002, 0.001)	0.899		0.002 (-0.005, 0.009)	0.558		11.218	0.247		0.00076	0.266		7.007	0.22	9.204	0.162
BUN	TNFa	5	23.5099	0.0329681	-0.001 (-0.005, 0.003)	0.61		-0.0001 (-0.001, 0.001)	0.865		-0.001 (-0.005, 0.003)	0.637		14.327	0.084		-0.001	0.329		7.006	0.072	10.171	0.038
BUN	TNFb	4	36.9175	0.0867794	0.001 (-0.0003, 0.002)	0.126		0.001 (-0.0005, 0.003)	0.192		0.001 (-0.00004, 0.002)	0.0589		1.392	0.872		3.85e-05	0.942		0.787	0.675	0.794	0.851
BUN	TRAIL	14	66.182	0.100619	-0.003 (-0.006, -0.0004)	0.024		-0.004 (-0.007, -0.001)	0.0058		-0.003 (-0.006, -0.0001)	0.042		18.583	0.268		0.0009	0.00762		6.32	0.899	16.563	0.22
BUN	VEGF	10	105.484	0.12924	-0.0001 (-0.002, 0.001)	0.907		-0.001 (-0.059, 0.057)	0.973		-0.0001 (-0.002, 0.002)	0.909		14.798	0.319		-0.000257	0.578		13.175	0.106	13.729	0.132
eGFRcrea	bNGF	5	25.846	0.015355	-0.001 (-0.003, 0.001)	0.399		-0.001 (-0.005, 0.003)	0.598		-0.001 (-0.003, 0.001)	0.396		4.518	0.591		0.001	0.329		1.805	0.614	3.156	0.532
eGFRcrea	CTACK	7	42.267	0.03447	-0.001 (-0.003, 0.0007)	0.242		-0.001 (-0.002, 0.0003)	0.145		-0.001 (-0.003, 0.0008)	0.286		12.848	0.18		-0.0006	0.32		8.261	0.142	10.272	0.114
eGFRcrea	Eotaxin	16	41.1392	0.0748476	-0.001 (-0.002, 0.0004)	0.173		-0.001 (-0.002, 0.0003)	0.146		-0.001 (-0.003, 0.0005)	0.193		27.932	0.062		-6.17e-05	0.844		25.004	0.035	25.075	0.049
eGFRcrea	FGFBasic	5	23.29	0.0138574	0.001 (-0.003, 0.005)	0.595		-0.001 (-0.008, 0.006)	0.779		0.001 (-0.003, 0.005)	0.623		15.976	0.095		0.0009	0.504		8.526	0.036	10.158	0.038
eGFRcrea	GCSF	7	23.612	0.01955	-0.0001 (-0.078, 0.078)	0.998		-0.0001 (-0.001, 0.0006)	0.775		-0.0001 (-0.078, 0.078)	0.998		7.822	0.755		-0.0001	0.673		3.278	0.657	3.478	0.747
eGFRcrea	GROa	10	64.296	0.072	-0.0001 (-0.0006, 0.0004)	0.677		-0.0001 (-0.0003, 0.0001)	0.411		-0.0001 (-0.0006, 0.0004)	0.672		9.466	0.591		3.127e-05	0.928		8.154	0.419	8.163	0.518
eGFRcrea	HGF	7	29.6765	0.0244632	0.002 (-0.001, 0.005)	0.231		-0.0001 (-0.16, 0.16)	0.999		0.002 (-0.002, 0.006)	0.276		18.503	0.083		0.0003497	0.566		11.093	0.049	11.928	0.064
eGFRcrea	IFNg	8	23.809	0.0224765	0.001 (-0.001, 0.003)	0.403		0.001 (-0.001, 0.003)	0.383		0.001 (0.0002, 0.002)	0.0132		0.634	0.999		-3.87e-05	0.894		0.432	0.998	0.452	0.999
eGFRcrea	IL1b	5	16.463	0.00984	-0.003 (-0.006, 0.0002)	0.063		-0.002 (-0.005, 0.002)	0.276		-0.003 (-0.007, 0.001)	0.136		30.583	0.168		-2.964e-05	0.971		10.925	0.012	10.93	0.027
eGFRcrea	IL-10	9	55.649	0.057	0.001 (-0.001, 0.003)	0.387		0.001 (-0.001, 0.003)	0.339		0.001 (-0.001, 0.003)	0.412		11.943	0.359		-0.000122	.0.663		10.018	0.188	10.313	0.244
eGFRcrea	IL1ra	5	22.41	0.0133	-0.001 (-0.004, 0.002)	0.519		-0.001 (-0.005, 0.003)	0.624		-0.001 (-0.004, 0.002)	0.505		4.499	0.592		0.00050484	0.311		1.626	0.654	3.105	0.54
eGFRcrea	IL-2	8	23.415	0.0221	0.001 (-0.001, 0.003)	0.32		-0.0001 (-0.0009, 0.0007)	0.804		0.001 (-0.001, 0.003)	0.353		10.887	0.335		0.000159	0.594		8.225	0.222	8.659	0.277
eGFRcrea	IL2ra	6	46.3469	0.0704345	0.001 (0.000009, 0.002)	0.048		0.001 (0.000004, 0.002)	0.049		0.001 (-0.0002, 0.002)	0.104		9.496	0.317		-0.0003	0.564		6.673	0.154	7.329	0.197
eGFRcrea	IL-4	7	23.844	0.0197481	0.003 (0.001, 0.005)	0.0028		0.003 (0.0003, 0.006)	0.027		0.003 (0.0004, 0.006)	0.024		10.62	0.317		-5.826e-05	0.885		8.394	0.136	8.434	0.208
eGFRcrea	IL-5	5	25.9547	0.037208	0.001 (-0.003, 0.005)	0.613		0.001 (-0.001, 0.003)	0.283		0.001 (-0.003, 0.005)	0.639		6.941	0.369		0.0003176	0.627		4.502	0.212	4.939	0.294
eGFRcrea	IL-6	4	23.902	0.0114	-0.002 (-0.007, 0.003)	0.475		-0.003 (-0.008, 0.002)	0.193		-0.003 (-0.006, -0.00003)	0.048		27.011	0.019		-0.0014	0.154		4.919	0.0855	17.258	0.000625
eGFRcrea	IL-7	9	40.656	0.0423	-0.0001 (-0.0003, 0.0001)	0.409		0.001 (-0.001, 0.003)	0.433		-0.0001 (-0.0003, 0.0001)	0.433		12.399	0.361		0.000127	0.789		8.807	0.267	8.904	0.35
eGFRcrea	IL-8	4	23.9527	0.0264904	0.001 (-0.002, 0.004)	0.471		-0.0001 (-0.0006, 0.0004)	0.709		0.001 (-0.002, 0.004)	0.516		3.951	0.562		4.119e-05	0.913		2.865	0.239	2.887	0.409
eGFRcrea	IL-9	4	23.288	0.011	0.001 (-0.0005, 0.003)	0.199		0.001 (-0.003, 0.005)	0.588		0.001 (-0.0007, 0.003)	0.251		4.289	0.549		-0.000358	0.598		2.053	0.358	2.448	0.485
eGFRcrea	IL12p70	8	94.897	0.084	0.001 (-0.001, 0.003)	0.294		0.001 (-0.001, 0.003)	0.408		0.001 (-0.001, 0.003)	0.329		10.093	0.42		0.0002175	0.371		7.998	0.238	9.243	0.236
eGFRcrea	IL-13	9	54.011	0.0554	-0.0001 (-0.002, 0.0019)	0.921		-0.0001 (-0.0004, 0.0002)	0.55		-0.0001 (-0.002, 0.001)	0.902		6.513	0.765		-6.543e-05	0.787		4.795	0.685	4.874	0.771
eGFRcrea	IL-16	9	38.634	0.04029	-0.0001 (-0.0003, 0.00007)	0.238		-0.0001 (-0.0004, 0.0002)	0.476		-0.0001 (-0.0003, 0.00008)	0.272		9.802	0.494		-0.0001262	0.661		8.296	0.307	8.545	0.382
eGFRcrea	IL-17	8	24.888	0.02347	-0.001 (-0.004, 0.002)	0.561		-0.001 (-0.004, 0.002)	0.533		-0.001 (-0.004, 0.002)	0.454		5.223	0.783		-0.0001814	0.635		3.519	0.741	3.769	0.806
eGFRcrea	IL-18	13	36.257	0.0538611	-0.0001 (-0.0004, 0.0002)	0.558		-0.0001 (-0.001, 0.001)	0.858		-0.0001 (-0.0004, 0.0002)	0.543		12.026	0.609		3.754e-05	0.856		10.462	0.489	10.497	0.572
eGFRcrea	IP10	10	24.5799	0.0627069	-0.0001 (-0.004, 0.004)	0.963		-0.0001 (-0.0018, 0.0016)	0.909		-0.0001 (-0.004, 0.004)	0.964		18.302	0.109		3.998e-05	0.909		14.691	0.065	14.716	0.099
eGFRcrea	MCP1	14	43.6614	0.0687638	-0.001 (-0.002, 0.00002)	0.055		-0.002 (-0.004, 0.0004)	0.104		-0.001 (-0.002, 0.00003)	0.04992		12.13	0.677		-0.0002128	0.325		9.191	0.687	10.245	0.674
eGFRcrea	MCP3	3	23.8194	0.0784859	-0.001 (-0.003, 0.001)	0.422		-0.0001 (-0.001, 0.001)	0.873								-0.0005843	0.815		5.393	0.02	5.876	0.053
eGFRcrea	MCSF	7	24.322	0.02014	-0.0001 (-0.001, 0.001)	0.887		-0.0001 (-0.002, 0.002)	0.931		-0.0001 (-0.001, 0.001)	0.872		5.135	0.713		-0.0006417	0.164		1.669	0.893	4.328	0.632
eGFRcrea	MIF	5	25.117	0.0149	-0.0001 (-0.0005, 0.0003)	0.635		-0.0001 (-0.002, 0.001)	0.897		-0.0001 (-0.0004, 0.0002)	0.471		2.092	0.864		0.00019148	0.669		1.208	0.751	1.432	0.839
eGFRcrea	MIG	11	25.713	0.033	0.002 (0.0008, 0.003)	0.001		0.002 (0.0004, 0.004)	0.01683		0.002 (0.0005, 0.003)	0.008		12.553	0.467		0.00028	0.387		9.165	0.422	10.006	0.439
eGFRcrea	MIP1a	6	22.7	0.0162	0.001 (-0.001, 0.003)	0.348		-0.0001 (-0.002, 0.002)	0.919		0.001 (-0.001, 0.003)	0.391		8.906	0.327		8.16e-05	0.901		6.245	0.182	6.272	0.281
eGFRcrea	MIP1b	17	88.7837	0.154259	0.002 (0.0007, 0.003)	0.00253		0.002 (-0.005, 0.009)	0.595		0.002 (0.0005, 0.003)	0.00814		32.415	0.149		0.000448	0.02596		14.089	0.519	20.193	0.212
eGFRcrea	PDGFbb	13	48.0859	0.0702053	0.001 (-0.0008, 0.003)	0.288		0.001 (-0.0007, 0.003)	0.24		0.001 (-0.0005, 0.003)	0.192		7.694	0.891		-0.000226288	0.263		5.709	0.892	7.099	0.851
eGFRcrea	RANTES	10	24.2815	0.0664733	-0.0001 (-0.006, 0.006)	0.975		-0.0001 (-0.0005, 0.0003)	0.612		-0.0001 (-0.004, 0.003)	0.956		5.345	0.892		0.000113238	0.79		4.4797	0.811	4.5555	0.871
eGFRcrea	SCF	8	28.2923	0.0265957	-0.002 (-0.004, 0.0002)	0.076		-0.002 (-0.004, 0.0003)	0.094		-0.002 (-0.004, -0.0002)	0.029		4.052	0.888		-0.000106295	0.669		2.736	0.841	2.938	0.891
eGFRcrea	SCGFb	12	37.487	0.0515	-0.001 (-0.003, 0.001)	0.323		-0.0001 (-0.002, 0.0018)	0.919		-0.001 (-0.003, 0.001)	0.309		11.733	0.557		9.245e-05	0.692		9.321	0.502	9.487	0.577
eGFRcrea	SDF1a	7	18.622	0.0154898	-0.001 (-0.003, 0.001)	0.313		-0.001 (-0.004, 0.002)	0.551		-0.001 (-0.003, 0.001)	0.352		8.233	0.448		-0.0002296	0.5099		6.189	0.288	6.812	0.339
eGFRcrea	TNFa	5	23.5099	0.0329681	-0.0001 (-0.001, 0.0004)	0.704		-0.0001 (-0.0008, 0.0006)	0.775		-0.0001 (-0.0005, 0.0003)	0.609		2.994	0.763		-9.603e-05	0.773		1.789	0.617	1.889	0.756
eGFRcrea	TNFb	4	36.9175	0.0867794	-0.0001 (-0.0004, 0.0002)	0.495		-0.0001 (-0.0004, 0.0002)	0.541		-0.0001 (-0.0004, 0.0002)	0.544		4.266	0.554		4.368e-05	0.914		3.562	0.168	3.588	0.309
eGFRcrea	TRAIL	14	97.0597	0.141	-0.0001 (-0.0004, 0.0002)	0.497		-0.0001 (-0.002, 0.001)	0.901		-0.0001 (-0.0004, 0.0002)	0.509		22.984	0.132		1.361e-05	0.951		18.948	0.08979	18.954	0.1245
eGFRcrea	VEGF	10	105.484	0.12924	0.0004 (-0.001, 0.002)	0.656		0.001 (-0.0005, 0.002)	0.191		0.0004 (-0.001, 0.002)	0.667		28.562	0.122		-0.000363	0.245		17.889	0.022	21.414	0.011
eGFRcys	bNGF	3	33.117	0.01184	-0.004 (-0.015, 0.007)	0.478		0.001 (-0.004, 0.006)	0.714								-0.0028	0.625		7.283	0.007	10.535	0.005
eGFRcys	CTACK	8	43.543	0.04035	-0.001 (-0.005, 0.003)	0.644		-0.002 (-0.005, 0.0008)	0.17		-0.001 (-0.005, 0.003)	0.658		11.636	0.314		0.00049959	0.475		7.168	0.306	7.863	0.345
eGFRcys	Eotaxin	16	41.1392	0.0748476	-0.001 (-0.003, 0.0006)	0.226		-0.001 (-0.005, 0.003)	0.596		-0.001 (-0.003, 0.0005)	0.196		14.862	0.628		0.00033839	0.413		11.279	0.664	11.991	0.679
eGFRcys	FGFBasic	5	23.29	0.0138574	0.004 (-0.001, 0.009)	0.154		0.003 (-0.003, 0.009)	0.31		0.004 (-0.0008, 0.009)	0.104		2.325	0.837		-0.000989347	0.513		1.295	0.73	1.843	0.765
eGFRcys	GCSF	7	23.612	0.01955	-0.001 (-0.005, 0.003)	0.622		-0.001 (-0.006, 0.004)	0.701		-0.001 (-0.005, 0.003)	0.64		7.322	0.519		-0.000310323	0.464		5.374	0.372	6.048	0.418
eGFRcys	GROa	10	64.296	0.072	0.001 (-0.0003, 0.002)	0.145		0.001 (-0.0005, 0.002)	0.185		0.001 (-0.103, 0.105)	0.0985		7.728	0.748		-0.000580328	0.325		4.546	0.805	5.644	0.775
eGFRcys	HGF	7	29.6765	0.0244632	0.001 (-0.003, 0.005)	0.61		0.001 (-0.006, 0.008)	0.774		0.001 (-0.001, 0.003)	0.359		1.974	0.963		0.0001422	0.828		1.529	0.909	1.583	0.954
eGFRcys	IFNg	8	23.809	0.0224765	0.001 (-0.004, 0.006)	0.678		0.001 (-0.004, 0.006)	0.667		0.001 (-0.003, 0.005)	0.649		7.473	0.602		-0.00011173	0.817		5.284	0.508	5.342	0.618
eGFRcys	IL-10	9	55.649	0.057	-0.002 (-0.005, 0.001)	0.206		-0.001 (-0.004, 0.002)	0.527		-0.002 (-0.005, 0.001)	0.242		13.406	0.309		-0.000358968	0.442		9.948	0.192	10.894	0.208
eGFRcys	IL12p70	8	94.897	0.084	-0.0001 (-0.002, 0.0019)	0.921		-0.001 (-0.004, 0.002)	0.501		-0.0001 (-0.002, 0.0019)	0.924		17.323	0.195		0.000591217	0.232		11.009	0.088	14.259	0.0468
eGFRcys	IL-13	8	56.9968	0.05217	-0.0001 (-0.0005, 0.0003)	0.629		-0.001 (-0.004, 0.002)	0.505		-0.0004 (-0.001, 0.0005)	0.397		2.611	0.959		-9.377e-05	0.823		1.942	0.925	1.997	0.96
eGFRcys	IL-16	9	38.634	0.0402869	0.001 (-0.0006, 0.003)	0.207		0.001 (-0.001, 0.003)	0.316		0.001 (-0.0003, 0.002)	0.119		4.684	0.887		-0.000127365	0.778		4.094	0.769	4.18	0.84
eGFRcys	IL-17	7	25.4311	0.021	0.001 (-0.004, 0.006)	0.721		0.001 (-0.007, 0.009)	0.809		0.001 (-0.004, 0.006)	0.695		7.201	0.551		-0.00112	0.203		2.349	0.799	4.498	0.609
eGFRcys	IL-18	13	36.257	0.0538611	0.001 (-0.002, 0.004)	0.567		-0.0001 (-0.002, 0.0019)	0.924		0.001 (-0.003, 0.005)	0.577		17.693	0.253		0.000162996	0.681		14.751	0.194	14.989	0.242
eGFRcys	IL1b	5	16.463	0.00984	-0.016 (-0.028, -0.005)	0.006		-0.004 (-0.013, 0.005)	0.378		-0.016 (-0.032, 0.0002)	0.0534		118.586	0.075		0.002585	0.293		26.324	8.1597e-06	40.498	3.414e-06
eGFRcys	IL1ra	7	22.549	0.0186958	-0.003 (-0.007, 0.001)	0.189		-0.002 (-0.007, 0.003)	0.432		-0.003 (-0.008, 0.002)	0.237		14.779	0.117		-0.000979518	0.311		8.895	0.113	11.152	0.083798
eGFRcys	IL-2	9	22.8074	0.0559268	-0.0001 (-0.0008, 0.0006)	0.779		-0.001 (-0.005, 0.003)	0.583		-0.0001 (-0.0008, 0.0006)	0.786		10.273	0.44		0.000212179	0.641		8.379	0.3	8.663	0.371
eGFRcys	IL2ra	4	58.0479	0.0272519	-0.0001 (-0.0008, 0.0006)	0.767		-0.0001 (-0.0008, 0.0006)	0.78		-0.0001 (-0.0007, 0.0005)	0.753		8.386	0.504		-0.000386632	0.556		1.735	0.419	2.227	0.527
eGFRcys	IL-4	7	23.844	0.0197481	0.003 (-0.0002, 0.006)	0.071		0.002 (-0.001, 0.005)	0.252		-0.0001 (-0.0002, -0.00002)	0.01876		2.712	0.927		-0.000100686	0.843		1.869	0.867	1.913	0.928
eGFRcys	IL-5	5	25.9547	0.037208	-0.0001 (-0.001, 0.0009)	0.846		0.002 (-0.002, 0.006)	0.35		-0.0001 (-0.001, 0.0009)	0.851		5.374	0.516		0.0004873	0.604		3.381	0.337	3.757	0.439
eGFRcys	IL-6	4	23.902	0.0114	0.002 (-0.003, 0.007)	0.391		0.001 (-0.004, 0.006)	0.704		0.002 (-0.001, 0.005)	0.259		2.442	0.741		0.000135183	0.851		1.1	0.577	1.145	0.766
eGFRcys	IL-7	9	40.656	0.0423	-0.001 (-0.003, 0.001)	0.364		-0.001 (-0.004, 0.002)	0.511		-0.001 (-0.003, 0.0007)	0.252		4.904	0.869		-0.000340381	0.629		4.057	0.773	4.313	0.828
eGFRcys	IL-8	4	23.9527	0.0264904	-0.0001 (-0.0015, 0.0013)	0.886		-0.0001 (-0.0014, 0.0012)	0.883		-0.0001 (-0.0013, 0.0011)	0.872		2.717	0.698		-5.958e-05	0.91		1.991	0.369	2.007	0.571
eGFRcys	IL-9	4	23.288	0.011	-0.0001 (-0.0014, 0.0012)	0.884		-0.0001 (-0.0013, 0.0011)	0.869		-0.0001 (-0.0016, 0.0014)	0.893		5.591	0.424		-0.00149111	0.253		0.7441	0.689	3.262	0.353
eGFRcys	IP10	9	24.668	0.0569696	-0.0001 (-0.0009, 0.0006)	0.796		-0.001 (-0.004, 0.002)	0.457		-0.0001 (-0.0009, 0.0007)	0.803		14.138	0.207		0.000210287	0.765		11.163	0.132	11.317	0.184
eGFRcys	MCP1	14	43.6614	0.0687638	0.001 (-0.002, 0.004)	0.522		-0.0001 (-0.156, 0.156)	0.999		0.001 (-0.001, 0.003)	0.395		7.65	0.925		5.206e-05	0.884		6.882	0.865	6.905	0.907
eGFRcys	MCP3	3	23.8194	0.0784859	0.002 (-0.003, 0.007)	0.435		0.004 (-0.0005, 0.008)	0.0794								-7.053e-05	0.986		5	0.0253	5.002	0.081978
eGFRcys	MCSF	7	24.322	0.02014	-0.0001 (-0.002, 0.0019)	0.922		-0.0001 (-0.0015, 0.0013)	0.89		-0.0001 (-0.002, 0.0019)	0.925		12.028	0.208		-0.0011936	0.152		5.949	0.311	9.339	0.155
eGFRcys	MIF	4	25.596	0.0122	-0.0001 (-0.0028, 0.0026)	0.942		-0.0001 (-0.001, 0.0011)	0.869		-0.0001 (-0.0022, 0.002)	0.926		2.907	0.685		-4.058e-05	0.965		1.578	0.454	1.58	0.664
eGFRcys	MIG	11	25.713	0.033	-0.001 (-0.006, 0.004)	0.692		-0.001 (-0.004, 0.002)	0.562		-0.001 (-0.005, 0.003)	0.652		8.652	0.713		-0.000692205	0.228		5.579	0.781	7.253	0.701
eGFRcys	MIP1a	7	22.4638	0.0186262	-0.0001 (-0.001, 0.0007)	0.812		-0.0001 (-0.005, 0.004)	0.966		-0.0001 (-0.0005, 0.0003)	0.658		2.075	0.96		0.000299821	0.721		1.421	0.922	1.564	0.955
eGFRcys	MIP1b	18	132.123	0.22325	0.001 (-0.0006, 0.003)	0.217		0.001 (-0.001, 0.003)	0.394		0.001 (-0.001, 0.003)	0.233		32.82	0.142		0.000758569	0.01787		14.314	0.575	21.277	0.214
eGFRcys	PDGFbb	13	48.0859	0.0702053	-0.001 (-0.003, 0.001)	0.43		-0.002 (-0.006, 0.002)	0.272		-0.001 (-0.004, 0.002)	0.445		14.741	0.429		0.000218	0.534		12.145	0.353	12.601	0.399
eGFRcys	RANTES	10	24.2815	0.0664733	-0.0001 (-0.0029, 0.0027)	0.945		-0.0001 (-0.0019, 0.0017)	0.914		-0.0001 (-0.0025, 0.0023)	0.934		7.109	0.769		-1.31756e-05	0.986		5.801	0.669	5.801	0.759
eGFRcys	SCF	9	27.9756	0.0295108	0.001 (-0.004, 0.007)	0.722		-0.0001 (-0.0061, 0.0059)	0.974		0.001 (-0.003, 0.005)	0.619		4.813	0.877		-0.0001572	0.745		3.668	0.817	3.782	0.876
eGFRcys	SCGFb	13	37.479	0.0555798	-0.001 (-0.005, 0.003)	0.594		0.001 (-0.002, 0.004)	0.443		-0.001 (-0.005, 0.003)	0.604		25.072	0.053		-0.000350424	0.481		20.315	0.0412	21.297	0.0462
eGFRcys	SDF1a	5	19.234	0.0114717	-0.005 (-0.01, 0.00008)	0.0535		-0.007 (-0.014, -0.0001)	0.0454		-0.005 (-0.01, 0.0003)	0.06466		3.391	0.727		0.000443243	0.705		2.154	0.541	2.328	0.676
eGFRcys	TNFa	4	23.401	0.0111676	-0.002 (-0.005, 0.0007)	0.149		-0.002 (-0.006, 0.002)	0.357		-0.002 (-0.004, -0.0001)	0.03434		0.941	0.918		5.89e-05	0.933		0.449	0.799	0.458	0.928
eGFRcys	TNFb	4	36.9175	0.0867794	0.001 (-0.001, 0.003)	0.424		0.001 (-0.0008, 0.003)	0.276		0.001 (-0.002, 0.004)	0.482		11.331	0.425		-0.000491272	0.432		2.469	0.291	3.642	0.303
eGFRcys	TRAIL	14	97.0597	0.141	-0.001 (-0.004, 0.002)	0.463		-0.001 (-0.004, 0.002)	0.465		-0.001 (-0.003, 0.001)	0.41		10.274	0.786		-0.000114129	0.707		9.525	0.658	9.674	0.72
eGFRcys	VEGF	10	105.484	0.12924	-0.0001 (-0.0088, 0.0086)	0.982		-0.0001 (-0.0024, 0.0022)	0.933		-0.0001 (-0.0088, 0.0086)	0.982		18.7176	0.1594		5.18997e-05	0.917		17.469	0.02558	17.494	0.04152
Abbreviations: OR, odds ratio; CI, confidence interval; BUN, blood urea nitrogen; CKD, chronic kidney disease; eGFRcrea, glomerular filtration rate calculated using the Chronic Kidney Disease Epidemiology Collaboration creatinine equation; eGFRcys, glomerular filtration rate calculated using the Chronic Kidney Disease Epidemiology Collaboration cystatin C equation; IVW, inverse variance weighted …

## Sheet: Table S7
Supplementary Table S7. The MR effects of the CKD and kidney function on the systemic inflammatory regulators
Outcome	Exposure	Number of IVs	F statistics	R2	IVW			Weighted median			MR-PRESSO			Global test			Pleiotropy			Heterogeneity
					Beta (95% CI)	P		Beta (95% CI)	P		Beta (95% CI)	P		RSSobs	P		Intercept(MR-Egger)	P		q-MR egger	P	q-IVW	P
bNGF	CKD	19	64.881	0.00255803	-0.012 (-0.193, 0.169)	0.896		-0.224 (-0.429, -0.019)	0.032		-0.012 (-0.195, 0.171)	0.897		34.338	0.043		0.03663	0.060958		23.989	0.11973	29.672	0.04076
CTACK	CKD	19	64.881	0.00255803	0.044 (-0.115, 0.203)	0.588		0.024 (-0.181, 0.228)	0.82		0.044 (-0.118, 0.206)	0.594		25.334	0.214		-0.017969	0.312		22.076	0.182	23.488	0.173
Exotain	CKD	19	64.881	0.00255803	0.059 (-0.033, 0.152)	0.209		0.055 (-0.083, 0.194)	0.433		0.059 (-0.031, 0.149)	0.198		17.119	0.646		-0.0053616	0.605		15.588	0.553	15.867	0.602
FGFBasic	CKD	19	64.881	0.00255803	0.092 (-0.009, 0.193)	0.076		0.148 (0.013, 0.282)	0.031		0.092 (-0.015, 0.198)	0.0926		22.511	0.339		-0.0172451	0.123		17.29	0.435	19.976	0.334
GCSF	CKD	19	64.881	0.00255803	0.145 (0.042, 0.248)	0.005526		0.173 (0.028, 0.318)	0.01892		0.145 (0.032, 0.258)	0.012497		23.373	0.298		-0.0126778	0.269		19.764	0.286	21.284	0.265
GROa	CKD	19	64.881	0.00255803	0.144 (0.003, 0.286)	0.046		0.176 (-0.023, 0.376)	0.083		0.144 (-2.648, 0.288)	0.049855		18.712	0.551		-0.0166557	0.293		15.035	0.593	16.211	0.578
HGF	CKD	19	64.881	0.00255803	-0.023 (-0.142, 0.095)	0.7		0.024 (-0.125, 0.172)	0.754		-0.023 (-0.144, 0.097)	0.705		31.855	0.0626		-0.000483313	0.971		28.992	0.0346	28.994	0.04845
IFNg	CKD	19	64.881	0.00255803	0.106 (0.01, 0.202)	0.03		0.106 (-0.03, 0.242)	0.126		0.106 (0.022, 0.19)	0.0129532		12.088	0.903		-0.00131	0.902		11.121	0.85	11.137	0.888
IL-10	CKD	19	64.881	0.00255803	0.08 (-0.018, 0.178)	0.111		0.083 (-0.059, 0.224)	0.253		0.08 (-0.023, 0.182)	0.128		20.914	0.42		-0.00716414	0.52		18.579	0.353	19.05	0.389
IL12p70	CKD	19	64.881	0.00255803	0.079 (-0.018, 0.176)	0.112		0.099 (-0.035, 0.233)	0.148		0.079 (-0.023, 0.181)	0.129		21.753	0.369		-0.00178374	0.872		20.011	0.274	20.042	0.33
IL-13	CKD	19	64.881	0.00255803	-0.006 (-0.144, 0.132)	0.932		-0.064 (-0.263, 0.135)	0.528		-0.006 (-0.137, 0.125)	0.928		17.166	0.644		0.0132	0.0153		14.989	0.596	15.732	0.611
IL-16	CKD	19	64.881	0.00255803	0.059 (-0.084, 0.202)	0.417		0.071 (-0.136, 0.278)	0.499		0.059 (-0.066, 0.184)	0.353		14.226	0.808		-0.012666	0.424		12.333	0.779	13.005	0.791
IL-17	CKD	19	64.881	0.00255803	0.126 (0.022, 0.23)	0.01788		0.201 (0.068, 0.334)	0.00327		0.126 (0.013, 0.239)	0.02928		24.191	0.273		-0.0210783	0.06066		17.343	0.431	21.462	0.257
IL-18	CKD	19	64.881	0.00255803	-0.023 (-0.166, 0.12)	0.75		-0.168 (-0.371, 0.034)	0.103		-0.023 (-0.168, 0.122)	0.753		21.572	0.386		0.0188689	0.233		17.319	0.433	18.878	0.399
IL1b	CKD	19	64.881	0.00255803	0.092 (-0.019, 0.202)	0.104		0.019 (-0.141, 0.178)	0.817		0.092 (-0.007, 0.19)	0.0682		14.786	0.791		0.01884	0.135		10.204	0.895	12.666	0.811
IL1ra	CKD	19	64.881	0.00255803	0.068 (-0.071, 0.206)	0.339		0.102 (-0.097, 0.3)	0.315		0.068 (-0.057, 0.192)	0.286		14.727	0.784		-0.00815	0.597		13.287	0.717	13.577	0.756
IL-2	CKD	19	64.881	0.00255803	-0.039 (-0.182, 0.104)	0.596		-0.04 (-0.245, 0.165)	0.704		-0.039 (-0.182, 0.105)	0.597		19.15	0.519		-0.0107542	0.496		16.973	0.456	17.456	0.492
IL2ra	CKD	19	64.881	0.00255803	0.094 (-0.06, 0.249)	0.231		0.074 (-0.133, 0.281)	0.483		0.094 (-0.065, 0.254)	0.247		24.238	0.252		-0.0156538	0.368		21.479	0.206	22.561	0.208
IL-4	CKD	19	64.881	0.00255803	0.043 (-0.05, 0.136)	0.363		0.063 (-0.074, 0.199)	0.366		0.043 (-0.052, 0.138)	0.375		19.698	0.486		0.0016262	0.878		18.012	0.388	18.037	0.453
IL-5	CKD	19	64.881	0.00255803	-0.007 (-0.159, 0.145)	0.928		-0.099 (-0.306, 0.109)	0.351		-0.007 (-0.129, 0.115)	0.91		12.789	0.877		0.01744	0.282		10.083	0.9	11.316	0.88
IL-6	CKD	19	64.881	0.00255803	0.087 (-0.006, 0.18)	0.067		0.103 (-0.034, 0.241)	0.14		0.087 (0.004, 0.17)	0.04		13.349	0.848		-0.001795	0.861		12.322	0.78	12.354	0.828
IL-7	CKD	19	64.881	0.00255803	0.009 (-0.129, 0.147)	0.899		-0.036 (-0.251, 0.18)	0.746		0.009 (-0.132, 0.15)	0.901		19.598	0.486		0.002519	0.877		17.907	0.395	17.933	0.46
IL-8	CKD	19	64.881	0.00255803	0.014 (-0.162, 0.19)	0.877		0.046 (-0.163, 0.255)	0.667		0.014 (-0.165, 0.193)	0.879		31.864	0.064		-0.0093936	0.645		29.051	0.034	29.426	0.043
IL-9	CKD	19	64.881	0.00255803	0.057 (-0.082, 0.197)	0.421		0.114 (-0.087, 0.315)	0.266		0.057 (-0.072, 0.187)	0.385		16.073	0.712		-0.009156	0.553		14.342	0.643	14.708	0.682
IP10	CKD	19	64.881	0.00255803	0.095 (-0.042, 0.233)	0.175		-0.033 (-0.227, 0.16)	0.734		0.095 (-0.046, 0.237)	0.187		20.407	0.456		0.0231	0.143		15.281	0.575	17.641	0.48
MCP1	CKD	19	64.881	0.00255803	0.109 (0.016, 0.201)	0.0211		0.078 (-0.057, 0.213)	0.259		0.109 (0.019, 0.198)	0.01742		15.086	0.769		0.005945	0.563		13.609	0.695	13.957	0.732
MCP3	CKD	19	64.881	0.00255803	0.112 (-0.143, 0.366)	0.39		0.302 (-0.052, 0.655)	0.09468		0.112 (-0.112, 0.335)	0.328		14.882	0.777		-0.01497	0.599		12.831	0.747	13.118	0.784
MCSF	CKD	19	64.881	0.00255803	0.155 (-0.015, 0.326)	0.0738		0.034 (-0.213, 0.282)	0.785		0.155 (-0.025, 0.335)	0.091		20.735	0.443		0.03566	0.06779		14.715	0.616	18.52	0.422
MIF	CKD	19	64.881	0.00255803	-0.036 (-0.19, 0.119)	0.652		-0.058 (-0.275, 0.16)	0.604		-0.036 (-0.193, 0.122)	0.658		23.131	0.307		-0.01337	0.441		20.545	0.247	21.296	0.265
MIG	CKD	19	64.881	0.00255803	0.101 (-0.054, 0.255)	0.201		0.096 (-0.111, 0.304)	0.364		0.101 (-0.059, 0.261)	0.217		26.278	0.205		0.02305	0.17827		20.3466	0.25688	22.7065	0.20212
MIP1a	CKD	19	64.881	0.00255803	0.069 (-0.076, 0.215)	0.349		0.116 (-0.084, 0.316)	0.255		0.069 (-0.08, 0.219)	0.361		21.012	0.408		-0.02106	0.189		17.1737	0.443	19.061	0.388
MIP1b	CKD	19	64.881	0.00255803	0.12 (0.023, 0.218)	0.01491		0.145 (0.011, 0.279)	0.03434		0.12 (0.014, 0.226)	0.02555		21.994	0.374		-0.006579	0.5506		19.542	0.298	19.968	0.3346
PDGFbb	CKD	19	64.881	0.00255803	0.053 (-0.04, 0.145)	0.267		0.032 (-0.096, 0.16)	0.619		0.053 (-0.031, 0.136)	0.219		14.804	0.77		0.003918	0.70215		13.481	0.703	13.632	0.753
RANTES	CKD	19	64.881	0.00255803	0.004 (-0.138, 0.146)	0.956		-0.196 (-0.412, 0.02)	0.075		0.004 (-0.138, 0.146)	0.956		22.27	0.367		0.02405	0.1419		16.086	0.518	18.458	0.426
SCF	CKD	19	64.881	0.00255803	0.228 (0.133, 0.323)	2.401e-06		0.305 (0.173, 0.438)	6.419e-06		0.228 (0.109, 0.347)	0.000172155		21.768	0.4		-0.01931	0.0721157		15.334	0.571	19.011	0.391
SCGFb	CKD	19	64.881	0.00255803	0.062 (-0.114, 0.239)	0.491		-0.118 (-0.322, 0.086)	0.258		0.062 (-0.118, 0.242)	0.5		34.116	0.043		0.019739	0.316		27.553	0.0504	29.282	0.045
SDF1a	CKD	19	64.881	0.00255803	0.058 (-0.037, 0.154)	0.231		0.058 (-0.086, 0.203)	0.429		0.058 (-0.03, 0.147)	0.198		15.699	0.723		0.0039709	0.708		14.312	0.645	14.457	0.699
TNFa	CKD	19	64.881	0.00255803	-0.009 (-0.151, 0.133)	0.901		-0.037 (-0.239, 0.166)	0.723		-0.009 (-0.143, 0.125)	0.895		16.834	0.663		0.002472	0.876		15.511	0.559	15.536	0.625
TNFb	CKD	19	64.881	0.00255803	-0.082 (-0.294, 0.129)	0.446		0.069 (-0.218, 0.355)	0.639		-0.082 (-0.263, 0.098)	0.371		14.047	0.82		-0.02087	0.379		11.582	0.825	12.398	0.826
TRAIL	CKD	19	64.881	0.00255803	0.023 (-0.074, 0.119)	0.644		0.103 (-0.032, 0.237)	0.136		0.023 (-0.075, 0.121)	0.649		21.942	0.369		-0.0206687	0.0563		15.189	0.582	19.387	0.368
VEGF	CKD	19	64.881	0.00255803	0.126 (0.017, 0.234)	0.02273		0.172 (0.028, 0.316)	0.01894		0.126 (0.009, 0.243)	0.0352		23.369	0.303		-0.007662	0.533		20.665	0.242	21.158	0.272
bNGF	BUN	17	290.321	0.00408961	-0.039 (-1.481, 1.403)	0.958		0.488 (-1.227, 2.203)	0.577		-0.039 (-1.516, 1.438)	0.959		24.495	0.159		-0.009731	0.637		21.43	0.124	21.761	0.151
CTACK	BUN	17	290.321	0.00408961	0.264 (-0.97, 1.498)	0.675		0.198 (-1.61, 2.006)	0.83		0.264 (-0.962, 1.489)	0.673		17.956	0.482		-0.02137	0.219		13.648	0.552	15.287	0.504
Exotain	BUN	17	290.321	0.00408961	0.72 (-0.251, 1.691)	0.146		0.159 (-1.063, 1.38)	0.799		0.72 (-0.296, 1.737)	0.165		25.229	0.136		0.006039	0.662		21.795	0.113	22.085	0.14
FGFBasic	BUN	17	290.321	0.00408961	0.257 (-0.598, 1.112)	0.556		0.906 (-0.3, 2.112)	0.141		0.257 (-0.551, 1.065)	0.533		15.692	0.612		-0.007888	0.505		13.193	0.587	13.659	0.624
GCSF	BUN	17	290.321	0.00408961	0.697 (-0.364, 1.757)	0.198		0.653 (-0.631, 1.937)	0.319		0.697 (-0.364, 1.757)	0.216		29.249	0.065		0.00234	0.877		25.694	0.04136	25.737	0.05784
GROa	BUN	17	290.321	0.00408961	0.722 (-0.529, 1.974)	0.258		0.612 (-1.052, 2.276)	0.471		0.722 (-0.392, 1.837)	0.204		12.742	0.79		-0.00138126	0.936		11.671	0.704	11.678	0.766
HGF	BUN	16	295.764	0.00392187	-0.929 (-1.958, 0.101)	0.077		-1.514 (-2.784, -0.245)	0.01943		-0.929 (-2.025, 0.168)	0.096869		26.376	0.0936		0.0013762	0.926185		22.907	0.06179	22.922	0.0858
IFNg	BUN	17	290.321	0.00408961	0.258 (-0.629, 1.145)	0.569		-0.004 (-1.258, 1.249)	0.995		0.258 (-0.629, 1.145)	0.578		19.692	0.369		0.00228	0.857		17.441	0.293	17.48	0.355
IL-10	BUN	17	290.321	0.00408961	0.19 (-0.653, 1.033)	0.659		0.091 (-1.161, 1.342)	0.887		0.19 (-0.573, 0.953)	0.626		14.144	0.72		-0.00315853	0.787		12.465	0.644	12.539	0.706
IL12p70	BUN	17	290.321	0.00408961	0.246 (-0.571, 1.063)	0.555		0.385 (-0.8, 1.57)	0.524		0.246 (-0.571, 1.063)	0.555		16.978	0.534		-0.00550397	0.629		15.109	0.444	15.355	0.499
IL-13	BUN	17	290.321	0.00408961	0.159 (-1.29, 1.607)	0.83		0.196 (-1.633, 2.024)	0.834		0.159 (-1.29, 1.607)	0.833		23.649	0.182		0.00571943	0.781		21.646	0.117	21.761	0.151
IL-16	BUN	17	290.321	0.00408961	0.632 (-0.624, 1.889)	0.324		0.352 (-1.338, 2.042)	0.683		0.632 (-0.624, 1.889)	0.208		10.03	0.918		-0.004526	0.794		8.983	0.878	9.054	0.911
IL-17	BUN	17	290.321	0.00408961	0.369 (-0.5, 1.239)	0.405		0.614 (-0.582, 1.811)	0.314		0.369 (-0.5, 1.239)	0.417		18.788	0.409		-0.00242779	0.844		16.88	0.326	16.925	0.39
IL-18	BUN	17	290.321	0.00408961	-0.05 (-1.296, 1.195)	0.937		-1.082 (-2.766, 0.602)	0.208		-0.05 (-1.296, 1.195)	0.929		13.749	0.743		0.0187093	0.2796		10.959	0.755	12.218	0.729
IL1b	BUN	17	290.321	0.00408961	0.672 (-0.306, 1.65)	0.178		0.755 (-0.595, 2.104)	0.273		0.672 (-0.306, 1.65)	0.185		16.899	0.531		-0.007539	0.578		14.809	0.465	15.132	0.515
IL1ra	BUN	17	290.321	0.00408961	0.645 (-0.585, 1.876)	0.304		1.103 (-0.633, 2.84)	0.213		0.645 (-0.585, 1.876)	0.277		14.993	0.659		-0.0016025	0.925		13.314	0.578	13.324	0.649
IL-2	BUN	17	290.321	0.00408961	0.4 (-1.079, 1.879)	0.596		0.618 (-1.166, 2.403)	0.497		0.4 (-1.079, 1.879)	0.603		24.595	0.158		0.00715355	0.733		21.999	0.108	22.177	0.138
IL2ra	BUN	17	290.321	0.00408961	-0.383 (-1.607, 0.841)	0.54		-0.217 (-1.912, 1.478)	0.802		-0.383 (-1.607, 0.841)	0.538		16.529	0.554		0.003657	0.829		15.134	0.442	15.183	0.511
IL-4	BUN	17	290.321	0.00408961	0.578 (-0.25, 1.406)	0.171		0.825 (-0.392, 2.042)	0.184		0.578 (-0.25, 1.406)	0.182		17.313	0.505		-0.00218447	0.85		15.385	0.424	15.423	0.494
IL-5	BUN	17	290.321	0.00408961	0.136 (-1.239, 1.512)	0.846		-0.855 (-2.699, 0.988)	0.363		0.136 (-1.239, 1.512)	0.849		22.309	0.245		-0.00844	0.665		18.265	0.249	18.503	0.295
IL-6	BUN	17	290.321	0.00408961	0.532 (-0.291, 1.356)	0.205		-0.031 (-1.176, 1.113)	0.957		0.532 (-0.031, 1.095)	0.0638		7.476	0.982		0.0096784	0.39969		5.719	0.984	6.47	0.982
IL-7	BUN	17	290.321	0.00408961	0.528 (-0.738, 1.794)	0.414		0.549 (-1.247, 2.346)	0.549		0.528 (-0.738, 1.794)	0.42		17.461	0.505		0.00578868	0.744		15.448	0.419	15.562	0.484
IL-8	BUN	17	290.321	0.00408961	0.523 (-0.725, 1.772)	0.411		0.903 (-0.787, 2.593)	0.295		0.523 (-0.725, 1.772)	0.408		16.509	0.57		0.001119	0.948		14.992	0.452	14.996	0.525
IL-9	BUN	17	290.321	0.00408961	0.802 (-0.43, 2.035)	0.202		0.774 (-0.908, 2.456)	0.367		0.802 (-0.43, 2.035)	0.136		11.775	0.851		0.0059473	0.727		10.465	0.789	10.592	0.834
IP10	BUN	17	290.321	0.00408961	0.043 (-1.226, 1.313)	0.947		0.081 (-1.621, 1.783)	0.926		0.043 (-1.226, 1.313)	0.948		18.741	0.423		0.00560117	0.754		16.837	0.329	16.951	0.389
MCP1	BUN	17	290.321	0.00408961	0.535 (-0.285, 1.354)	0.201		0.895 (-0.212, 2.002)	0.113		0.535 (-0.285, 1.354)	0.174		14.792	0.673		0.0100217	0.382		12.09	0.672	12.903	0.679
MCP3	BUN	17	290.321	0.00408961	0.73 (-2.233, 3.694)	0.629		2.665 (-0.557, 5.888)	0.105		0.73 (-2.233, 3.694)	0.636		30.343	0.0394		-0.0840423	0.0343		19.888	0.176	27.073	0.04068
MCSF	BUN	17	290.321	0.00408961	0.424 (-1.178, 2.026)	0.604		-0.177 (-2.31, 1.956)	0.871		0.424 (-1.178, 2.026)	0.611		20.564	0.323		-0.0048231	0.833		18.315	0.246	18.371	0.303
MIF	BUN	17	290.321	0.00408961	0.576 (-0.777, 1.929)	0.404		-0.28 (-2.172, 1.612)	0.772		0.576 (-0.777, 1.929)	0.416		21.202	0.288		0.0173447	0.361		17.511	0.289	18.546	0.293
MIG	BUN	17	290.321	0.00408961	-0.098 (-1.314, 1.118)	0.875		-0.201 (-1.847, 1.445)	0.811		-0.098 (-1.314, 1.118)	0.828		9.066	0.938		9.321e-06	0.999		8.098	0.919	8.098	0.946
MIP1a	BUN	17	290.321	0.00408961	0.634 (-0.641, 1.909)	0.33		0.479 (-1.315, 2.273)	0.601		0.634 (-0.641, 1.909)	0.345		19.113	0.404		-0.0078232	0.666		16.482	0.351	16.695	0.406
MIP1b	BUN	17	290.321	0.00408961	0.721 (-0.273, 1.715)	0.155		0.173 (-1.12, 1.466)	0.793		0.721 (-0.273, 1.715)	0.175		26.652	0.0984		0.01499	0.2805		21.796	0.113	23.617	0.098
PDGFbb	BUN	17	290.321	0.00408961	0.378 (-0.439, 1.195)	0.365		0.45 (-0.711, 1.611)	0.447		0.378 (-0.439, 1.195)	0.342		15.043	0.656		0.0017869	0.874		13.628	0.554	13.654	0.625
RANTES	BUN	17	290.321	0.00408961	0.616 (-0.654, 1.886)	0.342		0.907 (-0.888, 2.702)	0.322		0.616 (-0.654, 1.886)	0.323		15.563	0.619		0.0111242	0.527		13.518	0.562	13.937	0.603
SCF	BUN	16	292.68	0.00408961	0.485 (-0.463, 1.433)	0.316		0.055 (-1.164, 1.275)	0.929		0.485 (-0.463, 1.433)	0.332		21.971	0.211		-0.00412462	0.756		19.169	0.159	19.307	0.2
SCGFb	BUN	17	290.321	0.00408961	-0.697 (-2.029, 0.635)	0.305		-0.273 (-2.056, 1.51)	0.764		-0.697 (-2.029, 0.635)	0.321		21.399	0.284		0.00188489	0.921		19.021	0.213	19.034	0.267
SDF1a	BUN	17	290.321	0.00408961	0.468 (-0.376, 1.312)	0.277		0.324 (-0.868, 1.516)	0.594		0.468 (-0.376, 1.312)	0.251		15.602	0.617		-0.01188	0.316		12.229	0.662	13.305	0.65
TNFa	BUN	17	290.321	0.00408961	0.591 (-0.854, 2.035)	0.423		-0.576 (-2.456, 1.304)	0.548		0.591 (-0.854, 2.035)	0.435		24.193	0.179		-0.005679	0.782		20.807	0.143	20.917	0.182
TNFb	BUN	17	290.321	0.00408961	-1.537 (-3.433, 0.359)	0.112		-0.947 (-3.717, 1.824)	0.503		-1.537 (-3.433, 0.359)	0.092		14.043	0.724		-0.017219	0.517		12.173	0.666	12.613	0.701
TRAIL	BUN	17	290.321	0.00408961	-0.246 (-1.067, 0.575)	0.557		-0.954 (-2.171, 0.262)	0.124		-0.246 (-1.067, 0.575)	0.563		17.947	0.466		0.00085414	0.942		15.84	0.393	15.846	0.464
VEGF	BUN	17	290.321	0.00408961	0.068 (-0.877, 1.015)	0.887		-0.242 (-1.482, 0.998)	0.702		0.068 (-0.877, 1.015)	0.888		20.477	0.324		0.011516	0.384		17.129	0.311	18.049	0.321
bNGF	eGFRcrea	33	361.744	0.00983476	0.434 (-1.519, 2.388)	0.663		0.146 (-2.47, 2.762)	0.913		0.434 (-1.519, 2.388)	0.666		50.121	0.041		-0.002843	0.895		46.496	0.036	46.522	0.047
CTACK	eGFRcrea	35	354.453	0.0102166	-1.809 (-3.516, -0.1)	0.038		-1.2 (-3.443, 1.042)	0.294		-1.809 (-3.516, -0.1)	0.0452		41.852	0.243		-0.004019	0.831		39.731	0.195	39.786	0.228
Exotain	eGFRcrea	33	361.744	0.00983476	-0.856 (-1.931, 0.22)	0.119		-1.146 (-2.675, 0.384)	0.142		-0.856 (-1.931, 0.22)	0.128		37.255	0.414		0.000168	0.989		35.485	0.352	35.485	0.398
FGFBasic	eGFRcrea	36	349.902	0.010372	-0.691 (-1.846, 0.464)	0.241		-1.427 (-3.097, 0.243)	0.094		-0.691 (-1.846, 0.464)	0.249		43.127	0.229		0.0299	0.01386		33.377	0.497	40.111	0.254
GCSF	eGFRcrea	36	361.744	0.00983476	-0.851 (-2.109, 0.407)	0.185		-1.796 (-3.387, -0.204)	0.027		-0.851 (-2.109, 0.407)	0.194		52.899	0.049		0.034	0.009186		40.59	0.203	49.701	0.051
GROa	eGFRcrea	36	361.744	0.00983476	-0.851 (-2.632, 0.93)	0.349		-0.761 (-3.054, 1.531)	0.515		-0.851 (-2.632, 0.93)	0.355		46.345	0.155		0.01968	0.307		42.665	0.146	44.012	0.141
HGF	eGFRcrea	36	361.744	0.00983476	0.862 (-0.358, 2.082)	0.166		0.855 (-0.755, 2.466)	0.298		0.862 (-0.358, 2.082)	0.175		51.595	0.062		-0.00527	0.691		48.319	0.053	48.547	0.064
IFNg	eGFRcrea	36	361.744	0.00983476	-0.911 (-2.185, 0.363)	0.161		-2.189 (-3.78, -0.598)	0.007		-0.911 (-2.185, 0.363)	0.169		52.036	0.06		0.02882	0.03192		43.026	0.138	49.361	0.054
IL-10	eGFRcrea	36	361.744	0.00983476	-0.801 (-2.042, 0.44)	0.206		-1.041 (-2.616, 0.534)	0.195		-0.801 (-2.042, 0.44)	0.214		49.209	0.098		0.013242	0.324		45.631	0.088	46.973	0.085
IL12p70	eGFRcrea	36	361.744	0.00983476	-0.794 (-1.947, 0.359)	0.177		-2.079 (-3.651, -0.508)	0.00952		-0.794 (-1.947, 0.359)	0.185		45.739	0.163		0.0196	0.111		40.162	0.216	43.319	0.158
IL-13	eGFRcrea	36	361.744	0.00983476	-0.755 (-2.335, 0.825)	0.349		-0.016 (-2.309, 2.277)	0.989		-0.755 (-2.335, 0.825)	0.35		35.665	0.527		-0.00421	0.804		34.062	0.465	34.125	0.51
IL-16	eGFRcrea	36	361.744	0.00983476	-1.386 (-2.979, 0.206)	0.088		-1.693 (-4.02, 0.635)	0.154		-1.386 (-2.979, 0.206)	0.089		34.831	0.582		0.015	0.394		32.405	0.546	33.149	0.558
IL-17	eGFRcrea	36	361.744	0.00983476	-1.133 (-2.376, 0.11)	0.074		-1.519 (-3.076, 0.039)	0.056		-1.133 (-2.376, 0.11)	0.083		50.367	0.079		0.029	0.027		41.026	0.19	47.474	0.078
IL-18	eGFRcrea	36	361.744	0.00983476	-1.088 (-2.74, 0.565)	0.197		-0.999 (-3.269, 1.27)	0.388		-1.088 (-2.74, 0.565)	0.205		41.492	0.294		-0.006311	0.726		38.885	0.259	39.028	0.294
IL1b	eGFRcrea	36	361.744	0.00983476	-0.763 (-2.002, 0.475)	0.227		-0.313 (-2.107, 1.48)	0.732		-0.763 (-2.002, 0.475)	0.221		34.64	0.583		0.00314379	0.813		32.824	0.525	32.881	0.571
IL1ra	eGFRcrea	36	361.744	0.00983476	-0.574 (-2.134, 0.987)	0.471		-0.442 (-2.712, 1.828)	0.703		-0.574 (-2.134, 0.987)	0.409		27.529	0.874		0.0169685	0.316		24.966	0.87	26.003	0.865
IL-2	eGFRcrea	36	361.744	0.00983476	-0.478 (-2.077, 1.121)	0.558		0.142 (-2.196, 2.48)	0.905		-0.478 (-2.077, 1.121)	0.553		35.757	0.51		0.0155	0.368		32.683	0.532	33.516	0.54
IL2ra	eGFRcrea	36	361.744	0.00983476	-1.276 (-2.833, 0.28)	0.108		-2.145 (-4.399, 0.108)	0.062		-1.276 (-2.833, 0.28)	0.116		36.737	0.499		0.0159	0.344		34.01	0.467	34.931	0.471
IL-4	eGFRcrea	36	361.744	0.00983476	-0.367 (-1.503, 0.769)	0.527		-0.957 (-2.503, 0.589)	0.225		-0.367 (-1.503, 0.769)	0.531		43.192	0.231		0.0102966	0.403		40.299	0.212	41.149	0.219
IL-5	eGFRcrea	36	361.744	0.00983476	-0.102 (-1.743, 1.539)	0.903		1.152 (-1.244, 3.547)	0.346		-0.102 (-1.743, 1.539)	0.904		38.338	0.415		0.0122	0.497		35.834	0.382	36.332	0.406
IL-6	eGFRcrea	36	361.744	0.00983476	-0.511 (-1.646, 0.625)	0.378		-1.423 (-2.94, 0.094)	0.066		-0.511 (-1.646, 0.625)	0.384		43.483	0.225		0.0154289	0.207		39.543	0.236	41.471	0.209
IL-7	eGFRcrea	36	361.744	0.00983476	0.116 (-1.498, 1.73)	0.888		0.814 (-1.446, 3.075)	0.48		0.116 (-1.498, 1.73)	0.871		27.26	0.877		0.014	0.419		25.207	0.863	25.876	0.869
IL-8	eGFRcrea	36	361.744	0.00983476	-0.732 (-2.577, 1.114)	0.437		-1.094 (-3.45, 1.263)	0.363		-0.732 (-2.577, 1.114)	0.443		49.926	0.085		0.008093	0.688		47.301	0.064	47.529	0.077
IL-9	eGFRcrea	36	361.744	0.00983476	-1.666 (-3.23, -0.102)	0.036775		-1.826 (-4.085, 0.432)	0.113		-1.666 (-3.23, -0.102)	0.0243		28.943	0.819		0.001889	0.91		27.532	0.776	27.545	0.811
IP10	eGFRcrea	36	361.744	0.00983476	-1.698 (-3.253, -0.143)	0.0323		-0.768 (-2.908, 1.373)	0.482		-1.698 (-3.253, -0.143)	0.026		31.764	0.701		-0.0124	0.459		29.269	0.699	29.829	0.716
MCP1	eGFRcrea	36	361.744	0.00983476	-0.526 (-1.69, 0.638)	0.376		-1.542 (-3.041, -0.042)	0.0439		-0.526 (-1.69, 0.638)	0.382		46.241	0.147		0.01454	0.247		42.313	0.155	44.042	0.141
MCP3	eGFRcrea	36	361.744	0.00983476	-0.894 (-3.87, 2.082)	0.556		-3.506 (-7.819, 0.806)	0.111		-0.894 (-3.87, 2.082)	0.559		40.669	0.321		-0.00868	0.789		37.945	0.294	38.026	0.333
MCSF	eGFRcrea	36	361.744	0.00983476	-1.343 (-3.23, 0.544)	0.163		-0.763 (-3.548, 2.021)	0.591		-1.343 (-3.23, 0.544)	0.125		29.319	0.812		-0.0116	0.569		27.196	0.789	27.526	0.812
MIF	eGFRcrea	36	361.744	0.00983476	0.776 (-0.931, 2.482)	0.373		-0.016 (-2.309, 2.277)	0.989		-0.016 (-0.052, 0.02)	0.379		42.587	0.252		0.000899	0.961		40.111	0.218	40.114	0.254
MIG	eGFRcrea	36	361.744	0.00983476	-1.772 (-3.362, -0.181)	0.029		-1.351 (-3.653, 0.951)	0.25		-1.772 (-3.362, -0.181)	0.036		39.594	0.358		0.00275	0.874		37.012	0.332	37.039	0.375
MIP1a	eGFRcrea	36	361.744	0.00983476	-1.439 (-3.361, 0.482)	0.142		-2.674 (-5.027, -0.32)	0.026		-1.439 (-3.361, 0.482)	0.151		53.86	0.038		0.032	0.119		47.899	0.057	51.496	0.036
MIP1b	eGFRcrea	36	361.744	0.00983476	-1.133 (-2.332, 0.066)	0.064		-1.542 (-3.117, 0.033)	0.055		-1.133 (-2.332, 0.066)	0.072		50.177	0.077		0.0119	0.358		45.759	0.086	46.929	0.086
PDGFbb	eGFRcrea	36	361.744	0.00983476	-0.614 (-1.65, 0.421)	0.245		-0.79 (-2.286, 0.707)	0.301		-0.614 (-1.65, 0.421)	0.178		26.627	0.881		0.014	0.213		23.441	0.913	25.049	0.893
RANTES	eGFRcrea	36	361.744	0.00983476	0.155 (-1.51, 1.82)	0.855		0.121 (-2.276, 2.519)	0.921		0.155 (-1.51, 1.82)	0.856		39.712	0.359		0.00775	0.669		37.024	0.331	37.227	0.367
SCF	eGFRcrea	36	361.744	0.00983476	-2.9 (-3.934, -1.867)	3.762e-08		-2.453 (-3.977, -0.93)	0.001643		-2.9 (-3.934, -1.867)	4.839e-07		29.902	0.789		0.017	0.127		25.527	0.852	27.971	0.795
SCGFb	eGFRcrea	35	347.04	0.01	-0.65 (-2.39, 1.09)	0.464		0.299 (-2.11, 2.707)	0.808		-0.65 (-2.39, 1.09)	0.469		43.834	0.179		-0.014	0.456		40.324	0.178	41.021	0.189
SDF1a	eGFRcrea	36	361.744	0.00983476	0.009 (-0.992, 1.01)	0.986		0.15 (-1.385, 1.685)	0.848		0.009 (-0.992, 1.01)	0.985		29.676	0.787		0.00909	0.431		27.533	0.776	28.169	0.787
TNFa	eGFRcrea	36	361.744	0.00983476	-0.231 (-1.834, 1.373)	0.778		0.018 (-2.128, 2.164)	0.987		-0.231 (-1.834, 1.373)	0.779		36.804	0.483		0.002975	0.865		34.822	0.429	34.853	0.475
TNFb	eGFRcrea	35	352.435	0.0102	1.853 (-0.533, 4.24)	0.128		0.557 (-2.857, 3.971)	0.749		1.853 (-0.533, 4.24)	0.136		35.656	0.489		0.0176	0.497		33.323	0.452	33.799	0.477
TRAIL	eGFRcrea	36	361.744	0.00983476	0.399 (-0.638, 1.436)	0.451		0.232 (-1.302, 1.766)	0.767		0.399 (-0.638, 1.436)	0.419		31.809	0.706		0.018321	0.107		26.967	0.799	29.707	0.721
VEGF	eGFRcrea	36	361.744	0.00983476	-1.022 (-2.348, 0.304)	0.131		-1.519 (-3.258, 0.221)	0.087		-1.022 (-2.348, 0.304)	0.14		52.024	0.059		0.03447	0.013		40.749	0.1977	49.082	0.05746
bNGF	eGFRcys	13	440.093	0.00473761	-1.317 (-2.812, 0.179)	0.0844		-2.7 (-4.667, -0.738)	0.007		-1.317 (-2.812, 0.179)	0.11		15.854	0.343		-0.006326	0.737		12.982	0.294	13.122	0.36
CTACK	eGFRcys	13	440.093	0.00473761	-0.726 (-2.135, 0.684)	0.313		-1.224 (-3.113, 0.665)	0.204		-0.726 (-2.135, 0.684)	0.325		13.421	0.492		-0.003289	0.851		11.539	0.399	11.578	0.48
Exotain	eGFRcys	13	440.093	0.00473761	-0.438 (-1.422, 0.545)	0.382		-0.486 (-1.709, 0.737)	0.436		-0.438 (-1.422, 0.545)	0.399		14.68	0.416		-0.009176	0.45		12.443	0.331	13.136	0.359
FGFBasic	eGFRcys	13	440.093	0.00473761	-0.506 (-1.488, 0.477)	0.313		-0.576 (-1.959, 0.806)	0.414		-0.506 (-1.488, 0.477)	0.333		14.224	0.451		-0.008567	0.481		11.645	0.391	12.208	0.429
GCSF	eGFRcys	13	440.093	0.00473761	-1.382 (-2.404, -0.361)	0.008267		-1.402 (-2.805, 0.000026)	0.0502		-1.382 (-2.565, -0.199)	0.0215		16.056	0.323		-0.02352	0.06		9.427	0.583	13.818	0.313
GROa	eGFRcys	13	440.093	0.00473761	-1.394 (-3.05, 0.261)	0.09877		-0.6 (-2.637, 1.438)	0.564		-1.394 (-3.176, 0.387)	0.125		18.743	0.204		-0.0015049	0.943		15.945	0.143	15.953	0.193
HGF	eGFRcys	12	437.548	0.00434958	0.704 (-0.283, 1.691)	0.162		0.346 (-1.009, 1.701)	0.617		0.704 (-0.283, 1.691)	0.176		12.159	0.528		0.0081	0.479		9.773	0.461	10.312	0.503
IFNg	eGFRcys	13	440.093	0.00473761	-1.339 (-2.313, -0.366)	0.00673		-1.945 (-3.269, -0.62)	0.00446		-1.339 (-2.313, -0.366)	0.006618		10.052	0.752		-0.018467	0.1335		5.584	0.899	8.208	0.769
IL-10	eGFRcys	13	440.093	0.00473761	-0.753 (-1.722, 0.217)	0.128		-1.328 (-2.69, 0.034)	0.056		-0.753 (-1.722, 0.217)	0.154		14.723	0.409		-0.01865	0.131		9.354	0.589	12.023	0.444
IL12p70	eGFRcys	13	440.093	0.00473761	-0.997 (-2.055, 0.061)	0.0648		-1.201 (-2.593, 0.192)	0.091		-0.997 (-2.148, 0.154)	0.08963		18.452	0.222		-0.0276767	0.02857		9.059	0.616	15.399	0.22
IL-13	eGFRcys	13	440.093	0.00473761	-0.001 (-1.566, 1.564)	0.999		0.724 (-1.253, 2.7)	0.473		-0.001 (-1.566, 1.564)	0.999		16.337	0.305		-0.03118	0.09		10.681	0.47	14.133	0.292
IL-16	eGFRcys	13	440.093	0.00473761	-0.481 (-1.92, 0.957)	0.512		-0.227 (-2.159, 1.706)	0.818		-0.481 (-1.92, 0.957)	0.505		13.027	0.532		-0.0002235	0.989		10.972	0.445	10.972	0.531
IL-17	eGFRcys	13	440.093	0.00473761	-0.658 (-1.79, 0.475)	0.255		-0.858 (-2.223, 0.507)	0.218		-0.658 (-1.79, 0.475)	0.277		19.755	0.159		-0.0102	0.465		15.765	0.15	16.588	0.166
IL-18	eGFRcys	13	440.093	0.00473761	-1.041 (-3.027, 0.944)	0.304		-0.341 (-2.558, 1.876)	0.763		-1.041 (-3.027, 0.944)	0.324		28.37	0.0266		-0.035667	0.132		19.17	0.058	23.78	0.022
IL1b	eGFRcys	13	440.093	0.00473761	-0.832 (-1.952, 0.287)	0.145		-0.687 (-2.096, 0.721)	0.339		-0.832 (-1.764, 0.1)	0.08		7.856	0.887		-0.01728	0.217		5.266	0.918	6.981	0.859
IL1ra	eGFRcys	13	440.093	0.00473761	-1.121 (-2.53, 0.288)	0.119		-1.076 (-3.016, 0.864)	0.277		-1.121 (-2.425, 0.183)	0.092		10.449	0.718		-0.01828	0.295		7.507	0.757	8.715	0.727
IL-2	eGFRcys	13	440.093	0.00473761	-0.726 (-2.474, 1.023)	0.416		-0.403 (-2.434, 1.627)	0.697		-0.726 (-2.474, 1.023)	0.432		20.862	0.132		-0.027	0.21		15.197	0.174	17.646	0.127
IL2ra	eGFRcys	13	440.093	0.00473761	-1.168 (-2.572, 0.236)	0.103		-1.655 (-3.599, 0.288)	0.095		-1.168 (-2.572, 0.236)	0.126		14.071	0.451		0.00858	0.622		11.459	0.406	11.727	0.468
IL-4	eGFRcys	13	440.093	0.00473761	-0.438 (-1.381, 0.504)	0.362		-0.483 (-1.805, 0.839)	0.474		-0.438 (-1.381, 0.504)	0.324		11.135	0.669		-0.022757	0.0646		5.202	0.921	9.417	0.667
IL-5	eGFRcys	13	440.093	0.00473761	0.508 (-0.954, 1.971)	0.496		0.898 (-1.057, 2.852)	0.368		0.508 (-0.767, 1.783)	0.435		9.939	0.749		-0.0108	0.541		8.129	0.702	8.526	0.743
IL-6	eGFRcys	13	440.093	0.00473761	-1.013 (-1.95, -0.077)	0.034		-0.997 (-2.23, 0.236)	0.113		-1.013 (-1.893, -0.133)	0.024		9.562	0.787		-0.02161	0.0757		4.191	0.964	8.035	0.782
IL-7	eGFRcys	13	440.093	0.00473761	-0.168 (-1.619, 1.282)	0.82		-0.039 (-1.932, 1.854)	0.968		-0.168 (-1.619, 1.282)	0.77		7.873	0.873		-0.0064317	0.713		6.794	0.815	6.936	0.862
IL-8	eGFRcys	13	440.093	0.00473761	-0.429 (-2.191, 1.333)	0.633		0.186 (-1.819, 2.191)	0.856		-0.429 (-2.191, 1.333)	0.642		20.909	0.122		-0.039876	0.049		12.595	0.321	18.197	0.109
IL-9	eGFRcys	13	440.093	0.00473761	-0.567 (-2.175, 1.04)	0.489		-1.121 (-3.184, 0.942)	0.287		-0.567 (-2.175, 1.04)	0.502		18.157	0.219		-0.02964	0.121		12.355	0.338	15.526	0.214
IP10	eGFRcys	10	486.796	0.00403389	-0.877 (-2.827, 1.073)	0.378		0.661 (-1.432, 2.753)	0.536		-0.877 (-2.827, 1.073)	0.4		16.431	0.172		-0.0561	0.0149		4.254	0.834	13.791	0.129
MCP1	eGFRcys	13	440.093	0.00473761	-0.217 (-1.151, 0.717)	0.649		-0.681 (-2.027, 0.664)	0.321		-0.217 (-1.151, 0.717)	0.64		13.128	0.532		-0.01351	0.243		9.292	0.595	10.815	0.545
MCP3	eGFRcys	12	362.224	0.00360349	0.052 (-2.939, 3.042)	0.973		0.353 (-3.691, 4.398)	0.864		0.052 (-2.939, 3.042)	0.974		16.56	0.254		-0.001159	0.978		13.66	0.189	13.661	0.252
MCSF	eGFRcys	13	440.093	0.00473761	-0.603 (-2.304, 1.098)	0.487		-0.168 (-2.431, 2.094)	0.884		-0.603 (-1.68, 0.473)	0.272		5.318	0.971		0.009264	0.654		4.168	0.965	4.381	0.976
MIF	eGFRcys	13	440.093	0.00473761	-0.891 (-2.335, 0.552)	0.226		-0.405 (-2.368, 1.558)	0.686		-0.891 (-2.04, 0.256)	0.128		8.055	0.868		-0.0124	0.484		6.067	0.869	6.591	0.883
MIG	eGFRcys	12	437.548	0.00434958	-0.538 (-2.086, 1.011)	0.496		0.39 (-1.622, 5.402)	0.704		-0.538 (-2.086, 1.011)	0.509		14.049	0.402		-0.03718	0.04952		7.042	0.721	12.032	0.361
MIP1a	eGFRcys	13	440.093	0.00473761	-0.338 (-2.029, 1.353)	0.695		0.42 (-1.609, 2.449)	0.685		-0.338 (-2.029, 1.353)	0.702		19.249	0.186		-0.0166	0.427		15.686	0.153	16.657	0.163
MIP1b	eGFRcys	10	505.189	0.00418567	-0.931 (-2.175, 0.312)	0.142		-0.962 (-2.473, 0.549)	0.212		-0.931 (-2.175, 0.312)	0.173		17.291	0.175		-0.02343	0.102		10.325	0.325	14.119	0.168
PDGFbb	eGFRcys	13	440.093	0.00473761	-0.478 (-1.456, 0.5)	0.338		-0.879 (-2.218, 0.46)	0.198		-0.478 (-1.456, 0.5)	0.356		15.754	0.345		-0.01509	0.20178		11.283	0.42	13.173	0.357
RANTES	eGFRcys	13	440.093	0.00473761	-0.47 (-1.923, 0.983)	0.526		-0.889 (-2.862, 1.083)	0.377		-0.47 (-1.923, 0.983)	0.516		12.631	0.559		-0.0144	0.421		10.079	0.523	10.779	0.548
SCF	eGFRcys	12	443.14	0.00440492	-0.978 (-2.168, 0.211)	0.107		-0.74 (-2.103, 0.622)	0.287		-0.978 (-2.168, 0.211)	0.135		19.122	0.137		-0.0207	0.127		12.851	0.232	16.415	0.126
SCGFb	eGFRcys	13	440.093	0.00473761	-0.393 (-2.421, 1.635)	0.704		-0.646 (-2.673, 1.381)	0.532		-0.393 (-2.421, 1.635)	0.711		28.981	0.019		-0.017952	0.477		24.056	0.0125	25.243	0.0137
SDF1a	eGFRcys	13	440.093	0.00473761	-0.62 (-1.583, 0.343)	0.207		-0.994 (-2.345, 0.356)	0.149		-0.62 (-1.583, 0.343)	0.224		13.741	0.472		-0.0226	0.0719		7.618	0.747	11.581	0.479
TNFa	eGFRcys	13	440.093	0.00473761	-0.231 (-1.953, 1.492)	0.793		0.416 (-1.664, 2.496)	0.695		-0.231 (-1.953, 1.492)	0.798		19.75	0.164		-0.02399	0.253		15.097	0.178	17.089	0.146
TNFb	eGFRcys	10	392.612	0.00325596	0.04 (-2.45, 2.537)	0.973		-1.191 (-4.487, 2.106)	0.479		0.04 (-2.45, 2.537)	0.968		7.629	0.737		0.0402	0.303		4.742	0.785	5.955	0.744
TRAIL	eGFRcys	13	440.093	0.00473761	-1.041 (-2.228, 0.146)	0.0856		-1.871 (-3.24, -0.502)	0.0074		-1.041 (-2.322, 0.239)	0.111		22.259	0.103		0.00785	0.597		18.725	0.066	19.23	0.083
VEGF	eGFRcys	13	440.093	0.00473761	-1.709 (-2.72, -0.699)	0.000913		-1.754 (-3.168, -0.341)	0.01487		-1.709 (-2.903, -0.516)	0.00455		13.016	0.535		-0.01882	0.139		8.364	0.68	10.901	0.537
Abbreviations: OR, odds ratio; CI, confidence interval; BUN, blood urea nitrogen; CKD, chronic kidney disease; eGFRcrea, glomerular filtration rate calculated using the Chronic Kidney Disease Epidemiology Collaboration creatinine equation; eGFRcys, glomerular filtration rate calculated using the Chronic Kidney Disease Epidemiology Collaboration cystatin C equation; IVW, inverse variance weighted …
